# Supplementary material for: Tofacitinib blocks IFN-regulated biomarker genes in skin fibroblasts and keratinocytes in a systemic sclerosis trial
Source: JCI Insight. 2022 Sep 8;7(17):e159566. doi: 10.1172/jci.insight.159566 (PMC9536259; doi:10.1172/jci.insight.159566)
Supplement: Supplemental table 5 [file jciinsight-7-159566-s208.xlsx]

## Sheet: Dendritic cells
Gene	Correlation	T-value	P-value
IFITM3	0.737652	6.46346	1.90243e-07		Ingenuity Canonical Pathways	-log(p-value)	Ratio	z-score
LGALS9	0.737464	6.45986	1.92319e-07		Oxidative Phosphorylation	12.3	0.294	5.657
MRPL54	0.679649	5.48147	3.72833e-06		Mitochondrial Dysfunction	12.2	0.24	#NUM!
COX8A	0.669587	5.33345	5.84378e-06		Sirtuin Signaling Pathway	6.82	0.155	-1.183
FARSA	0.668806	5.32218	6.04707e-06		Antigen Presentation Pathway	6.06	0.333	#NUM!
PFN1	0.666446	5.28835	6.70083e-06		EIF2 Signaling	6	0.161	-1.043
E2F4	0.66495	5.26705	7.14791e-06		Protein Ubiquitination Pathway	5.94	0.15	#NUM!
GAPDH	0.663479	5.24623	7.61396e-06		Interferon Signaling	5.64	0.333	2.887
PSMF1	0.636548	4.88289	2.28404e-05		Crosstalk between Dendritic Cells and Natural Killer Cells	5.23	0.213	2.138
GLB1	0.632249	4.82783	2.69575e-05		Phagosome Maturation	3.71	0.152	#NUM!
PSMB10	0.630914	4.81089	2.83666e-05		Inhibition of ARE-Mediated mRNA Degradation Pathway	3.29	0.156	0.688
MAP2K2	0.629592	4.79418	2.98282e-05		Natural Killer Cell Signaling	3.11	0.132	2.353
CFL1	0.626942	4.76088	3.29654e-05		mTOR Signaling	3.03	0.129	1.5
PMM1	0.622724	4.70845	3.8581e-05		IL-8 Signaling	3.01	0.13	3.545
TAPBP	0.615641	4.6219	4.99887e-05		Unfolded protein response	2.95	0.196	0.707
UQCR11	0.614272	4.60538	5.25169e-05		Senescence Pathway	2.74	0.116	2.335
F8A1	0.611302	4.56978	5.84053e-05		Death Receptor Signaling	2.48	0.152	2.673
BRI3BP	0.60797	4.5302	6.57166e-05		Fcγ Receptor-mediated Phagocytosis in Macrophages and Monocytes	2.39	0.149	3.207
TMSB10	0.599326	4.42928	8.87e-05		Leukocyte Extravasation Signaling	2.25	0.119	2.4
PGAM1	0.597399	4.40711	9.47224e-05		ERK/MAPK Signaling	2.02	0.114	1.147
DCPS	0.595615	4.3867	0.000100622		Th1 Pathway	1.8	0.124	2.111
RRAD	0.590584	4.32967	0.000119091		Systemic Lupus Erythematosus In B Cell Signaling Pathway	1.72	0.102	3.78
LTB	0.586853	4.28788	0.000134705		T Helper Cell Differentiation	1.62	0.137	#NUM!
CTSZ	0.586642	4.28553	0.00013564		Telomerase Signaling	1.56	0.121	0.333
RHOA	0.585865	4.27688	0.000139137		STAT3 Pathway	1.42	0.111	1.897
KRTCAP2	0.585001	4.2673	0.000143116		IL-1 Signaling	1.35	0.12	2.449
NSA2	0.582603	4.24079	0.000154712
TAGLN2	0.58089	4.22195	0.00016351
UBE2J1	0.579384	4.20547	0.000171605
CKLF	0.576107	4.16981	0.00019049
ACTB	0.575637	4.16472	0.000193349		x-axis = canonical signaling pathways			Yellow= positive
UBL5	0.5756	4.16432	0.000193573		y-axis= -log (p-value)			Blue = negative
FLOT2	0.572186	4.12754	0.000215525					Gray= no activity pattern available
ZSCAN16-AS1	0.570828	4.11301	0.000224857
DPYSL2	0.570648	4.11108	0.000226124
GRN	0.568016	4.08306	0.000245348		Oxidative Phosphorylation				Mitochondrial Dysfunction				Sirtuin Signaling Pathway				Antigen Presentation Pathway				EIF2 Signaling				Protein Ubiquitination Pathway				Interferon Signaling				Crosstalk between Dendritic Cells and Natural Killer Cells					Phagosome Maturation				Inhibition of ARE-Mediated mRNA Degradation Pathway				Natural Killer Cell Signaling
HRH2	0.567763	4.08038	0.000247269		Gene Symbol - human (HUGO / HGNC / Entrez Gene)	Expr Other	Expected		Gene Symbol - human (HUGO / HGNC / Entrez Gene)	Expr Other	Expected		Gene Symbol - human (HUGO / HGNC / Entrez Gene)	Expr Other	Expected		Gene Symbol - human (HUGO / HGNC / Entrez Gene)	Expr Other	Expected		Gene Symbol - human (HUGO / HGNC / Entrez Gene)	Expr Other	Expected		Gene Symbol - human (HUGO / HGNC / Entrez Gene)	Expr Other	Expected		Gene Symbol - human (HUGO / HGNC / Entrez Gene)	Expr Other	Expected		Gene Symbol - human (HUGO / HGNC / Entrez Gene)	Expr Other	Expected			Gene Symbol - human (HUGO / HGNC / Entrez Gene)	Expr Other	Expected		Gene Symbol - human (HUGO / HGNC / Entrez Gene)	Expr Other	Expected		Gene Symbol - human (HUGO / HGNC / Entrez Gene)	Expr Other	Expected
PSMC3	0.565653	4.05805	0.000263846		ATP5F1B	0.444	Up		ACO2	0.33			CD74	0.349			CD74	0.349			ACTB	0.576			BAP1	0.378			BAX	0.463	Up		ACTB	0.576				ATP6AP1	0.476			CNOT7	0.349	Down		CD226	0.425	Up
RPS6KB2	0.564284	4.04363	0.000275124		ATP5F1D	0.358	Up		AIFM1	0.378			HLA-A	0.352			HLA-A	0.352			CCND1	0.345	Up		CDC23	0.33			IFI6	0.406	Up		ACTG1	0.399				ATP6V1C1	-0.444			CNOT11	0.417	Down		CFL1	0.627	Down
SMIM7	0.563869	4.03927	0.000278626		ATP5F1E	0.536	Up		APH1A	0.417			HLA-B	0.374			HLA-B	0.374			EIF1AX	0.329			DNAJC5	0.446			IFIT3	0.345	Up		CAMK2G	0.356	Up			ATP6V1E1	0.424			DIS3	0.351	Down		FYN	0.4	Up
SIAH2	0.560326	4.00223	0.000310195		ATP5ME	0.468	Up		APH1B	0.359			HLA-C	0.333			HLA-C	0.333			EIF2B3	0.436	Up		DNAJC27	0.372			IFITM1	0.478	Up		CCR7	-0.445	Up			ATP6V1F	0.337			EXOSC8	0.327	Down		HLA-A	0.352	Down
SHISA5	0.560146	4.00035	0.000311887		ATP5MF	0.409	Up		ATP5F1B	0.444			HLA-DMA	-0.414			HLA-DMA	-0.414			EIF3B	0.432			ELOB	0.54			IFITM2	0.51	Up		CD226	0.425	Up			BET1L	0.391			LTB	0.587	Up		HLA-B	0.374	Down
ANP32A	0.559958	3.99839	0.000313656		ATPAF2	0.424	Up		ATP5F1D	0.358			HLA-DPB1	-0.466			HLA-DPB1	-0.466			EIF3C	0.443			ELOC	0.333			IFITM3	0.738	Up		HLA-A	0.352				CTSD	0.343			MAPK1	0.473	Up		HLA-C	0.333	Down
PPIA	0.558538	3.98365	0.000327312		COX15	0.512	Up		ATP5F1E	0.536			HLA-DRA	-0.392			HLA-DRA	-0.392			EIF3D	-0.44			HLA-A	0.352			IFNAR2	0.341	Up		HLA-B	0.374				CTSZ	0.587			PABPN1	0.426	Up		HSPA4	0.344	Up
LY6E	0.557655	3.97451	0.00033607		COX5B	0.401	Up		ATP5ME	0.468			MR1	0.437			MR1	0.437			HSPA5	-0.339	Down		HLA-B	0.374			ISG15	0.398	Up		HLA-C	0.333				GPAA1	0.378			PARN	0.326	Down		HSPA5	-0.339	Up
ACAP1	0.555511	3.95239	0.000358227		COX6B1	0.343	Up		ATP5MF	0.409			PSMB8	0.451			PSMB8	0.451			MAP2K2	0.63	Up		HLA-C	0.333			MX1	0.515	Up		HLA-DRA	-0.392	Up			HLA-A	0.352			PPM1J	0.326	Down		HSPA1L	-0.325	Up
WASL	0.555092	3.94808	0.0003627		COX6C	0.456	Up		ATPAF2	0.424			PSMB9	0.391			PSMB9	0.391			MAPK1	0.473	Up		HSPA4	0.344			PSMB8	0.451	Up		ICAM3	0.492	Up			HLA-B	0.374			PPP2R5B	0.339	Down		IRAK4	0.341	Up
UBE2L6	0.554729	3.94435	0.000366624		COX7A2	0.412	Up		COX15	0.512			TAP1	0.456			TAP1	0.456			PDPK1	0.399	Up		HSPA5	-0.339			RELA	0.421	down		IL2RG	0.544	Up			HLA-C	0.333			PRKACA	0.429	Up		JAK3	0.371	Up
RCBTB2	0.553587	3.93263	0.00037921		COX7B	0.55	Up		COX5B	0.401			TAP2	0.47			TAP2	0.47			PPP1CC	0.549	Up		HSPA1L	-0.325			TAP1	0.456	up		IL3RA	-0.419	Up			HLA-DRA	-0.392			PRKAR2B	0.452	Up		KLRD1	0.345	Up
CD53	0.550875	3.90494	0.000410642		COX7C	0.5	Up		COX6B1	0.343			TAPBP	0.616			TAPBP	0.616			PTBP1	0.471			NEDD4L	0.352							KLRD1	0.345	Up			NAPA	0.41			PSME1	0.351	Up		LILRB1	0.482	Down
C1orf21	0.550722	3.90339	0.000412482		COX8A	0.67	Up		COX6C	0.456											RPL3	-0.49	Up		PSMA2	0.479							LTB	0.587	Up			PIKFYVE	0.347			PSME2	0.342	Up		LIMK1	0.445	Up
TPM3	0.550606	3.90221	0.000413886		MT-CO1	0.364	Up		COX7A2	0.412											RPL5	-0.418	Up		PSMA4	0.363							LTBR	0.454	Up			PRDX5	0.355			PSMF1	0.637	Up		MAP2K2	0.63	Up
RNF167	0.550498	3.90111	0.000415192		MT-CO2	0.371	Up		COX7B	0.55											RPL6	-0.494	Up		PSMA6	0.351							MICB	0.407	Up			RAB5C	0.515			PTPA	0.393	Down		MAP3K10	0.388	Up
COX7B	0.549645	3.89245	0.000425645		NDUFA1	0.333	Up		COX7C	0.5											RPL7	-0.499	Up		PSMB8	0.451							RELA	0.421	Up			TAP1	0.456			TNFSF10	0.383	Up		MAPK1	0.473	Up
PPP1CC	0.549214	3.88808	0.00043102		NDUFA2	0.39	Up		COX8A	0.67											RPL10	-0.326	Up		PSMB9	0.391							TNFSF10	0.383	Up			TUBA1A	0.404			TNFSF12	0.508	Up		MICB	0.407	Up
TOR2A	0.548466	3.8805	0.000440487		NDUFA3	0.449	Up		CYB5R3	0.507											RPL11	-0.433	Up		PSMB10	0.631							TYROBP	0.339	Up			TUBA1B	0.488			YWHAH	0.381	Up		RAC2	0.536	Up
SKAP2	0.54782	3.87396	0.000448826		NDUFA9	0.396	Up		FIS1	0.387											RPL13	-0.483	Up		PSMC3	0.566												TUBA4A	0.385							RELA	0.421	Up
SHARPIN	0.546465	3.8603	0.000466743		NDUFA11	0.443	Up		HSD17B10	0.493											RPL15	-0.331	Up		PSMD3	0.359												TUBB	0.465							RRAS	0.379	Up
IL2RG	0.543649	3.83203	0.000506055		NDUFA13	0.367	Up		MT-CO1	0.364											RPL26	-0.385	Up		PSMD9	0.341												VAMP2	0.54							TNFSF10	0.383	Up
ATP5MD	0.542033	3.81589	0.000529913		NDUFB1	0.511	Up		MT-CO2	0.371											RPL29	-0.366	Up		PSME1	0.351												VTI1B	0.329							TYROBP	0.339	Up
PKM	0.54146	3.81018	0.000538616		NDUFB2	0.453	Up		NDUFA1	0.333											RPL10A	-0.468	Up		PSME2	0.342																				ULBP2	0.342	Up
UBALD2	0.540731	3.80293	0.000549871		NDUFB4	0.464	Up		NDUFA2	0.39											RPL13A	-0.335	Up		RPS27A	-0.36																				WAS	0.435	Up
ELOB	0.540242	3.79807	0.000557532		NDUFB11	0.398	Up		NDUFA3	0.449											RPL37A	0.326	Up		SACS	0.326																				WASL	0.555	Up
AC012306.2	0.540098	3.79664	0.000559808		NDUFS5	0.373	Up		NDUFA9	0.396											RPS2	-0.336			SMURF1	0.395
VAMP2	0.53963	3.79201	0.000567248		NDUFS6	0.411	Up		NDUFA11	0.443											RPS5	-0.442			SUGT1	0.347
TMA7	0.536651	3.76256	0.00061679		UQCR11	0.614	Up		NDUFA13	0.367											RPS6	-0.484	Up		TAP1	0.456
RAC2	0.536296	3.75908	0.00062293		UQCRH	0.419	Up		NDUFB1	0.511											RPS18	-0.52			TAP2	0.47
ATP5F1E	0.536045	3.75661	0.000627312		UQCRQ	0.348	Up		NDUFB2	0.453											RPS29	0.361			UBA1	0.448
APOO	0.535294	3.74922	0.0006406		VPS9D1	0.475	Up		NDUFB4	0.464											RPS27A	-0.36			UBE2G2	0.506
NFYA	0.534899	3.74535	0.000647684						NDUFB11	0.398											RPS27L	0.498			UBE2I	0.393
SNHG25	0.534716	3.74356	0.000650979						NDUFS5	0.373											RPS3A	-0.576			UBE2J1	0.579
GSTK1	0.534033	3.73686	0.000663448						NDUFS6	0.411											RRAS	0.379	Up		UBE2L6	0.555
BOLA3	0.532571	3.72258	0.000690848						PRDX5	0.355											SREBF1	0.375	Down		USP1	0.363
PPP1R14A	0.531695	3.71404	0.000707747						UCP2	0.519															USP5	0.362
44083	0.531365	3.71082	0.000714218						UQCR11	0.614															USP25	0.486
DCAF7	0.530414	3.70158	0.000733118						UQCRH	0.419															USP38	0.364
PHB2	0.529865	3.69625	0.000744229						UQCRQ	0.348															USP48	-0.352
TRAPPC1	0.528701	3.68497	0.000768307						VPS9D1	0.475															USP51	-0.363
CARD9	0.528497	3.683	0.000772593
BRI3	0.528277	3.68088	0.000777234
PET100	0.527823	3.67649	0.000786905
CTDNEP1	0.527512	3.67349	0.000793593
NAAA	0.526781	3.66644	0.00080951
SERF2	0.524965	3.64898	0.000850294
PNPLA6	0.521535	3.6162	0.000932266
43892	0.520826	3.60944	0.000950084
NEURL1	0.519614	3.59793	0.000981205
UCP2	0.518576	3.5881	0.00100857
AP003392.6	0.518336	3.58583	0.00101498
C1orf122	0.517518	3.5781	0.00103715
DPM2	0.517442	3.57737	0.00103924
RAB5C	0.514723	3.55178	0.00111613
MX1	0.514561	3.55026	0.00112089
LBX2-AS1	0.513382	3.53921	0.00115588
MSRB2	0.51289	3.5346	0.0011708
PHPT1	0.512048	3.52674	0.00119668
COX15	0.511501	3.52164	0.00121375
NDUFB1	0.511147	3.51833	0.00122494
TUFT1	0.510879	3.51584	0.00123344
CYFIP2	0.510543	3.51271	0.0012442
IFITM2	0.510282	3.51028	0.00125262
PPP1R14B	0.509097	3.49927	0.00129144
APOL6	0.508853	3.49701	0.00129955
METTL7A	0.508612	3.49477	0.00130763
ARPC4	0.508222	3.49116	0.00132077
TNFSF12	0.508202	3.49098	0.00132145
GFER	0.507941	3.48856	0.00133032
CYB5R3	0.507435	3.48388	0.00134765
ZNF609	0.506851	3.47849	0.00136792
ACSS2	0.506308	3.47348	0.00138699
UBE2G2	0.506027	3.47088	0.00139696
TMEM69	0.506021	3.47082	0.0013972
ARF5	0.504832	3.45988	0.00144005
LZTS2	0.503567	3.44825	0.00148697
ZCCHC9	0.503177	3.44468	0.00150167
KCTD17	0.500963	3.42443	0.00158772
MFSD14B	0.50089	3.42377	0.00159063
AURKAIP1	0.500392	3.41922	0.0016106
WDR1	0.500001	3.41566	0.00162644
METAP1	0.499797	3.4138	0.00163476
COX7C	0.49973	3.41319	0.00163752
CXXC1	0.499138	3.40781	0.00166189
RPS27L	0.498263	3.39986	0.0016985
DNAAF5	0.498234	3.39959	0.00169974
SH3BGRL3	0.498074	3.39814	0.00170653
QSOX1	0.497882	3.3964	0.00171469
AC015912.3	0.497708	3.39482	0.00172213
RAD23A	0.4977	3.39475	0.00172244
EIF6	0.496486	3.38376	0.00177508
ATP5MPL	0.495829	3.37782	0.00180414
MOCS2	0.494522	3.36602	0.00186324
ZNF580	0.492933	3.35173	0.00193734
HSD17B10	0.492683	3.34949	0.00194922
SNX3	0.492565	3.34842	0.00195487
ICAM3	0.492458	3.34746	0.00195999
VAC14	0.491376	3.33777	0.00201242
CLSTN2	0.490531	3.33021	0.00205425
ZMAT3	0.490258	3.32776	0.00206796
C20orf27	0.489125	3.31765	0.00212555
MMAB	0.489023	3.31674	0.00213081
UQCC2	0.488563	3.31265	0.00215463
FKBP8	0.48824	3.30977	0.00217153
TUBA1B	0.48758	3.30389	0.00220638
LGALS1	0.486602	3.29522	0.00225886
USP25	0.486247	3.29206	0.00227825
AC011445.2	0.486033	3.29016	0.00228998
AL135925.1	0.485148	3.28233	0.00233904
TRIM22	0.484684	3.27822	0.00236513
ABLIM3	0.484371	3.27546	0.00238288
NME2	0.484162	3.27361	0.00239479
SLC35F6	0.484129	3.27333	0.00239662
CPNE3	0.484108	3.27314	0.00239784
NADK2	0.483494	3.26772	0.00243317
DCAF11	0.482709	3.2608	0.002479
XPNPEP1	0.482577	3.25963	0.00248683
SCYL1	0.482536	3.25927	0.00248924
LILRB1	0.482044	3.25495	0.00251844
HINT2	0.481956	3.25417	0.0025237
MPZL2	0.48146	3.24982	0.00255349
GIN1	0.481052	3.24623	0.00257825
SF3B6	0.480349	3.24006	0.00262143
DGCR6L	0.480022	3.23719	0.00264172
NAA10	0.478875	3.22715	0.00271393
PSMA2	0.478773	3.22626	0.00272047
TMX2	0.478531	3.22415	0.00273593
C4orf48	0.478236	3.22157	0.0027549
ARSA	0.478222	3.22145	0.00275579
CDKL3	0.478143	3.22076	0.00276093
CCNG2	0.478142	3.22074	0.00276101
IFITM1	0.478115	3.22051	0.00276276
SH3GLB2	0.477833	3.21805	0.00278104
TESK1	0.477561	3.21567	0.00279883
PRELID1	0.476721	3.20835	0.00285428
POU5F2	0.476706	3.20823	0.00285525
MRPL4	0.476267	3.2044	0.00288464
VPS4A	0.476242	3.20419	0.00288631
RNF126	0.475724	3.19968	0.0029213
ATP6AP1	0.475547	3.19814	0.00293337
XRCC4	0.47542	3.19704	0.00294206
VPS9D1	0.47491	3.19261	0.00297711
COTL1	0.474774	3.19143	0.00298649
CTDSP1	0.474295	3.18727	0.00301988
DOCK7	0.474185	3.18632	0.00302752
UBQLN4	0.473051	3.1765	0.00310793
AP1B1	0.473031	3.17633	0.00310938
RHBDD2	0.472924	3.1754	0.0031171
CDKN2B	0.472825	3.17455	0.0031242
MAPK1	0.472788	3.17423	0.00312687
PACSIN2	0.472638	3.17293	0.0031377
ABHD8	0.472624	3.17281	0.0031387
LSM12	0.472603	3.17262	0.00314025
PPY	0.472318	3.17016	0.00316091
D2HGDH	0.471898	3.16654	0.00319163
PAICS	0.471872	3.16631	0.00319353
PCMTD2	0.471858	3.16619	0.00319452
MTPN	0.471682	3.16468	0.00320748
CCND3	0.471655	3.16444	0.00320948
SRRM2	0.471602	3.16398	0.00321342
HIGD1A	0.471514	3.16322	0.00321991
PTBP1	0.471246	3.16091	0.00323981
BZW2	0.471213	3.16063	0.00324223
TAP2	0.470424	3.15383	0.00330142
ANXA11	0.469915	3.14945	0.00334009
IFI27L2	0.469795	3.14842	0.00334926
POLR3D	0.4696	3.14674	0.00336422
GIPC1	0.468105	3.1339	0.00348083
GPSM3	0.468085	3.13373	0.00348242
CD52	0.467858	3.13179	0.00350043
ARHGDIB	0.467823	3.13149	0.00350321
PIGS	0.467778	3.1311	0.0035068
ATP5ME	0.467621	3.12976	0.0035193
E2F1	0.467307	3.12707	0.0035445
CTDSP2	0.466257	3.11809	0.00362978
MED24	0.46612	3.11691	0.0036411
FGFR1OP2	0.466089	3.11665	0.00364366
PEX19	0.465619	3.11264	0.00368251
TRIAP1	0.465491	3.11155	0.00369318
HK1	0.465415	3.1109	0.00369952
ABHD17A	0.465209	3.10914	0.00371675
APEH	0.465107	3.10827	0.00372527
TUBB	0.465104	3.10824	0.00372558
ECI1	0.464667	3.10452	0.00376241
FBXL6	0.464562	3.10363	0.00377127
NDUFB4	0.464177	3.10035	0.00380411
BAX	0.463235	3.09233	0.00388544
LRRC47	0.463088	3.09108	0.00389823
POLR2D	0.462456	3.08572	0.00395373
TIMM50	0.462359	3.08489	0.00396235
CASP2	0.462043	3.08221	0.00399041
DPM1	0.461017	3.07352	0.00408279
RBM14	0.46079	3.07159	0.00410352
PDHX	0.46054	3.06948	0.00412639
TRMT112	0.460393	3.06824	0.00413983
SF3A2	0.460287	3.06734	0.00414963
VANGL1	0.45996	3.06458	0.00417988
BST2	0.459571	3.06129	0.00421616
COMMD9	0.459532	3.06096	0.00421976
NOP2	0.459268	3.05873	0.00424456
MRPL24	0.459117	3.05746	0.00425875
GNB2	0.459095	3.05727	0.00426087
NAGPA	0.458607	3.05316	0.00430712
NDUFAF4	0.458211	3.04982	0.00434493
H2AFY2	0.458014	3.04816	0.00436386
PLXND1	0.45755	3.04426	0.00440875
IMMT	0.457266	3.04187	0.00443644
MCOLN3	0.457153	3.04092	0.0044475
OSCAR	0.456989	3.03954	0.00446361
AP002761.2	0.456781	3.03779	0.00448406
CHCHD7	0.456358	3.03423	0.00452596
COX6C	0.45629	3.03366	0.00453275
TSPYL1	0.456234	3.03319	0.00453831
TAP1	0.456135	3.03237	0.00454813
SCOC	0.455914	3.03051	0.00457024
FBXW5	0.455698	3.0287	0.00459195
DGUOK	0.455625	3.02808	0.00459937
MSL2	0.455404	3.02623	0.00462166
PLEKHH3	0.454928	3.02224	0.00467006
MZT2B	0.454835	3.02146	0.00467957
FBRSL1	0.454175	3.01594	0.00474749
TRAPPC10	0.454063	3.015	0.00475918
AGFG2	0.453711	3.01206	0.00479579
TXNDC17	0.453609	3.0112	0.00480653
LTBR	0.453603	3.01115	0.00480717
NDUFB2	0.452902	3.0053	0.00488105
PRKAR2B	0.452206	2.99949	0.00495536
GNB1	0.45186	2.9966	0.00499277
IRS2	0.451209	2.99118	0.00506363
S100A11	0.451175	2.9909	0.00506738
KARS	0.451163	2.99081	0.00506859
CTBP1	0.450975	2.98924	0.00508926
EEF1AKMT1	0.450966	2.98917	0.00509025
PSMB8	0.45088	2.98845	0.00509977
AFG3L2	0.450408	2.98452	0.00515202
NSL1	0.450393	2.9844	0.00515369
TMUB1	0.450101	2.98197	0.0051862
GAS2L3	0.449642	2.97816	0.00523781
TGDS	0.449554	2.97743	0.00524774
ROGDI	0.449263	2.97501	0.00528072
PDIA4	0.449119	2.97382	0.00529714
NDUFA3	0.448955	2.97246	0.0053158
UBA1	0.448042	2.9649	0.00542098
CISD1	0.44783	2.96314	0.00544566
DCUN1D5	0.447802	2.96291	0.00544892
ZC3HAV1	0.44779	2.9628	0.0054504
GNG2	0.446379	2.95115	0.00561722
SNRPC	0.446343	2.95084	0.0056216
SAC3D1	0.44612	2.949	0.0056484
PARP12	0.446095	2.9488	0.0056514
DDIAS	0.446057	2.94848	0.005656
DNAJC5	0.445878	2.94701	0.00567755
MED21	0.445536	2.94419	0.00571909
COMMD8	0.445485	2.94377	0.00572526
TADA1	0.445471	2.94366	0.00572691
LIMK1	0.445252	2.94185	0.00575367
ZFP69	0.444949	2.93935	0.00579092
CYFIP1	0.444686	2.93718	0.00582334
AC010864.1	0.444433	2.9351	0.00585463
ATP5F1B	0.444266	2.93373	0.00587538
LILRA2	0.444166	2.93291	0.00588786
TGFB1	0.444082	2.93222	0.00589835
ESRRA	0.443849	2.9303	0.00592754
SPC24	0.44358	2.92809	0.00596137
EIF3C	0.443399	2.9266	0.00598422
CSTF3	0.443216	2.9251	0.00600745
NDUFA11	0.443162	2.92465	0.00601433
ARF3	0.442908	2.92257	0.0060467
MYCBP	0.44278	2.92151	0.00606308
GOLIM4	0.442297	2.91755	0.00612512
SMPD4	0.442266	2.9173	0.00612912
TAX1BP3	0.441984	2.91499	0.00616568
LETM1	0.441555	2.91148	0.00622149
AP2M1	0.440847	2.90568	0.0063148
ATP2A3	0.44073	2.90472	0.00633027
AC011043.1	0.440702	2.90449	0.00633402
ANKRD13D	0.440585	2.90354	0.00634953
UBQLN1	0.439975	2.89855	0.00643121
GNPTAB	0.439936	2.89823	0.00643652
ORAI3	0.439881	2.89778	0.00644396
AL096855.1	0.439763	2.89682	0.0064599
ELK1	0.439423	2.89404	0.00650591
FKBP1B	0.439387	2.89375	0.0065109
CREBRF	0.439243	2.89258	0.00653043
HAUS2	0.439184	2.8921	0.00653845
LSP1	0.438498	2.8865	0.00663277
LRRC34	0.438264	2.88459	0.00666522
SELENON	0.438175	2.88386	0.0066776
H1FX	0.437921	2.8818	0.00671294
BBC3	0.437851	2.88122	0.00672281
SDF4	0.437781	2.88065	0.0067326
C17orf49	0.437578	2.87901	0.00676099
MR1	0.437207	2.87599	0.00681339
APPL1	0.437094	2.87507	0.00682937
ORAI2	0.437049	2.8747	0.00683569
DLAT	0.436855	2.87313	0.00686328
HCFC1R1	0.436801	2.87268	0.00687105
ITGB1BP2	0.436714	2.87198	0.00688346
POLM	0.436602	2.87107	0.00689936
SDHAF3	0.436505	2.87028	0.00691325
PACSIN3	0.436434	2.86971	0.00692344
IMPDH1	0.436383	2.86929	0.00693081
SFXN1	0.436324	2.86881	0.00693924
EIF2B3	0.436317	2.86876	0.00694023
GTF2E2	0.43629	2.86853	0.0069442
ASNA1	0.436221	2.86798	0.00695407
SND1-IT1	0.436064	2.8667	0.00697672
STAC3	0.435957	2.86583	0.00699215
CHST14	0.435716	2.86388	0.00702706
WAS	0.435412	2.86141	0.00707146
SNAI1	0.435342	2.86084	0.00708162
GBP3	0.435265	2.86022	0.00709284
HSPBP1	0.435232	2.85995	0.00709768
EXOC3	0.434527	2.85424	0.00720164
EIF4EBP1	0.434485	2.8539	0.00720795
RTL8A	0.434467	2.85375	0.00721063
METAP2	0.434034	2.85025	0.0072751
RBCK1	0.43402	2.85014	0.00727726
BABAM1	0.43401	2.85006	0.00727872
GIGYF1	0.433863	2.84886	0.00730081
MAPKAPK3	0.433179	2.84334	0.00740406
CHST10	0.432951	2.84149	0.00743886
NSMCE3	0.432904	2.84111	0.00744603
PDLIM1	0.432899	2.84107	0.00744678
SLC25A46	0.432745	2.83983	0.00747031
N6AMT1	0.432672	2.83924	0.00748154
AP1S1	0.432442	2.83738	0.00751683
SMARCC1	0.432347	2.83662	0.00753149
FBXL8	0.431714	2.83151	0.00762958
EIF3B	0.431657	2.83105	0.00763848
FAM234A	0.431399	2.82898	0.00767875
MED27	0.431018	2.82591	0.00773868
CRYBG1	0.431017	2.8259	0.00773891
SLC1A5	0.430827	2.82437	0.00776898
MBD2	0.430782	2.824	0.00777613
NEURL2	0.430734	2.82362	0.00778366
ODC1	0.430462	2.82143	0.00782697
MMP24OS	0.43032	2.82029	0.00784961
OTUB1	0.430208	2.81939	0.0078675
GPNMB	0.430148	2.8189	0.00787713
JUND	0.430017	2.81785	0.00789805
SP110	0.429997	2.81769	0.00790133
C2CD5	0.429972	2.81749	0.00790535
COPS9	0.429934	2.81719	0.00791142
FASTK	0.429891	2.81684	0.00791831
TYMP	0.429184	2.81116	0.00803292
PLTP	0.429179	2.81112	0.00803371
SLIRP	0.429165	2.81101	0.00803597
SREK1IP1	0.428811	2.80816	0.00809387
PRKACA	0.428716	2.8074	0.00810939
DMWD	0.428546	2.80604	0.00813745
NUDT14	0.428544	2.80602	0.00813775
PPT1	0.428405	2.8049	0.00816071
SLC36A4	0.427567	2.79819	0.00830004
C8orf82	0.427198	2.79524	0.00836211
OVCH1-AS1	0.426935	2.79314	0.00840649
CD300E	0.426817	2.79219	0.00842647
MRRF	0.426744	2.7916	0.00843896
HNRNPAB	0.426701	2.79126	0.00844626
HARS2	0.426634	2.79072	0.00845773
KRT6A	0.426592	2.79039	0.00846477
PTMS	0.426419	2.78901	0.00849431
SH2D3A	0.426269	2.7878	0.00852007
LSM8	0.426117	2.78659	0.00854606
ETHE1	0.425994	2.78561	0.00856723
PLD3	0.4259	2.78486	0.0085834
PTK6	0.42576	2.78374	0.00860759
IRF7	0.425757	2.78372	0.00860807
S100A12	0.425629	2.78269	0.00863031
PABPN1	0.425505	2.78171	0.00865176
ZNF511	0.425369	2.78062	0.00867549
AL445524.1	0.425192	2.77921	0.00870617
CD226	0.424809	2.77615	0.00877333
ACD	0.424691	2.77521	0.00879404
NUPR1	0.424414	2.77301	0.00884289
SH3BP4	0.42412	2.77066	0.00889517
PRR7	0.423958	2.76937	0.008924
ATPAF2	0.423936	2.7692	0.00892785
ZFP57	0.423781	2.76796	0.00895558
U2AF2	0.423655	2.76696	0.00897807
ATP6V1E1	0.423519	2.76587	0.00900253
CD101	0.423321	2.7643	0.00903804
SPATA2L	0.423269	2.76389	0.00904745
HOXA9	0.422742	2.7597	0.00914295
ROMO1	0.422727	2.75958	0.00914564
TGOLN2	0.422573	2.75836	0.0091737
PGAM5	0.421838	2.75251	0.00930883
PRPF8	0.421834	2.75249	0.00930944
ACBD3	0.421694	2.75137	0.00933547
DLD	0.421678	2.75125	0.00933839
RNF166	0.421512	2.74993	0.00936916
AC080013.5	0.421281	2.7481	0.00941214
AC004982.2	0.421274	2.74804	0.00941347
PRIM1	0.421219	2.7476	0.00942377
RELA	0.421194	2.74741	0.00942834
SAMHD1	0.42117	2.74721	0.00943297
PARP1	0.42091	2.74515	0.00948167
MFSD10	0.420716	2.74362	0.00951802
PPIH	0.420652	2.74311	0.00953021
CD4	0.420344	2.74067	0.0095883
FAM204A	0.420151	2.73914	0.00962507
SRM	0.420125	2.73894	0.00962999
PUF60	0.419709	2.73565	0.00970935
GPR180	0.419598	2.73477	0.00973059
DR1	0.419586	2.73467	0.00973297
SLC25A29	0.419493	2.73393	0.0097509
UQCRH	0.41934	2.73273	0.00978019
ABHD15	0.419251	2.73202	0.00979753
MSANTD2	0.418913	2.72935	0.00986285
KAT2B	0.418752	2.72808	0.00989413
FMR1	0.418666	2.7274	0.00991092
NME4	0.418658	2.72734	0.00991244
CAD	0.418287	2.72441	0.00998501
OGFOD1	0.418088	2.72283	0.0100242
ABCB10	0.417822	2.72073	0.0100767
RBM42	0.417604	2.71901	0.0101199
IFI44L	0.417528	2.71841	0.010135
GATAD2A	0.417427	2.71762	0.0101551
APH1A	0.417328	2.71684	0.0101748
RNF187	0.417201	2.71584	0.0102001
CNOT11	0.417174	2.71563	0.0102054
SELENOO	0.417003	2.71428	0.0102396
ANO6	0.41666	2.71158	0.0103086
ANP32B	0.416329	2.70897	0.0103756
MCM5	0.416246	2.70832	0.0103923
CDK16	0.416139	2.70748	0.0104141
KIF1C	0.415382	2.70152	0.010569
BIRC5	0.415309	2.70095	0.0105841
BMI1	0.415077	2.69913	0.010632
PCGF5	0.41467	2.69593	0.0107165
MXD4	0.414605	2.69542	0.0107301
CCDC12	0.414447	2.69418	0.010763
RPL17-C18orf32	0.414234	2.69251	0.0108076
PIGA	0.414231	2.69248	0.0108083
RBP1	0.414107	2.69151	0.0108344
CENPU	0.414105	2.69149	0.0108348
CLCN2	0.413896	2.68985	0.0108788
SSNA1	0.413861	2.68958	0.0108862
E2F5	0.413528	2.68697	0.0109567
FAM207A	0.413463	2.68646	0.0109704
CD180	0.413179	2.68424	0.0110309
FXYD7	0.413156	2.68406	0.0110359
AL121832.2	0.413088	2.68352	0.0110504
GALE	0.412946	2.68241	0.0110808
AC093635.1	0.412915	2.68217	0.0110874
KRT14	0.412824	2.68145	0.0111071
SAP130	0.412823	2.68145	0.0111073
SERINC2	0.412477	2.67874	0.0111818
LGALSL	0.412444	2.67848	0.0111889
CASK	0.412169	2.67633	0.0112485
GOLGA6L10	0.412109	2.67586	0.0112615
RIPK2	0.411951	2.67463	0.0112959
OGFOD2	0.411906	2.67427	0.0113057
COX7A2	0.411813	2.67354	0.0113261
AC106791.1	0.411591	2.67181	0.0113746
PLEKHG4B	0.411298	2.66952	0.011439
RGS18	0.411191	2.66869	0.0114624
MVP	0.411183	2.66862	0.0114642
VWF	0.411141	2.66829	0.0114736
CUEDC2	0.41104	2.66751	0.0114958
C21orf91	0.410828	2.66585	0.0115429
NDUFS6	0.410687	2.66475	0.0115742
DIMT1	0.410437	2.6628	0.0116298
TAF6L	0.410212	2.66105	0.0116802
SNRPG	0.410094	2.66013	0.0117066
TXLNB	0.410063	2.65988	0.0117136
CRIP1	0.409833	2.65809	0.0117655
DHPS	0.409799	2.65782	0.0117731
EPAS1	0.409689	2.65697	0.0117979
NAPA	0.409593	2.65622	0.0118198
AC109826.1	0.409547	2.65586	0.0118302
RAB11FIP2	0.409333	2.65419	0.0118786
SNRPB2	0.409294	2.65389	0.0118875
CALHM2	0.40923	2.65339	0.011902
AC009133.1	0.409145	2.65273	0.0119216
CCDC74A	0.40887	2.65059	0.0119843
S100A2	0.408852	2.65045	0.0119885
POMP	0.408767	2.64978	0.012008
ATP5MF	0.40872	2.64942	0.0120188
RASL12	0.408599	2.64848	0.0120467
FBXO44	0.408394	2.64688	0.0120938
AL591895.1	0.408366	2.64667	0.0121003
CD300LF	0.408164	2.6451	0.0121469
UNC13C	0.408164	2.64509	0.0121471
MXI1	0.408026	2.64402	0.012179
CCZ1B	0.407987	2.64372	0.0121881
AC053503.5	0.407743	2.64182	0.012245
AL162414.1	0.407743	2.64182	0.012245
NADK	0.407673	2.64128	0.0122612
STX10	0.407673	2.64128	0.0122613
C1orf216	0.407667	2.64123	0.0122627
CEBPD	0.407614	2.64082	0.0122749
ADAM19	0.407185	2.63749	0.0123757
KIF1BP	0.406837	2.63479	0.0124577
SEC61G	0.406802	2.63451	0.0124662
MICB	0.406629	2.63317	0.0125072
CCDC86	0.406558	2.63262	0.0125241
HEXDC	0.406382	2.63126	0.0125659
CS	0.405774	2.62654	0.0127117
IFI6	0.405697	2.62595	0.0127302
CARNMT1	0.405601	2.6252	0.0127533
NOP16	0.405488	2.62433	0.0127807
HIST1H2BH	0.405275	2.62268	0.0128322
FAM89A	0.405268	2.62262	0.0128341
SMG5	0.405153	2.62174	0.0128618
ARHGEF19	0.404999	2.62054	0.0128995
PHLDA3	0.404996	2.62052	0.0129002
ARHGAP4	0.404573	2.61724	0.0130037
CMIP	0.40457	2.61723	0.0130043
TM2D1	0.404505	2.61672	0.0130203
TUBA1A	0.404328	2.61535	0.013064
R3HDM4	0.404104	2.61362	0.0131192
FERMT2	0.404103	2.61361	0.0131195
SRSF8	0.403996	2.61279	0.0131458
PPP6C	0.403971	2.61259	0.0131521
TFDP1	0.403625	2.60992	0.0132381
RAD1	0.403428	2.6084	0.0132873
PRPF3	0.403361	2.60788	0.013304
DDA1	0.402967	2.60484	0.0134029
SH3BP1	0.402879	2.60416	0.013425
SLC35E4	0.402672	2.60256	0.0134774
BANF1	0.402283	2.59956	0.0135763
ATP2A1-AS1	0.401441	2.59307	0.013792
COX5B	0.401398	2.59274	0.013803
HENMT1	0.401196	2.59119	0.0138553
AVEN	0.401087	2.59035	0.0138836
AC009570.1	0.401007	2.58974	0.0139042
MAT2B	0.400806	2.58818	0.0139567
KIFC2	0.400717	2.5875	0.0139799
CEP162	0.400488	2.58574	0.0140397
G6PD	0.400295	2.58425	0.0140904
FYN	0.399936	2.5815	0.0141849
TCEA3	0.39979	2.58038	0.0142235
TIMM17B	0.399677	2.57951	0.0142535
GOLGA8N	0.39963	2.57914	0.014266
ICOSLG	0.399539	2.57845	0.0142901
DYM	0.399236	2.57612	0.0143709
SMIM30	0.399223	2.57602	0.0143743
PDPK1	0.399177	2.57566	0.0143867
PCTP	0.399062	2.57479	0.0144174
TYW1B	0.398975	2.57412	0.0144407
DDX54	0.398951	2.57393	0.0144472
CDCA7	0.398854	2.57319	0.0144731
AL138694.1	0.398602	2.57126	0.014541
ACTG1	0.398588	2.57115	0.0145448
DPH2	0.398572	2.57103	0.0145491
OPRL1	0.39857	2.57101	0.0145498
AC009065.4	0.39855	2.57086	0.0145552
ZNF775	0.398529	2.5707	0.0145606
CAMTA2	0.398477	2.5703	0.0145748
MCM3	0.398362	2.56942	0.0146059
TSEN34	0.398341	2.56926	0.0146115
TUBGCP4	0.398175	2.56798	0.0146567
PAFAH1B2	0.39816	2.56787	0.0146607
HSH2D	0.398053	2.56705	0.0146897
ISG15	0.397787	2.56501	0.0147624
CYBC1	0.397778	2.56494	0.0147649
ZNF385A	0.397738	2.56463	0.0147758
NDUFB11	0.39768	2.56419	0.0147915
MEN1	0.397653	2.56398	0.014799
HSF1	0.397393	2.56199	0.0148703
NUP210	0.396396	2.55436	0.0151465
C1orf43	0.396381	2.55425	0.0151506
USF2	0.396356	2.55406	0.0151578
MED31	0.396237	2.55315	0.015191
GRSF1	0.396202	2.55289	0.0152006
LRP10	0.396082	2.55196	0.0152344
EMC8	0.396052	2.55173	0.015243
CDC45	0.395956	2.551	0.0152697
MBD6	0.395935	2.55084	0.0152757
ITFG2-AS1	0.395846	2.55016	0.0153008
NDUFA9	0.395686	2.54894	0.0153458
FBXO27	0.395579	2.54812	0.0153762
SLC25A37	0.395558	2.54796	0.015382
MRPL58	0.395555	2.54794	0.0153829
ITGB7	0.395369	2.54652	0.0154355
UXS1	0.395245	2.54557	0.0154708
LAMB4	0.395209	2.5453	0.0154809
MRPL44	0.3951	2.54446	0.0155121
NMRAL1	0.394979	2.54354	0.0155465
MPI	0.394895	2.5429	0.0155707
SPIDR	0.39465	2.54103	0.0156407
SMURF1	0.394618	2.54079	0.0156498
ENPP1	0.394489	2.5398	0.0156869
C18orf32	0.394435	2.53939	0.0157024
POLR2G	0.394113	2.53694	0.0157954
AARSD1	0.393986	2.53597	0.0158322
CNN2	0.393701	2.5338	0.015915
SNRPA	0.393566	2.53277	0.0159542
UBE2I	0.393266	2.53049	0.0160419
SLC12A9	0.393074	2.52903	0.0160983
MCM7	0.392991	2.5284	0.0161227
ZNF787	0.392809	2.52701	0.0161764
SLC35A1	0.392761	2.52665	0.0161904
PTPA	0.392729	2.5264	0.0161998
GATD1	0.392678	2.52601	0.0162151
DBF4	0.39265	2.5258	0.0162232
GPCPD1	0.392424	2.52409	0.0162901
OTULIN	0.392406	2.52395	0.0162956
C3orf14	0.392366	2.52364	0.0163074
HIBADH	0.392312	2.52323	0.0163235
KBTBD2	0.392283	2.52301	0.0163323
MCC	0.392186	2.52227	0.016361
FO393401.1	0.392085	2.52151	0.0163911
IPCEF1	0.392059	2.52131	0.0163988
PEMT	0.391838	2.51963	0.0164649
MFGE8	0.391706	2.51863	0.0165044
ILKAP	0.391681	2.51844	0.016512
SLC16A10	0.391641	2.51813	0.016524
CST7	0.391535	2.51733	0.0165559
KLHL18	0.391468	2.51682	0.0165761
BET1L	0.391198	2.51477	0.0166577
CNDP2	0.39099	2.51319	0.0167207
PANK1	0.390759	2.51144	0.0167909
PSMB9	0.39062	2.51038	0.0168333
DSC3	0.390526	2.50967	0.016862
HDHD5	0.3905	2.50947	0.0168698
RNF122	0.390381	2.50857	0.0169063
PLRG1	0.390227	2.50741	0.0169533
ABRACL	0.390223	2.50737	0.0169547
ARHGDIA	0.390096	2.50641	0.0169938
NDUFA2	0.39001	2.50576	0.0170201
PTP4A2	0.389942	2.50525	0.017041
PIM1	0.389901	2.50494	0.0170537
MXD1	0.389818	2.5043	0.0170795
ZBTB8OS	0.389805	2.50421	0.0170834
C9orf163	0.389715	2.50352	0.0171112
C1orf54	0.389668	2.50317	0.0171257
SLC39A3	0.389662	2.50313	0.0171275
AC099568.2	0.389593	2.5026	0.0171492
HNRNPL	0.389493	2.50185	0.0171799
AC145285.2	0.389395	2.5011	0.0172105
ZSCAN21	0.389378	2.50098	0.0172156
PMVK	0.389036	2.49839	0.0173223
FAM192A	0.38889	2.49728	0.0173681
AC073896.2	0.38861	2.49516	0.017456
HDAC1	0.388583	2.49496	0.0174643
MFNG	0.388384	2.49345	0.0175271
AL158152.1	0.388315	2.49293	0.017549
KRT17	0.38831	2.49289	0.0175505
ZWINT	0.38812	2.49146	0.0176105
SFT2D3	0.388115	2.49142	0.0176123
MAP3K10	0.388097	2.49128	0.0176179
APIP	0.388011	2.49063	0.0176453
FOXK1	0.388009	2.49062	0.0176458
RAP2C	0.387981	2.49041	0.0176546
SS18L2	0.387906	2.48984	0.0176787
SIAH1	0.387904	2.48982	0.0176792
VRK1	0.387663	2.488	0.017756
POLE4	0.387499	2.48676	0.0178084
FIS1	0.38732	2.48541	0.0178658
ZDHHC3	0.387143	2.48408	0.0179224
SUCNR1	0.386972	2.48278	0.0179777
IGFBP2	0.386678	2.48057	0.0180726
DYSF	0.386604	2.48001	0.0180966
C12orf65	0.386474	2.47903	0.0181387
ETV5	0.386457	2.47891	0.0181442
DUSP23	0.386241	2.47727	0.0182146
KIAA2026	0.386218	2.4771	0.0182221
ZC3H8	0.386072	2.476	0.0182697
LINC00909	0.385959	2.47515	0.0183066
TMEM33	0.385939	2.475	0.0183133
AQP3	0.385821	2.47411	0.0183518
CTU1	0.385812	2.47404	0.0183549
WDR43	0.385789	2.47387	0.0183624
ERO1A	0.385677	2.47303	0.018399
TMEM258	0.385653	2.47285	0.018407
CRELD2	0.385327	2.47039	0.0185145
ILF3	0.385325	2.47037	0.0185151
AC073335.2	0.385174	2.46924	0.0185651
TUBA4A	0.384987	2.46783	0.0186272
POLR2L	0.384855	2.46684	0.0186711
TOM1L1	0.384669	2.46544	0.0187331
NONO	0.384664	2.4654	0.0187348
MIPEP	0.384567	2.46467	0.0187672
AC020765.2	0.384511	2.46425	0.0187859
SMIM27	0.384478	2.464	0.0187967
P4HB	0.384246	2.46226	0.0188746
GALC	0.384053	2.46081	0.0189395
PHC2	0.384038	2.46069	0.0189447
TPGS2	0.383914	2.45976	0.0189864
LINC00115	0.383896	2.45963	0.0189924
RAB22A	0.383817	2.45903	0.0190192
KLHL22	0.383798	2.45889	0.0190256
AC092384.1	0.383666	2.45789	0.0190704
TNFSF10	0.383415	2.45601	0.0191556
ATOX1	0.383259	2.45484	0.0192084
UBXN7	0.382899	2.45214	0.0193316
HSD17B14	0.382793	2.45134	0.0193679
FAM86C1	0.382762	2.45111	0.0193786
DBN1	0.382593	2.44985	0.0194365
NUCB1	0.382475	2.44895	0.0194774
SNRPB	0.382285	2.44753	0.019543
SCAMP4	0.382203	2.44691	0.0195714
BCL3	0.382132	2.44638	0.0195959
SNRNP70	0.382087	2.44605	0.0196115
AC108488.1	0.381978	2.44523	0.0196492
FAM83F	0.381921	2.44481	0.0196689
DPH3	0.381897	2.44463	0.0196773
SMIM3	0.38162	2.44255	0.019774
GTF3C2	0.381393	2.44085	0.0198532
TOMM22	0.381353	2.44055	0.0198674
HIP1	0.381342	2.44046	0.0198714
TPSB2	0.381026	2.4381	0.0199823
HDLBP	0.38086	2.43685	0.0200409
ALG14	0.380825	2.43659	0.0200532
TGM5	0.380746	2.43601	0.020081
RAVER1	0.380711	2.43574	0.0200934
YWHAH	0.380601	2.43492	0.0201325
ATP5IF1	0.380542	2.43448	0.0201533
CAPNS1	0.380418	2.43355	0.0201972
AC010883.1	0.380192	2.43186	0.0202779
CHURC1	0.380169	2.43169	0.0202858
MCM4	0.380128	2.43138	0.0203005
TMCO1	0.380065	2.43091	0.0203231
FAM133B	0.380003	2.43045	0.0203451
WIPF2	0.379955	2.43009	0.0203624
LINC01480	0.379952	2.43007	0.0203635
TPRG1L	0.379812	2.42902	0.0204137
IER5	0.379597	2.42742	0.0204907
SLC25A30	0.379575	2.42725	0.0204986
LINC01506	0.379438	2.42623	0.020548
CPNE1	0.379433	2.42619	0.0205498
RRAS	0.379344	2.42552	0.0205821
U62317.5	0.379208	2.4245	0.0206313
LINC01220	0.378975	2.42277	0.0207154
HEBP2	0.378948	2.42256	0.0207255
MANEA	0.378643	2.42029	0.0208362
ZNF12	0.378556	2.41964	0.0208682
LRRC8B	0.378411	2.41856	0.0209212
DFFB	0.378342	2.41804	0.0209465
IDH3B	0.378319	2.41787	0.0209548
ITGB2	0.378243	2.4173	0.0209828
GPAA1	0.378215	2.4171	0.0209929
CXorf38	0.378047	2.41584	0.0210548
AIFM1	0.377957	2.41518	0.0210878
DTWD1	0.377813	2.4141	0.021141
BAP1	0.377653	2.41291	0.0212
FKBP1A	0.377334	2.41053	0.0213185
SMIM4	0.377301	2.41028	0.0213307
C1QB	0.377237	2.40981	0.0213543
AC091271.1	0.377206	2.40958	0.0213659
EXOC3-AS1	0.376866	2.40705	0.021493
RTTN	0.3767	2.40581	0.0215551
RRP9	0.376673	2.40561	0.0215652
TBCB	0.376593	2.40501	0.0215953
ELL2	0.3765	2.40432	0.0216302
PROC	0.37634	2.40313	0.0216906
RABL6	0.376305	2.40287	0.0217039
STAT3	0.376172	2.40188	0.0217541
VCAN	0.376151	2.40173	0.0217618
AC005696.1	0.375783	2.39899	0.0219016
SECTM1	0.375749	2.39874	0.0219143
GMFB	0.375746	2.39872	0.0219155
LYPLA1	0.375539	2.39717	0.0219945
CAB39	0.37549	2.39681	0.0220131
AC004687.1	0.375482	2.39676	0.022016
AL392046.1	0.375386	2.39604	0.022053
POLR2M	0.37532	2.39555	0.022078
IL21R	0.37531	2.39547	0.0220821
FKBP3	0.37526	2.3951	0.022101
NFX1	0.375105	2.39395	0.0221605
PON2	0.374899	2.39242	0.0222398
ENKD1	0.374793	2.39164	0.0222804
EP400	0.374793	2.39164	0.0222804
FUT7	0.374591	2.39014	0.0223584
NAA50	0.374579	2.39005	0.022363
SREBF1	0.374556	2.38988	0.0223719
TATDN1	0.374515	2.38957	0.0223879
AP3D1	0.374494	2.38942	0.0223959
HSBP1	0.374404	2.38875	0.0224308
HLA-B	0.374373	2.38852	0.0224429
ZNF487	0.374336	2.38825	0.0224572
TMEM263	0.374056	2.38616	0.0225664
TIMM13	0.37382	2.38442	0.0226583
TFB2M	0.373767	2.38403	0.022679
RIOK3	0.373678	2.38336	0.0227141
NELFE	0.373498	2.38203	0.0227846
MFF	0.373492	2.38198	0.022787
PDZD11	0.373371	2.38109	0.0228344
TAF10	0.373218	2.37995	0.022895
APOBR	0.373187	2.37973	0.022907
S100A9	0.373175	2.37963	0.0229119
PLEKHG4	0.373106	2.37912	0.0229391
ZNF248	0.373096	2.37905	0.0229429
JMJD4	0.373096	2.37905	0.022943
TENT5C	0.372946	2.37794	0.0230023
LAMTOR2	0.372856	2.37727	0.0230382
GPR135	0.372847	2.37721	0.0230416
NDUFS5	0.372804	2.37689	0.0230587
FCF1	0.372791	2.37679	0.0230639
ATIC	0.372692	2.37606	0.0231032
ACSL1	0.372627	2.37558	0.0231291
DNAJC27	0.372248	2.37277	0.0232801
GTPBP2	0.372197	2.3724	0.0233004
TRIP12	0.371897	2.37018	0.0234208
AC098487.1	0.371732	2.36895	0.0234874
PURA	0.371397	2.36648	0.0236224
PAQR4	0.371388	2.36641	0.0236262
CNIH1	0.371319	2.3659	0.0236543
JAK3	0.371218	2.36516	0.0236952
MT-CO2	0.37114	2.36458	0.023727
SH2B1	0.370821	2.36222	0.0238569
MRPL30	0.370789	2.36199	0.0238698
CCR6	0.370468	2.35962	0.024001
CXorf56	0.370464	2.35958	0.0240029
LUC7L2	0.370418	2.35924	0.0240218
AL365361.1	0.37036	2.35882	0.0240455
NAIP	0.370244	2.35796	0.0240932
ZNF500	0.370215	2.35775	0.0241051
PANK2	0.370162	2.35735	0.0241271
LINC01184	0.37014	2.35719	0.0241362
DBNL	0.370009	2.35622	0.0241903
ADAT3	0.36998	2.35601	0.0242022
DYRK4	0.369763	2.35441	0.0242919
SMAD5	0.369721	2.3541	0.0243092
ALDOA	0.369603	2.35323	0.0243582
KPNA3	0.369538	2.35275	0.0243853
MANBA	0.369408	2.35179	0.0244394
WRB	0.369288	2.35091	0.0244891
ZBED8	0.369288	2.35091	0.0244893
HMGA1	0.369164	2.35	0.024541
ANKH	0.369138	2.34981	0.0245517
TNFAIP8L1	0.369124	2.3497	0.0245579
TLE3	0.36908	2.34938	0.0245761
SMIM37	0.369029	2.349	0.0245977
CLEC2A	0.369001	2.3488	0.024609
C6orf89	0.368905	2.34809	0.0246496
GPBP1L1	0.368857	2.34774	0.0246694
SLC25A53	0.368847	2.34767	0.0246736
CIC	0.368828	2.34753	0.0246815
BCL10	0.368758	2.347	0.0247112
LONP1	0.368756	2.34699	0.0247119
CSRNP2	0.368708	2.34664	0.024732
ITPA	0.368707	2.34663	0.0247328
SUGP2	0.368665	2.34632	0.0247503
AC016876.1	0.368525	2.34529	0.0248094
AL359541.1	0.368239	2.34318	0.0249302
SSRP1	0.368238	2.34317	0.0249307
DLG5	0.368112	2.34225	0.0249838
EPHA2	0.368034	2.34167	0.025017
MPG	0.367996	2.3414	0.025033
SENP2	0.367913	2.34079	0.0250683
VMA21	0.367806	2.34	0.0251139
44077	0.367726	2.33941	0.0251478
CHAC2	0.367689	2.33914	0.0251639
ATG4B	0.367527	2.33795	0.0252328
NME7	0.367485	2.33763	0.0252511
NDUFA13	0.367378	2.33685	0.0252967
NHEJ1	0.367377	2.33684	0.0252972
HLF	0.367305	2.33631	0.0253281
TOR1B	0.367049	2.33443	0.0254382
AFDN	0.36694	2.33363	0.0254848
F11R	0.366917	2.33346	0.0254948
TMEM94	0.366823	2.33277	0.0255356
EIF4H	0.36679	2.33252	0.0255499
EME2	0.366755	2.33227	0.0255649
POLD4	0.366582	2.331	0.0256399
CBR4	0.36646	2.3301	0.0256926
BAMBI	0.366443	2.32998	0.0256999
LINC01526	0.366418	2.32979	0.0257108
SMKR1	0.366418	2.32979	0.0257108
SUPT5H	0.366379	2.32951	0.0257277
PDLIM4	0.366288	2.32884	0.0257674
ALKBH2	0.36625	2.32856	0.0257837
EHBP1L1	0.366233	2.32843	0.0257914
MRPS11	0.36609	2.32739	0.0258535
IFIT5	0.366	2.32672	0.0258931
FAM89B	0.365994	2.32668	0.0258953
DEDD2	0.365987	2.32663	0.0258987
TUSC1	0.365959	2.32642	0.025911
RAB3IL1	0.365835	2.32551	0.0259651
C1QC	0.365826	2.32545	0.0259689
FAM84B	0.365708	2.32458	0.0260208
GGH	0.365618	2.32392	0.0260602
SELENOW	0.365584	2.32367	0.0260751
POP4	0.365534	2.3233	0.0260972
ATN1	0.365483	2.32293	0.0261194
C1orf123	0.365476	2.32288	0.0261225
PSMG3	0.365155	2.32053	0.0262641
PRPS1	0.365138	2.3204	0.0262716
AC104506.1	0.365116	2.32024	0.0262815
C11orf21	0.364976	2.31921	0.0263434
GDI2	0.36493	2.31888	0.0263636
GGT1	0.36479	2.31785	0.0264261
USP38	0.364386	2.31489	0.026606
KBTBD8	0.364301	2.31427	0.0266436
MAP3K21	0.364185	2.31342	0.0266957
PRKRA	0.364177	2.31336	0.0266993
SAP30	0.36413	2.31301	0.0267206
ABHD14A	0.364097	2.31277	0.0267352
OST4	0.363959	2.31176	0.0267971
HIST1H4C	0.363678	2.30971	0.0269236
MT-CO1	0.36367	2.30965	0.0269273
NEU4	0.363489	2.30832	0.0270091
CAP1	0.363461	2.30812	0.0270219
ZNF345	0.363419	2.30781	0.0270405
GZF1	0.363397	2.30765	0.0270507
SPINT1	0.363227	2.30641	0.0271276
TRIM44	0.363155	2.30588	0.0271607
ZNF45	0.363114	2.30558	0.0271791
PML	0.362933	2.30426	0.0272614
MRPL53	0.362856	2.3037	0.0272964
USP1	0.362853	2.30367	0.0272979
PSMA4	0.362774	2.3031	0.0273339
EBPL	0.362763	2.30301	0.0273391
CIR1	0.362679	2.3024	0.0273774
WDTC1	0.362615	2.30193	0.0274068
QDPR	0.362522	2.30125	0.0274496
IP6K2	0.362344	2.29995	0.0275309
YIF1A	0.362307	2.29968	0.0275479
PIEZO1	0.362258	2.29932	0.0275705
CCDC9	0.362252	2.29928	0.0275735
RCC2	0.362185	2.29879	0.0276042
ZDHHC8	0.36189	2.29664	0.0277401
METTL2B	0.361805	2.29601	0.0277796
CNBD2	0.361688	2.29516	0.0278338
USP5	0.361596	2.29449	0.0278766
DENND1C	0.361587	2.29442	0.0278807
RUBCNL	0.361133	2.29111	0.0280924
LMF1	0.36108	2.29072	0.0281171
MIF	0.360946	2.28974	0.0281798
NRGN	0.36088	2.28926	0.0282105
RPS29	0.360738	2.28823	0.0282772
LRRC58	0.360724	2.28813	0.0282836
GOT2	0.360609	2.28729	0.0283377
SLC7A1	0.360581	2.28708	0.0283512
THYN1	0.36041	2.28583	0.0284318
TMEM86A	0.360358	2.28546	0.0284561
TSGA10IP	0.360192	2.28425	0.0285346
SCAP	0.360085	2.28347	0.0285851
DAGLB	0.360073	2.28338	0.028591
EEF1G	0.360072	2.28337	0.0285917
ENPP2	0.359957	2.28254	0.0286459
TPP1	0.359883	2.28199	0.0286813
OAS2	0.359712	2.28075	0.0287624
ERV3-1	0.359685	2.28055	0.0287754
GSPT1	0.359634	2.28019	0.0287995
SPR	0.359618	2.28007	0.0288074
FYTTD1	0.359576	2.27976	0.0288273
ZNHIT1	0.359531	2.27943	0.028849
FDXR	0.359524	2.27938	0.0288523
AC135782.1	0.359455	2.27888	0.0288854
APH1B	0.359452	2.27886	0.0288864
MTMR11	0.359293	2.2777	0.0289626
TBC1D23	0.359272	2.27755	0.0289728
TRPV2	0.35912	2.27644	0.0290456
MPPE1	0.3591	2.27629	0.0290553
ARL8A	0.359094	2.27625	0.0290583
TMEM136	0.358987	2.27547	0.0291098
MON1B	0.358753	2.27377	0.0292226
C1QTNF12	0.35873	2.2736	0.0292334
ZNF778	0.358653	2.27304	0.0292706
PSMD3	0.358508	2.27199	0.0293407
AC019129.2	0.358493	2.27188	0.0293481
SLC25A39	0.358262	2.2702	0.0294601
ABCA2	0.358142	2.26932	0.0295187
COPZ2	0.358128	2.26923	0.0295251
ATP5F1D	0.358026	2.26849	0.0295749
MRPS23	0.358022	2.26845	0.0295771
ADSL	0.357994	2.26825	0.0295905
CHCHD5	0.35789	2.26749	0.0296415
GNAI2	0.357856	2.26725	0.0296581
ZBTB42	0.357854	2.26724	0.0296589
NSFL1C	0.35759	2.26531	0.0297883
SLA	0.357536	2.26492	0.0298148
SPIN4	0.357428	2.26414	0.0298679
C11orf24	0.357393	2.26388	0.029885
SYP	0.357214	2.26259	0.0299729
UIMC1	0.357204	2.26252	0.0299777
TRIM7	0.356943	2.26062	0.0301069
RABL2B	0.356917	2.26043	0.0301198
SBNO2	0.356698	2.25884	0.0302279
MTHFD2L	0.356666	2.25861	0.0302439
CSNK1E	0.356566	2.25788	0.0302938
ING1	0.356405	2.25671	0.0303738
PARP4	0.356342	2.25626	0.0304053
TRIM66	0.356323	2.25612	0.0304148
KMT2E-AS1	0.355871	2.25284	0.030641
CAMK2G	0.355818	2.25246	0.0306673
COL15A1	0.355645	2.25121	0.0307544
NAB2	0.355575	2.2507	0.0307897
HERC5	0.355543	2.25046	0.0308059
MAX	0.355317	2.24883	0.0309199
TEN1	0.355258	2.2484	0.0309496
LSM5	0.355157	2.24767	0.0310006
PRDX5	0.355121	2.24741	0.031019
CRX	0.355045	2.24686	0.0310575
AC007114.2	0.355008	2.24659	0.0310766
PSMA3-AS1	0.354929	2.24602	0.0311165
SLC35A5	0.354851	2.24546	0.0311561
ITGA9	0.354757	2.24477	0.0312041
LINC01537	0.354757	2.24477	0.0312041
MFSD14C	0.354337	2.24174	0.0314183
TMEM201	0.354287	2.24137	0.0314444
BCCIP	0.35428	2.24132	0.0314477
PAXX	0.354236	2.24101	0.0314701
BUD31	0.354213	2.24084	0.0314822
TRIP4	0.354203	2.24077	0.031487
FAM225B	0.354163	2.24047	0.0315078
LRP4-AS1	0.354163	2.24047	0.0315078
TMEM120A	0.354037	2.23957	0.0315725
SOWAHC	0.353968	2.23907	0.031608
HELB	0.353928	2.23878	0.0316286
YIF1B	0.353882	2.23844	0.0316524
PTGES2	0.353879	2.23842	0.0316538
KRT16	0.353742	2.23743	0.0317246
TEX10	0.35367	2.23691	0.0317619
ITPRIPL1	0.353614	2.23651	0.0317907
AC093323.1	0.353593	2.23635	0.0318018
GANAB	0.353565	2.23615	0.031816
GYG1	0.353536	2.23594	0.0318312
HSD17B8	0.353308	2.23429	0.0319495
AGK	0.353235	2.23377	0.0319872
RPP30	0.3532	2.23352	0.0320051
BCAP31	0.353133	2.23303	0.0320403
MDH2	0.35312	2.23293	0.0320471
CES1	0.353063	2.23253	0.0320766
IPO13	0.352955	2.23175	0.0321328
RTL10	0.352726	2.23009	0.0322529
ITM2A	0.352706	2.22994	0.0322632
ZNF791	0.352678	2.22974	0.0322778
GALNT2	0.352669	2.22968	0.0322827
RPA3	0.352549	2.22881	0.0323454
LPAR1	0.352542	2.22877	0.0323488
THOC7	0.352486	2.22836	0.0323783
SLC39A9	0.352422	2.22789	0.0324123
HLA-A	0.352415	2.22784	0.032416
NEDD4L	0.35236	2.22745	0.0324446
NPDC1	0.352258	2.22671	0.0324985
DDI2	0.352246	2.22662	0.0325049
LINC01554	0.352094	2.22553	0.0325849
ORC3	0.352081	2.22543	0.0325918
CDC37L1-DT	0.351961	2.22457	0.032655
MKNK1	0.351939	2.22441	0.0326665
TMEM173	0.351907	2.22418	0.0326838
GRK2	0.351877	2.22396	0.0326995
AQR	0.351848	2.22376	0.0327147
CCDC157	0.351847	2.22375	0.0327152
TSSC4	0.351634	2.22221	0.0328282
EDEM3	0.351578	2.22181	0.0328581
MMP2-AS1	0.351463	2.22098	0.0329194
AL391422.3	0.351428	2.22073	0.0329377
SNX8	0.351354	2.22019	0.0329775
USPL1	0.351282	2.21967	0.0330157
DIS3	0.351192	2.21903	0.0330635
HAT1	0.351117	2.21848	0.033104
FAM110B	0.351115	2.21847	0.0331049
DSCC1	0.351069	2.21814	0.0331294
PSMA6	0.350933	2.21716	0.0332024
PSME1	0.350916	2.21703	0.0332115
RELB	0.350883	2.2168	0.0332292
KLF7	0.350745	2.21581	0.033303
MIF4GD	0.350705	2.21552	0.0333246
MOSPD2	0.350578	2.2146	0.0333931
DAND5	0.350543	2.21435	0.0334116
TCAF1	0.350452	2.21369	0.0334608
SREBF2	0.350422	2.21348	0.0334772
SLC25A25-AS1	0.350407	2.21337	0.0334849
SMIM15	0.350402	2.21334	0.0334876
TSEN15	0.350381	2.21318	0.0334994
KIAA1211L	0.350332	2.21283	0.0335257
AKR7A2	0.350265	2.21235	0.0335617
LRRC69	0.350253	2.21226	0.0335685
LINC02381	0.35002	2.21058	0.0336945
C4orf46	0.349995	2.2104	0.033708
AL138995.1	0.349844	2.20931	0.0337903
LYNX1	0.349515	2.20695	0.0339693
SAMD13	0.349458	2.20654	0.0340006
C6orf132	0.349431	2.20635	0.0340152
ZHX1	0.349327	2.20559	0.0340724
MZT2A	0.349297	2.20538	0.0340883
SNX25	0.349285	2.20529	0.0340953
BRD9	0.349275	2.20522	0.0341006
SIK1	0.349049	2.2036	0.0342244
ATMIN	0.348975	2.20306	0.0342655
FOCAD	0.348968	2.20301	0.0342693
CNOT7	0.348904	2.20255	0.0343044
SLC7A6	0.348875	2.20235	0.0343202
DDX39A	0.348872	2.20232	0.034322
TBL3	0.348809	2.20187	0.0343568
S100A10	0.348755	2.20148	0.0343866
CD74	0.348688	2.201	0.0344236
PDLIM7	0.348641	2.20067	0.0344493
TYSND1	0.348557	2.20006	0.0344957
ZNF431	0.348497	2.19963	0.0345287
UQCRQ	0.34847	2.19944	0.0345437
APOLD1	0.348449	2.19929	0.0345554
ZMYND19	0.34843	2.19915	0.0345659
TRMT10B	0.34841	2.19901	0.0345771
POLR3K	0.348384	2.19882	0.0345918
KIF22	0.348368	2.19871	0.0346002
ORC4	0.348269	2.19799	0.0346554
DHX15	0.348266	2.19797	0.0346569
MUTYH	0.348116	2.1969	0.0347401
SLC35E2A	0.348092	2.19672	0.0347538
CAMK1G	0.347755	2.19431	0.0349413
C16orf86	0.347751	2.19428	0.0349437
FAM20C	0.347613	2.19328	0.035021
C3orf62	0.347402	2.19177	0.0351395
LINC01759	0.347298	2.19102	0.035198
CLECL1	0.347285	2.19093	0.0352052
GUF1	0.347266	2.19079	0.0352159
PTGR2	0.347147	2.18994	0.0352828
SUGT1	0.346972	2.18869	0.0353812
AC087239.1	0.346964	2.18863	0.0353859
UFD1	0.346962	2.18861	0.0353871
HINT3	0.346844	2.18776	0.0354538
PIKFYVE	0.346745	2.18706	0.0355097
CDK10	0.346728	2.18693	0.0355195
AASDHPPT	0.346717	2.18686	0.0355256
SESN2	0.346693	2.18668	0.0355392
TSNAX	0.346643	2.18632	0.0355677
CMTR1	0.346634	2.18626	0.0355723
TEX264	0.346534	2.18554	0.0356295
ZNF639	0.346492	2.18524	0.0356531
AP003680.1	0.346461	2.18502	0.0356706
HIST4H4	0.346461	2.18502	0.0356706
AC100793.2	0.346461	2.18502	0.0356706
MAPT	0.346461	2.18502	0.0356706
ABCA10	0.346461	2.18502	0.0356706
WSB2	0.346382	2.18445	0.0357159
FBRS	0.346354	2.18426	0.0357313
BRD4	0.346321	2.18402	0.0357504
EDF1	0.346258	2.18357	0.0357861
MLX	0.34625	2.18351	0.0357906
PPP1R3G	0.346217	2.18327	0.0358097
PDCD1LG2	0.34609	2.18236	0.0358819
ABL1	0.345942	2.1813	0.0359669
RNF149	0.345921	2.18115	0.0359785
ZNF28	0.345876	2.18083	0.0360044
SMARCAD1	0.345866	2.18076	0.0360102
SUMO3	0.345856	2.18069	0.0360158
WEE1	0.345851	2.18065	0.036019
PDCD6IP	0.345839	2.18057	0.0360254
WDR17	0.345793	2.18024	0.0360517
GABRE	0.345793	2.18024	0.0360517
AC009414.2	0.345788	2.1802	0.0360548
SGMS1	0.345762	2.18001	0.0360697
HNRNPK	0.345729	2.17978	0.0360889
STN1	0.345672	2.17937	0.0361215
NABP2	0.345669	2.17935	0.0361232
SDK1	0.345578	2.1787	0.0361753
VMP1	0.345557	2.17854	0.0361877
DCXR	0.345521	2.17829	0.0362082
AF127577.4	0.345519	2.17827	0.0362094
KRT18	0.345504	2.17816	0.0362182
C16orf91	0.34539	2.17735	0.0362837
ARHGAP1	0.345272	2.17651	0.0363514
CCND1	0.345209	2.17605	0.0363883
STMN3	0.345149	2.17563	0.0364227
IFIT3	0.345114	2.17538	0.0364426
KLHL25	0.344981	2.17442	0.0365202
SBF1	0.344937	2.17411	0.0365453
OGFRL1	0.344905	2.17388	0.036564
FKBP15	0.344903	2.17386	0.0365652
KLRD1	0.344859	2.17355	0.0365905
SMIM10L1	0.344672	2.17221	0.0366994
PRKRIP1	0.344609	2.17177	0.0367357
PRKCZ	0.344606	2.17174	0.0367375
BOP1	0.344567	2.17146	0.0367602
PRPF19	0.344491	2.17092	0.0368045
HSPA4	0.34445	2.17062	0.0368286
MLF2	0.34443	2.17048	0.0368405
INO80E	0.344329	2.16976	0.0368993
RDH10	0.344323	2.16972	0.0369026
ATAD2B	0.344303	2.16957	0.0369146
GDAP2	0.344247	2.16918	0.036947
AGPAT1	0.344183	2.16872	0.0369843
STK17B	0.34415	2.16848	0.037004
ABHD17B	0.344111	2.1682	0.0370266
C19orf33	0.344071	2.16792	0.0370501
UNC119	0.343916	2.16681	0.0371411
AL033528.2	0.34373	2.16548	0.0372506
CHPT1	0.343671	2.16506	0.0372852
CCDC58	0.343389	2.16304	0.0374518
MRGBP	0.343347	2.16274	0.0374767
RSAD1	0.343259	2.16212	0.0375285
AC244090.1	0.343008	2.16032	0.0376775
TTC12	0.34298	2.16013	0.0376939
ATP23	0.342896	2.15952	0.0377442
COX6B1	0.342691	2.15806	0.0378663
CTSD	0.342686	2.15802	0.0378693
GABARAP	0.342374	2.1558	0.038056
C1orf50	0.342217	2.15468	0.0381495
AL358472.4	0.342209	2.15462	0.0381546
ULBP2	0.342048	2.15348	0.0382514
PGM1	0.342046	2.15346	0.0382527
MPND	0.342003	2.15316	0.0382782
PSME2	0.341997	2.15311	0.038282
LINC02001	0.341907	2.15247	0.0383363
NUP50	0.341833	2.15194	0.0383811
RAB1B	0.341804	2.15174	0.0383984
FAM189B	0.341787	2.15162	0.0384085
LGALS3BP	0.341776	2.15154	0.0384153
DPM3	0.341722	2.15115	0.0384481
IGSF8	0.341673	2.15081	0.0384773
CCDC57	0.341264	2.14789	0.0387252
PSMD9	0.341257	2.14784	0.0387294
IFNAR2	0.341227	2.14763	0.0387477
DCLRE1C	0.341155	2.14711	0.0387917
IRF2BP1	0.341132	2.14695	0.0388055
VBP1	0.341051	2.14637	0.0388548
PHF20L1	0.341011	2.14608	0.0388796
DGCR6	0.340935	2.14555	0.0389255
ACOX1	0.340906	2.14534	0.0389433
SLC35A3	0.340886	2.1452	0.0389554
MYH7B	0.340845	2.1449	0.0389809
SAPCD2	0.34079	2.14451	0.0390141
PRR34-AS1	0.340787	2.14449	0.0390158
IRAK4	0.340616	2.14327	0.0391208
MED14OS	0.340431	2.14196	0.0392339
ARID5A	0.340343	2.14133	0.0392879
CENPN	0.340332	2.14125	0.039295
AC092718.6	0.340303	2.14105	0.0393129
AC092953.2	0.340194	2.14027	0.03938
SACM1L	0.340193	2.14027	0.0393804
PATL1	0.340163	2.14005	0.039399
GNAO1	0.34005	2.13925	0.0394685
EAF1-AS1	0.340011	2.13897	0.0394926
AC114490.3	0.339974	2.1387	0.0395158
PGM5	0.339974	2.1387	0.0395158
IGFLR1	0.339864	2.13792	0.0395837
FRMD6	0.339514	2.13543	0.0398007
EMG1	0.339446	2.13495	0.039843
FAAP20	0.339391	2.13456	0.039877
TYROBP	0.339248	2.13354	0.0399661
PPP2R5B	0.339128	2.13269	0.0400407
TSC1	0.339045	2.1321	0.0400925
SEC11C	0.339036	2.13204	0.0400982
ADAM15	0.339025	2.13196	0.0401052
MICAL1	0.339024	2.13195	0.0401059
RUNX1	0.338797	2.13034	0.0402481
ZNF598	0.33837	2.12731	0.0405162
BX284668.5	0.338336	2.12707	0.0405378
PHF6	0.338294	2.12677	0.0405643
FUT8-AS1	0.338294	2.12676	0.0405645
NFKBIB	0.338273	2.12662	0.0405777
FANCF	0.338153	2.12577	0.0406531
MPV17	0.338131	2.12561	0.040667
C1RL	0.338086	2.12529	0.0406957
MAIP1	0.337921	2.12412	0.0408003
RBM4	0.337892	2.12392	0.0408185
LMO2	0.337868	2.12374	0.0408338
OAS3	0.337766	2.12302	0.0408983
CDC42SE1	0.337738	2.12282	0.0409164
VCP	0.337737	2.12282	0.0409167
GPR65	0.337706	2.12259	0.0409369
MCM2	0.337511	2.12121	0.0410604
C18orf54	0.337479	2.12098	0.0410813
FAM83G	0.337278	2.11956	0.0412095
AP003068.2	0.337271	2.11951	0.0412136
MYH9	0.337224	2.11918	0.0412439
MTMR9	0.337198	2.11899	0.0412605
ATP6V1F	0.337159	2.11871	0.0412855
PTPRO	0.337125	2.11848	0.0413071
XPO7	0.33706	2.11802	0.0413486
RALBP1	0.336994	2.11755	0.0413911
KRT6B	0.336919	2.11701	0.0414394
SMG7	0.33686	2.1166	0.0414769
HSD11B2	0.336796	2.11614	0.0415182
AL451165.2	0.336733	2.1157	0.0415589
POLDIP3	0.336725	2.11564	0.0415637
C1orf174	0.336656	2.11515	0.0416083
SLC5A3	0.336654	2.11514	0.0416097
RASAL3	0.336554	2.11442	0.0416744
PRR3	0.336478	2.11389	0.0417233
NAE1	0.336359	2.11304	0.0418001
RHOH	0.336297	2.11261	0.0418398
BANK1	0.33626	2.11235	0.0418639
ST3GAL4	0.336258	2.11233	0.041865
SH3BP2	0.336136	2.11147	0.0419445
PCGF2	0.336116	2.11132	0.0419576
PITRM1	0.336098	2.1112	0.0419691
CEP170B	0.335937	2.11006	0.0420734
JPT1	0.335908	2.10985	0.0420923
S100A8	0.335884	2.10968	0.0421082
ARAF	0.335854	2.10947	0.0421273
LINC01006	0.335756	2.10877	0.0421916
GPS1	0.335754	2.10876	0.0421927
KLF5	0.335734	2.10862	0.0422057
ZNF207	0.335663	2.10812	0.042252
MYLK-AS1	0.335554	2.10734	0.0423232
AC011498.6	0.335405	2.10629	0.0424203
NR2C2AP	0.335384	2.10614	0.0424342
HAUS7	0.335336	2.1058	0.0424655
STIL	0.335228	2.10504	0.042536
CLDN12	0.33506	2.10385	0.0426467
YRDC	0.33497	2.10321	0.0427057
KCTD3	0.334853	2.10239	0.0427828
BRD3OS	0.334743	2.10161	0.0428553
MCOLN1	0.334718	2.10143	0.042872
CYP2U1	0.334717	2.10143	0.0428724
AP000911.1	0.33464	2.10088	0.0429233
ZFP41	0.334433	2.09942	0.0430599
ZNF280D	0.334429	2.09939	0.0430628
SYPL1	0.33441	2.09926	0.043075
PCBP2	0.334399	2.09918	0.0430824
MARK4	0.334359	2.09889	0.0431092
PERP	0.33433	2.09869	0.0431281
VIPAS39	0.334245	2.09809	0.0431845
DDX52	0.334218	2.0979	0.0432025
ZNF518A	0.334174	2.09759	0.0432319
NDUFA1	0.333495	2.09279	0.043685
MIB1	0.333218	2.09084	0.0438704
SLC12A9-AS1	0.333195	2.09068	0.0438859
SEMA4A	0.333175	2.09053	0.0438997
LINS1	0.333104	2.09003	0.0439475
ELOC	0.333033	2.08953	0.043995
BRAT1	0.333031	2.08951	0.0439967
DDX39B	0.333013	2.08939	0.0440088
LMNTD2	0.332983	2.08918	0.0440285
AC108134.3	0.332964	2.08905	0.0440414
NUDT11	0.332955	2.08898	0.044048
MACROD2	0.332889	2.08851	0.0440922
HLA-C	0.332858	2.0883	0.0441129
AIDA	0.332854	2.08827	0.0441157
MIR646HG	0.332753	2.08755	0.0441843
ACTR2	0.332338	2.08463	0.0444654
AC093802.1	0.332235	2.0839	0.0445355
LYSMD4	0.332096	2.08292	0.0446298
NNT	0.332061	2.08267	0.044654
PKN1	0.33205	2.0826	0.0446612
TRMT10A	0.332007	2.08229	0.0446908
AL590764.1	0.331875	2.08136	0.0447809
THSD1	0.331869	2.08132	0.0447851
ACLY	0.331775	2.08066	0.0448491
YBX3	0.331555	2.07911	0.0450001
TRIB1	0.331541	2.07901	0.0450095
CHMP1A	0.33121	2.07668	0.0452369
ANGEL1	0.331155	2.07629	0.0452753
FIBP	0.331076	2.07573	0.0453298
S1PR4	0.330934	2.07474	0.0454276
ARHGEF3	0.330931	2.07472	0.0454296
TAPBPL	0.330925	2.07467	0.0454336
TANGO2	0.330899	2.07449	0.0454516
SP2	0.330881	2.07436	0.0454644
RNF138	0.330845	2.07411	0.0454894
CDCA4	0.330658	2.0728	0.0456185
CENPS	0.330519	2.07181	0.0457154
ACO2	0.330442	2.07127	0.0457687
NAA80	0.330327	2.07047	0.0458487
THUMPD1	0.330233	2.0698	0.0459142
AC009126.1	0.330137	2.06913	0.0459813
ZDBF2	0.330118	2.06899	0.045995
LRRC37A3	0.33009	2.0688	0.0460142
RANGAP1	0.330072	2.06867	0.0460265
DPY19L1	0.329924	2.06763	0.0461302
CDC23	0.32991	2.06753	0.04614
KHSRP	0.329792	2.0667	0.0462226
CPNE2	0.329706	2.0661	0.0462828
MERTK	0.329581	2.06521	0.0463711
WDFY4	0.329566	2.06511	0.0463817
SNHG9	0.329336	2.06349	0.0465433
AC139795.2	0.329318	2.06337	0.0465561
CCDC85C	0.329281	2.06311	0.0465822
VTI1B	0.329276	2.06307	0.0465855
PXYLP1	0.32919	2.06247	0.0466464
AL691432.2	0.329178	2.06239	0.0466546
HSF2	0.329154	2.06221	0.046672
EIF1AX	0.329135	2.06208	0.0466851
KCNK1	0.32912	2.06198	0.0466957
ZNF428	0.328941	2.06072	0.0468223
BANP	0.32883	2.05994	0.0469009
TKT	0.328748	2.05936	0.0469592
SAMD9	0.328705	2.05907	0.0469895
UBIAD1	0.328651	2.05868	0.0470281
HDAC11	0.328591	2.05826	0.0470707
RIC3	0.32857	2.05812	0.0470856
SOBP	0.328375	2.05675	0.0472247
C7orf43	0.328374	2.05674	0.0472254
EPSTI1	0.328356	2.05661	0.0472386
EVL	0.328271	2.05602	0.0472989
AP002478.1	0.328207	2.05556	0.047345
THAP1	0.328058	2.05452	0.0474515
SFT2D2	0.328041	2.0544	0.0474633
ASB13	0.328037	2.05437	0.0474667
YES1	0.328018	2.05424	0.0474799
AC073352.2	0.327927	2.0536	0.0475449
DUSP3	0.327902	2.05343	0.0475628
GLTP	0.327873	2.05322	0.047584
MTURN	0.327756	2.0524	0.0476676
NACC2	0.327716	2.05212	0.0476966
GCSH	0.327694	2.05197	0.0477122
TEX11	0.327642	2.0516	0.04775
IQCJ-SCHIP1	0.327311	2.04928	0.0479883
PLXNB2	0.327163	2.04824	0.0480954
TRNAU1AP	0.327148	2.04813	0.0481067
MTIF3	0.327146	2.04812	0.0481081
H2AFX	0.327142	2.0481	0.0481107
NUDT3	0.327056	2.04749	0.048173
SLC30A9	0.327005	2.04713	0.0482103
SCD	0.32698	2.04696	0.0482283
S100A4	0.326979	2.04695	0.048229
WFDC1	0.326759	2.04541	0.048389
OSCP1	0.326684	2.04489	0.0484433
FASTKD5	0.326662	2.04473	0.0484593
MISP3	0.326658	2.0447	0.0484625
VIM	0.326618	2.04442	0.0484917
KLHDC3	0.3266	2.04429	0.0485047
PRKCE	0.326582	2.04417	0.0485174
EXOSC8	0.326501	2.0436	0.0485764
PHF19	0.3265	2.0436	0.0485772
SATB2	0.326325	2.04237	0.0487053
ADAMTS12	0.326325	2.04237	0.0487053
AC132872.1	0.326093	2.04074	0.0488753
RPL37A	0.326008	2.04015	0.0489374
PPM1J	0.325956	2.03978	0.0489761
INPP5E	0.325949	2.03973	0.0489812
MAN1A1	0.325942	2.03969	0.0489859
PARN	0.32589	2.03932	0.049024
SACS	0.325828	2.03889	0.0490696
CFAP61	0.325751	2.03835	0.0491264
FAM234B	0.325642	2.03758	0.0492071
IRX2	0.325617	2.03741	0.049225
BRCC3	0.325393	2.03584	0.0493908
CYP20A1	0.325159	2.03421	0.0495636
PHF11	0.325144	2.0341	0.049575
UBR4	0.325026	2.03327	0.0496627
SLC9A3R1	0.324942	2.03269	0.0497248
RSU1	0.3249	2.0324	0.0497561
SCOC-AS1	0.324876	2.03223	0.049774
MTERF3	0.324842	2.03199	0.0497995
RASGEF1A	0.324809	2.03176	0.0498239
ERH	0.324739	2.03127	0.0498762
TBC1D10B	0.324696	2.03097	0.049908
FAM241A	0.324639	2.03057	0.0499505
DCTN6	0.324537	2.02985	0.0500271
EIPR1	0.324515	2.0297	0.0500432
AC133550.2	0.324431	2.02911	0.0501064
TNFSF8	0.324399	2.02889	0.0501302
ANXA6	0.324313	2.02829	0.0501943
AC096733.2	0.324271	2.028	0.0502259
GLRX3	0.324165	2.02726	0.0503052
RPL26L1	0.324155	2.02719	0.0503128
ZNF821	0.324109	2.02687	0.0503471
FAM198B	0.324103	2.02682	0.0503521
ACOX2	0.324049	2.02645	0.0503923
AIFM2	0.32403	2.02631	0.0504069
NIFK	0.323837	2.02497	0.0505516
NIPAL4	0.323828	2.0249	0.0505586
TINF2	0.32375	2.02436	0.0506172
FRY-AS1	0.323701	2.02402	0.0506541
TARSL2	0.323545	2.02292	0.0507727
RAB5IF	0.323392	2.02186	0.0508883
RPS21	0.323307	2.02126	0.0509526
ASIC3	0.323158	2.02022	0.0510656
MRPS10	0.323053	2.01949	0.0511451
KCTD10	0.323023	2.01928	0.0511678
ZNF616	0.32301	2.01919	0.0511781
SNAP23	0.322999	2.01911	0.0511868
PTGDS	0.3229	2.01842	0.0512617
MT-ND3	0.322851	2.01808	0.0512993
GBE1	0.322836	2.01798	0.0513103
CSNK2B	0.322768	2.0175	0.0513623
ERRFI1	0.322706	2.01707	0.0514096
PSPH	0.322379	2.01479	0.0516602
HIST1H4H	0.322356	2.01463	0.0516777
ACTR1A	0.322315	2.01434	0.0517087
SPON2	0.322297	2.01422	0.0517226
SCPEP1	0.322256	2.01393	0.0517545
FCGR1A	0.32224	2.01382	0.0517665
AC108134.2	0.322236	2.01379	0.05177
HLA-DOB	0.322191	2.01347	0.0518045
SLC11A1	0.32208	2.0127	0.0518895
PDLIM2	0.322038	2.01241	0.0519216
TCEA1	0.321992	2.01209	0.051957
AL158071.4	0.321932	2.01167	0.0520033
SNRPF	0.321895	2.01141	0.052032
PYM1	0.321889	2.01137	0.0520363
IFNL1	0.321889	2.01137	0.0520366
HES6	0.321764	2.0105	0.0521332
PFDN6	0.321747	2.01038	0.052146
FAM193B	0.321703	2.01008	0.0521801
USP12	0.321685	2.00995	0.0521942
NUTF2	0.321679	2.0099	0.0521991
SLC6A8	0.321644	2.00966	0.0522257
STARD3	0.321631	2.00957	0.0522361
REXO2	0.32155	2.00901	0.0522986
MFSD14A	0.321546	2.00898	0.0523019
CTSA	0.32142	2.00811	0.0523989
MZT1	0.321407	2.00801	0.0524093
POLR2J	0.321279	2.00712	0.0525084
AL136987.1	0.321254	2.00695	0.0525281
NUDT21	0.321188	2.00649	0.052579
TMEM50B	0.321159	2.00629	0.0526016
HERC4	0.321098	2.00586	0.0526492
STK24	0.321031	2.00539	0.0527014
RPL7L1	0.320944	2.00479	0.0527693
PTP4A1	0.320818	2.00391	0.0528678
ZBTB44	0.320794	2.00375	0.052886
TTC19	0.320668	2.00287	0.0529845
GOLGA3	0.320646	2.00271	0.0530019
ABRAXAS1	0.320504	2.00172	0.0531132
SNF8	0.320364	2.00075	0.0532229
AL139246.5	0.320178	1.99945	0.0533693
AP001469.3	0.320154	1.99929	0.0533879
GNAL	0.32013	1.99912	0.0534067
ZNF615	0.31991	1.99759	0.0535804
CIDEB	0.319878	1.99737	0.0536056
XRRA1	0.319867	1.99729	0.0536144
RHPN2	0.319851	1.99718	0.053627
CLUH	0.319843	1.99713	0.0536329
AGAP9	0.319794	1.99678	0.0536721
CAMLG	0.319768	1.9966	0.0536926
U2AF1L4	0.319642	1.99573	0.0537924
MIR3945HG	0.319589	1.99536	0.0538338
HCK	0.319506	1.99478	0.0538998
TUBB6	0.319453	1.99441	0.0539424
IMP4	0.319407	1.99409	0.0539787
NDUFB7	0.319237	1.99291	0.0541135
NOL11	0.319214	1.99275	0.0541316
EMC10	0.319197	1.99263	0.0541454
ITGB2-AS1	0.31912	1.9921	0.054207
PCYT2	0.318917	1.99068	0.054369
TDP2	0.318882	1.99044	0.0543969
AGAP2	0.318828	1.99007	0.0544401
EXT2	0.318776	1.98971	0.054481
TMEM141	0.318705	1.98922	0.054538
AL138966.2	0.318704	1.98921	0.0545389
HINT1	0.318675	1.989	0.0545624
INTS11	0.318487	1.9877	0.0547132
ZNF367	0.318431	1.98731	0.0547575
LINC01778	0.318317	1.98652	0.0548495
C2orf48	0.318317	1.98652	0.0548495
SLC30A3	0.318317	1.98652	0.0548495
AC078850.1	0.318317	1.98652	0.0548495
CMYA5	0.318317	1.98652	0.0548495
DMTN	0.318317	1.98652	0.0548495
METTL7B	0.318317	1.98652	0.0548495
LINC02345	0.318317	1.98652	0.0548495
DLX3	0.318317	1.98652	0.0548495
SKA1	0.318317	1.98652	0.0548495
PEX14	0.318301	1.98641	0.0548621
UBE2H	0.318281	1.98627	0.0548787
PDS5A	0.318053	1.98468	0.0550625
BECN1	0.317953	1.98399	0.0551432
CLIC2	0.317862	1.98336	0.0552159
MRPL52	0.317776	1.98276	0.0552859
VPS50	0.317651	1.9819	0.055387
ZNF316	0.317641	1.98183	0.0553949
GPR87	0.317448	1.98049	0.0555514
IDH2	0.317382	1.98003	0.0556052
PPM1F	0.317376	1.97998	0.0556106
NRBP1	0.317242	1.97906	0.0557194
AC022144.1	0.317073	1.97789	0.0558571
CCL18	0.317048	1.97772	0.0558771
ERGIC3	0.317031	1.9776	0.055891
DOCK2	0.316886	1.97659	0.0560096
CDV3	0.316882	1.97656	0.0560133
RAB29	0.316849	1.97633	0.0560401
GALK1	0.316795	1.97596	0.0560843
USP36	0.31676	1.97571	0.0561131
SLBP	0.316698	1.97529	0.0561637
TVP23C	0.316674	1.97512	0.0561834
FBH1	0.316477	1.97375	0.0563451
HPS1	0.31644	1.9735	0.0563753
DCANP1	0.316383	1.9731	0.0564226
DTL	0.31634	1.9728	0.0564578
C4orf47	0.31634	1.9728	0.0564578
AL031056.2	0.31634	1.9728	0.0564578
PELI3	0.31634	1.9728	0.0564578
EYA2	0.31634	1.9728	0.0564578
STIP1	0.316237	1.97209	0.0565421
TRIM29	0.316147	1.97147	0.0566166
WDR19	0.316146	1.97146	0.0566173
CPSF7	0.316026	1.97063	0.0567163
RIF1	0.315967	1.97022	0.0567648
TCIRG1	0.315956	1.97015	0.0567741
NECTIN1	0.315939	1.97003	0.056788
REXO4	0.315933	1.96998	0.0567935
AC058791.1	0.31586	1.96948	0.0568538
AIP	0.315833	1.96929	0.0568763
SRCAP	0.315812	1.96915	0.0568936
UQCR10	0.315676	1.9682	0.0570065
IDH3A	0.315603	1.9677	0.0570669
AMDHD2	0.315577	1.96752	0.0570886
PPP1R32	0.315494	1.96694	0.0571573
ALDH1L2	0.315473	1.9668	0.0571744
MOGS	0.315457	1.96669	0.0571876
COX6A1	0.315433	1.96652	0.0572081
HIST3H2A	0.315379	1.96615	0.0572528
PRSS23	0.315254	1.96529	0.0573565
ARAP2	0.315162	1.96464	0.057434
MYL6	0.315051	1.96388	0.0575265
NOL3	0.314816	1.96225	0.0577225
FAM126A	0.314758	1.96185	0.0577716
COPZ1	0.314707	1.9615	0.0578142
UMPS	0.314685	1.96135	0.0578322
PCYOX1	0.314683	1.96133	0.0578345
RGP1	0.314678	1.9613	0.0578381
PCED1A	0.314583	1.96064	0.0579179
SNAPC2	0.314579	1.96061	0.0579215
PSTK	0.314543	1.96037	0.0579514
CXCL14	0.314537	1.96032	0.0579566
SNX17	0.314463	1.95981	0.0580191
CUTC	0.314411	1.95945	0.0580624
NHP2	0.314396	1.95934	0.0580756
UBR2	0.314332	1.95891	0.0581288
ZNF691	0.314304	1.95871	0.0581524
LSM4	0.314268	1.95846	0.0581833
SERPINA1	0.314155	1.95768	0.0582786
NCKAP5L	0.314137	1.95755	0.0582938
BCL9L	0.314122	1.95745	0.0583061
PARP11	0.314084	1.95719	0.058338
DCTN5	0.314079	1.95715	0.0583428
GTF3C5	0.314076	1.95713	0.0583451
S1PR2	0.314069	1.95709	0.0583508
FYB1	0.313986	1.95651	0.058421
CAPNS2	0.313924	1.95609	0.0584733
ZPR1	0.313881	1.95579	0.0585101
BRPF3	0.313833	1.95546	0.0585504
PIGX	0.313824	1.95539	0.0585583
SCCPDH	0.313805	1.95526	0.0585742
ZNF326	0.313778	1.95507	0.0585973
DMAP1	0.313712	1.95462	0.0586535
SEC14L1	0.313465	1.95291	0.058863
ACSF3	0.3134	1.95246	0.058918
SPRY2	0.313341	1.95205	0.0589688
CLASRP	0.313257	1.95147	0.0590401
EXOC2	0.313254	1.95146	0.0590424
NFKBIL1	0.31321	1.95115	0.0590805
GINS1	0.313202	1.95109	0.0590872
SSH1	0.313201	1.95109	0.0590881
LINC01089	0.313133	1.95062	0.0591457
CEBPZ	0.313123	1.95055	0.0591548
AC090527.3	0.313096	1.95036	0.0591779
NAA15	0.313078	1.95024	0.0591928
FNTA	0.313075	1.95021	0.0591959
EFEMP1	0.312976	1.94953	0.0592804
CARS	0.312944	1.94931	0.0593079
COG1	0.312892	1.94896	0.0593517
PITPNB	0.312836	1.94856	0.0594003
BASP1	0.312759	1.94804	0.0594656
SLC7A5	0.312746	1.94794	0.0594772
PUS10	0.312733	1.94786	0.0594881
CD1D	0.312726	1.94781	0.0594945
IFI16	0.31263	1.94714	0.0595768
GALNS	0.312519	1.94638	0.059672
MYO1D	0.312485	1.94614	0.0597013
COPS7A	0.31229	1.9448	0.059869
DNAJC21	0.312269	1.94465	0.0598872
DPP8	0.312269	1.94465	0.0598873
ZNF414	0.312218	1.9443	0.0599316
CDC14B	0.312176	1.94401	0.0599674
EXOC3L1	0.312176	1.94401	0.0599674
LAMTOR3	0.312114	1.94358	0.060021
RNF14	0.31209	1.94342	0.0600415
KLHL6	0.312026	1.94298	0.0600969
ACPP	0.311974	1.94262	0.0601422
SYNGR3	0.311857	1.94181	0.0602435
REM1	0.31185	1.94176	0.0602493
SRRT	0.311806	1.94146	0.0602874
FAM96A	0.311782	1.94129	0.0603083
HHLA3	0.311663	1.94047	0.0604117
AC087672.2	0.311581	1.93991	0.060483
GTPBP4	0.311319	1.9381	0.0607105
MRPL40	0.311295	1.93793	0.0607321
PYGO2	0.311274	1.93779	0.0607498
DHFR	0.311258	1.93768	0.0607641
TUBA1C	0.311216	1.93739	0.0608004
HPGD	0.311213	1.93737	0.0608033
TIMM8B	0.311181	1.93715	0.0608315
CMPK2	0.311135	1.93683	0.0608713
PDE1B	0.311133	1.93682	0.0608736
YIPF1	0.311101	1.9366	0.0609015
REPIN1	0.311096	1.93657	0.0609052
COQ9	0.311091	1.93653	0.0609097
PARD3	0.311058	1.9363	0.0609385
DOCK11	0.311038	1.93617	0.0609561
TGFBR1	0.311015	1.93601	0.0609763
FUT4	0.310976	1.93574	0.0610105
CDH2	0.310876	1.93505	0.0610983
ADM5	0.310821	1.93467	0.0611462
NFE2L3	0.31078	1.93439	0.0611821
AP2A1	0.310738	1.9341	0.0612188
RAP1GDS1	0.310709	1.9339	0.0612445
CEP290	0.310701	1.93384	0.0612512
CAVIN1	0.31069	1.93377	0.0612612
LINC00243	0.310659	1.93355	0.0612888
CALM2	0.310625	1.93332	0.0613185
LYZ	0.310594	1.9331	0.0613459
TRIB3	0.310579	1.933	0.0613586
CSRP1	0.310569	1.93294	0.0613671
SIRPB1	0.310549	1.9328	0.0613849
CPNE7	0.310521	1.9326	0.0614101
AC087273.2	0.310341	1.93136	0.0615684
RAB15	0.310276	1.93092	0.0616252
CHMP4B	0.309997	1.92899	0.061872
MRPL42	0.309979	1.92887	0.0618875
HIST1H2BK	0.309873	1.92814	0.061982
MVB12A	0.309848	1.92797	0.0620035
SLC11A2	0.309759	1.92736	0.0620825
AGBL5	0.30946	1.9253	0.0623489
SLC35B4	0.309426	1.92506	0.0623788
GTF2H2C	0.309415	1.92499	0.062389
IFFO1	0.309407	1.92493	0.0623962
SEC31B	0.30937	1.92468	0.0624292
LPP	0.309364	1.92464	0.0624343
AC007952.4	0.309348	1.92453	0.0624484
UFC1	0.309306	1.92424	0.0624855
DPH1	0.309279	1.92405	0.0625099
OPN3	0.309277	1.92404	0.0625114
UHRF2	0.309105	1.92285	0.0626656
YTHDF3	0.308977	1.92198	0.0627797
PIGV	0.308904	1.92147	0.0628454
RIC8A	0.30888	1.92131	0.0628671
SLC22A18	0.308837	1.92101	0.0629051
AL109936.2	0.30873	1.92028	0.0630011
CALM1	0.308727	1.92026	0.0630035
MSMO1	0.308648	1.91971	0.0630747
CPT2	0.308603	1.9194	0.0631157
RDH14	0.308427	1.9182	0.0632733
DYNC1LI1	0.308412	1.91809	0.0632873
MIA3	0.308271	1.91712	0.0634139
AL357033.1	0.308264	1.91708	0.0634205
KIAA0930	0.308263	1.91707	0.0634214
SLU7	0.308256	1.91702	0.0634276
NLRC5	0.308208	1.91669	0.0634713
MVK	0.308206	1.91668	0.063473
RNF169	0.308189	1.91656	0.0634886
C1RL-AS1	0.307983	1.91514	0.0636748
PKD2L1	0.307955	1.91495	0.0636998
BX255925.3	0.307905	1.91461	0.0637447
CDIPT	0.307849	1.91422	0.0637959
ALDH16A1	0.307834	1.91412	0.0638097
ELF2	0.307796	1.91386	0.0638442
PHACTR2	0.30758	1.91237	0.0640402
RPS28	0.307317	1.91057	0.0642792
MCTS1	0.307309	1.91051	0.0642872
RAP2A	0.307242	1.91006	0.0643479
PLPBP	0.307087	1.90899	0.0644899
EIF4EBP2	0.307082	1.90896	0.064494
AC020909.2	0.307075	1.90891	0.0645002
PALD1	0.307016	1.9085	0.0645546
PIM2	0.307008	1.90845	0.0645616
RPS17	0.306941	1.90799	0.0646228
SAAL1	0.306931	1.90792	0.064632
TP53I3	0.306914	1.90781	0.0646475
BIN2	0.306886	1.90761	0.0646738
AL356056.1	0.306861	1.90744	0.0646962
CASZ1	0.306821	1.90716	0.0647333
TFAP2C	0.306796	1.907	0.0647559
DIS3L	0.306782	1.90689	0.0647694
C1D	0.306757	1.90673	0.0647916
AL135791.1	0.306667	1.90611	0.0648745
FAM160B2	0.30666	1.90606	0.064881
CYP39A1	0.306547	1.90529	0.0649847
TTC7B	0.306503	1.90498	0.0650255
MBNL1	0.306336	1.90384	0.0651792
MRPL43	0.306328	1.90378	0.0651869
PA2G4	0.306315	1.9037	0.0651984
PAIP1	0.306295	1.90356	0.0652167
MKNK2	0.306219	1.90304	0.065287
CHCHD3	0.306113	1.90231	0.0653849
CORO1B	0.306085	1.90212	0.0654106
AC139887.4	0.306083	1.9021	0.0654131
ETS1	0.305983	1.90142	0.0655056
B3GALT6	0.305956	1.90123	0.0655302
CITED4	0.305883	1.90073	0.065598
RNASEH1	0.305871	1.90065	0.0656087
C14orf28	0.305835	1.9004	0.0656427
HELLS	0.30576	1.89989	0.0657117
EDA2R	0.305694	1.89943	0.0657736
AC022509.4	0.305694	1.89943	0.0657736
HMGCS1	0.305693	1.89943	0.0657745
KLHDC7B	0.305612	1.89887	0.0658495
HGS	0.305597	1.89877	0.0658633
PPP2R2B	0.305581	1.89866	0.0658783
SPNS2	0.305516	1.89822	0.0659387
PPP1CA	0.305465	1.89787	0.0659857
ELMSAN1	0.305422	1.89757	0.0660266
AC025287.2	0.305282	1.89662	0.0661563
CPXM1	0.305273	1.89655	0.0661653
ACADS	0.305215	1.89616	0.066219
HAUS4	0.305212	1.89613	0.0662224
SERPINB5	0.305117	1.89548	0.066311
PRAM1	0.305073	1.89518	0.0663517
AATF	0.305052	1.89504	0.0663718
MRPL41	0.30489	1.89393	0.0665228
MED13L	0.304886	1.8939	0.066527
ALDH3A2	0.304764	1.89306	0.0666415
SLC27A1	0.304665	1.89239	0.0667342
ISOC2	0.304616	1.89205	0.0667808
RFC3	0.304496	1.89123	0.0668936
LLGL1	0.304446	1.89089	0.0669402
AC040162.1	0.304443	1.89087	0.0669429
NUP85	0.304411	1.89065	0.0669728
VGLL3	0.304339	1.89016	0.0670406
CDK5	0.304286	1.88979	0.0670909
ASNSD1	0.30426	1.88962	0.0671153
PXN	0.304191	1.88914	0.0671811
RFC4	0.304131	1.88873	0.0672376
USB1	0.304072	1.88833	0.0672931
CDX2	0.304003	1.88785	0.0673587
DIP2B	0.303999	1.88783	0.0673625
CNP	0.303921	1.88729	0.0674364
KIF14	0.303918	1.88728	0.0674388
TWF2	0.303871	1.88696	0.0674831
FAM161B	0.303797	1.88644	0.067554
UPP1	0.303795	1.88644	0.0675551
AC020978.5	0.303706	1.88582	0.06764
RPL39	0.3037	1.88578	0.0676454
CD28	0.3037	1.88578	0.0676459
LGALS8	0.303689	1.88571	0.0676561
STK19	0.303662	1.88553	0.0676814
RNF6	0.303595	1.88506	0.0677456
DHRS4L2	0.30357	1.88489	0.0677695
HIST1H3H	0.303489	1.88434	0.0678457
ETV6	0.303402	1.88375	0.0679289
DNASE2	0.303325	1.88322	0.068002
UPK3A	0.303182	1.88224	0.0681385
SEMA4C	0.303168	1.88215	0.0681518
GRB10	0.303142	1.88197	0.0681766
GLRX5	0.30313	1.88188	0.0681888
TENT4B	0.30299	1.88093	0.068322
PGAP2	0.302881	1.88018	0.0684267
MYLPF	0.302871	1.88011	0.0684364
MAP7D1	0.302805	1.87967	0.068499
DMTF1	0.302726	1.87912	0.0685754
FPGS	0.302679	1.8788	0.0686202
KRT27	0.302679	1.8788	0.0686208
MTX3	0.30264	1.87854	0.0686579
CNNM4	0.302599	1.87826	0.0686969
SLCO4A1	0.302526	1.87776	0.0687671
FKBP4	0.302424	1.87706	0.0688658
DOK3	0.30242	1.87704	0.068869
USP53	0.302351	1.87656	0.0689359
OTUD6B-AS1	0.302294	1.87617	0.0689906
LPCAT1	0.302253	1.87589	0.0690304
OSBPL11	0.302194	1.87549	0.0690873
UBALD1	0.302098	1.87483	0.0691803
TMEM170B	0.302066	1.87461	0.0692111
SMU1	0.302056	1.87455	0.0692201
ATXN2L	0.301991	1.8741	0.0692837
UBE2M	0.301978	1.87402	0.0692957
MMP23B	0.301925	1.87365	0.0693475
IFI27	0.301881	1.87335	0.0693901
PFKP	0.301766	1.87257	0.0695013
COQ5	0.301762	1.87254	0.0695049
UTF1	0.301687	1.87203	0.0695783
EXO1	0.301662	1.87185	0.0696027
TAC3	0.301659	1.87184	0.0696049
TSR3	0.301565	1.8712	0.0696965
SWSAP1	0.301557	1.87114	0.0697041
KIAA1191	0.301537	1.871	0.0697237
DAZAP2	0.301376	1.8699	0.0698807
SEH1L	0.301326	1.86956	0.069929
AC008741.2	0.301325	1.86956	0.0699303
RNF38	0.301294	1.86935	0.0699604
AL136162.1	0.301286	1.86929	0.0699682
GMCL1	0.301234	1.86894	0.0700188
MRPS26	0.301171	1.8685	0.0700805
TP53AIP1	0.301143	1.86832	0.0701073
PPDPF	0.301127	1.86821	0.0701231
REXO1	0.301086	1.86793	0.0701629
DNASE1L1	0.300935	1.8669	0.0703109
MANEA-DT	0.300884	1.86655	0.0703606
CSE1L	0.300787	1.86589	0.0704558
AL117332.1	0.300764	1.86573	0.0704789
PLEKHF1	0.300763	1.86572	0.0704798
CEACAM3	0.300391	1.86319	0.070845
LINC01724	0.300376	1.86308	0.0708599
TRMT61A	0.300348	1.86289	0.0708874
FZD3	0.30019	1.86182	0.0710426
ISG20L2	0.300101	1.86121	0.0711313
ZNF641	0.300091	1.86114	0.0711406
IMPA2	0.299985	1.86042	0.0712459
PPIL3	0.299969	1.86031	0.0712613
B4GAT1	0.299949	1.86017	0.0712812
NPTN	0.299819	1.85929	0.0714099
HIGD1B	0.299746	1.85879	0.0714817
YWHAE	0.299742	1.85876	0.0714863
BTLA	0.29971	1.85854	0.0715182
TCTEX1D2	0.299608	1.85785	0.0716193
AC124068.2	0.299541	1.8574	0.0716852
FAM126B	0.299505	1.85715	0.0717214
SUN2	0.299199	1.85506	0.0720264
PPM1M	0.299107	1.85444	0.0721176
MRPS12	0.298986	1.85362	0.0722384
CCAR1	0.298962	1.85345	0.072263
BSDC1	0.298895	1.853	0.0723296
UBTD2	0.298831	1.85256	0.0723943
FARS2	0.298565	1.85075	0.0726604
DEFB1	0.298556	1.85069	0.0726697
FAM161A	0.298553	1.85067	0.0726726
ARID3B	0.298476	1.85014	0.0727503
UBE2Z	0.298327	1.84913	0.0728996
STAM-AS1	0.298309	1.84901	0.072918
PKP1	0.298289	1.84887	0.0729377
DPP3	0.298268	1.84873	0.0729594
RELT	0.298141	1.84786	0.0730876
TIGAR	0.298139	1.84785	0.0730893
PIP5K1C	0.298058	1.8473	0.0731715
CCT5	0.297984	1.8468	0.0732456
SSC5D	0.297919	1.84635	0.0733118
TMEM177	0.297856	1.84593	0.0733751
EVI5L	0.297804	1.84557	0.0734284
IDH1	0.297727	1.84505	0.0735061
SLC38A9	0.29771	1.84493	0.073523
SEC23IP	0.297612	1.84426	0.0736228
IFI35	0.297606	1.84423	0.0736282
METTL1	0.297536	1.84375	0.0736995
AL445231.1	0.297481	1.84338	0.0737553
MIR4458HG	0.297409	1.84289	0.0738283
RNF181	0.297382	1.8427	0.0738562
XPO6	0.297345	1.84245	0.0738941
TBCC	0.297282	1.84202	0.0739582
TMEM242	0.297207	1.84151	0.0740341
GNAQ	0.297194	1.84142	0.074048
MCRIP1	0.297185	1.84136	0.0740566
AL136982.7	0.29714	1.84106	0.0741026
DSG2	0.297126	1.84096	0.0741168
CLPTM1L	0.297121	1.84093	0.0741217
NAP1L4	0.297065	1.84055	0.0741788
OXCT1	0.297019	1.84024	0.0742259
VPS37B	0.296756	1.83845	0.0744946
ERI3	0.296655	1.83776	0.0745986
PGGT1B	0.296644	1.83769	0.0746093
CDT1	0.296643	1.83768	0.0746107
MYD88	0.296586	1.83729	0.0746692
HSPA9	0.296499	1.8367	0.0747589
RPGR	0.296498	1.8367	0.0747591
PHKG2	0.296447	1.83635	0.0748114
CD209	0.296336	1.83559	0.0749262
GADD45GIP1	0.296291	1.83529	0.0749719
PMP22	0.296289	1.83528	0.0749739
PNPO	0.296289	1.83528	0.0749745
GPR146	0.296269	1.83514	0.0749954
FBXO38	0.296232	1.83489	0.0750328
CCDC194	0.296232	1.83489	0.0750334
CARHSP1	0.296141	1.83427	0.0751271
UQCRFS1	0.296127	1.83417	0.0751417
RAB11FIP4	0.296115	1.83409	0.0751538
NUP155	0.296062	1.83373	0.0752087
MTX1	0.295783	1.83184	0.0754967
TMOD2	0.295745	1.83159	0.0755355
USP40	0.29574	1.83155	0.0755415
HSD17B1	0.29573	1.83148	0.0755518
NCAPG2	0.295649	1.83093	0.0756351
MATK	0.295614	1.83069	0.0756718
ABCF2.1	0.295597	1.83058	0.0756889
SLCO2B1	0.295516	1.83003	0.0757735
ZFYVE21	0.2955	1.82992	0.07579
SERINC1	0.295442	1.82953	0.07585
CUL4B	0.295428	1.82943	0.0758647
RRP8	0.29534	1.82884	0.0759558
ELP6	0.295301	1.82857	0.075996
SH3GLB1	0.295203	1.82791	0.0760983
MT2A	0.295085	1.8271	0.0762218
MED26	0.29505	1.82687	0.0762582
RTN2	0.295031	1.82674	0.0762779
GABARAPL1	0.295018	1.82665	0.076291
NOL8	0.294897	1.82583	0.0764174
HPS5	0.294883	1.82573	0.0764327
AC083973.1	0.29481	1.82524	0.076509
TMEM47	0.294807	1.82522	0.0765113
MTCH2	0.294806	1.82521	0.076513
ATG4D	0.294738	1.82475	0.0765836
KAT6A	0.294736	1.82474	0.0765857
SF3A1	0.29473	1.8247	0.0765926
[truncated: 13,110 more rows]
[truncated: 46 more columns]

## Sheet: Macrophages
Table S5. IPA Pathways regulated by altered expression of genes correlating with MRSS in macrophages
Gene	Correlation	T-value	P-value
GAPDH	0.684555	5.47575	4.13767e-06		Ingenuity Canonical Pathways	-log(p-value)	Ratio	z-score
PFN1	0.638835	4.84181	2.75192e-05		Actin Nucleation by ARP-WASP Complex	9.6	0.247	3.153
ACTB	0.630549	4.73711	3.75561e-05		Interferon Signaling	6.58	0.306	3
IFITM3	0.618606	4.59088	5.78907e-05		Integrin Signaling	6.56	0.131	3.272
TNFSF13B	0.611446	4.50571	7.44115e-05		Oxidative Phosphorylation	5.86	0.165	3.771
CORO1A	0.605952	4.44157	8.98488e-05		Phagosome Formation	5.78	0.15	#NUM!
AREG	0.60398	4.4188	9.60585e-05		Natural Killer Cell Signaling	5.65	0.127	1
TMSB10	0.600679	4.38095	0.000107323		Mitochondrial Dysfunction	5.14	0.129	#NUM!
CFL1	0.598442	4.3555	0.00011562		Role of IL-17A in Psoriasis	5.01	0.462	#NUM!
ACSL1	0.590461	4.266	0.000150125		IL-8 Signaling	4.54	0.115	2.236
TYMP	0.57903	4.14114	0.00021568		Leukocyte Extravasation Signaling	4.31	0.114	2.683
CD52	0.570562	4.05102	0.000279699		CXCR4 Signaling	3.8	0.114	2.357
SSH2	0.566229	4.00566	0.000318614		mTOR Signaling	3.77	0.105	2.357
RPL28	0.56186	3.96041	0.000362678		Granulocyte Adhesion and Diapedesis	3.63	0.11	#NUM!
SLCO2B1	0.561022	3.95179	0.000371729		Sirtuin Signaling Pathway	3.6	0.0928	0
AL445524.1	0.559467	3.93583	0.000389057		Cytotoxic T Lymphocyte-mediated Apoptosis of Target Cells	3.21	0.206	#NUM!
ZNF385A	0.555416	3.89456	0.00043762		Hepatic Fibrosis / Hepatic Stellate Cell Activation	3.2	0.102	#NUM!
ARF5	0.55213	3.86136	0.000480912		Death Receptor Signaling	3.13	0.13	1.732
CIB1	0.540679	3.7477	0.000663076		Fcγ Receptor-mediated Phagocytosis in Macrophages and Monocytes	3.05	0.128	2.887
ACTR2	0.540485	3.7458	0.00066664		Protein Ubiquitination Pathway	2.94	0.0879	#NUM!
SH3BGRL3	0.540157	3.74259	0.000672671		Systemic Lupus Erythematosus In B Cell Signaling Pathway	2.89	0.0873	2.041
MYO1G	0.535451	3.69679	0.000764937		Th1 and Th2 Activation Pathway	2.8	0.0994	#NUM!
RAB27A	0.53126	3.65642	0.000856357		EIF2 Signaling	2.62	0.0893	0.535
TMEM170B	0.525972	3.60601	0.000985413		Th1 Pathway	2.56	0.107	2.333
ATOX1	0.525072	3.59749	0.00100901		Hepatic Fibrosis Signaling Pathway	2.55	0.0771	2.502
PJA2	0.521473	3.56358	0.00110843		ERK/MAPK Signaling	2.41	0.0891	1.5
FAM110B	0.521147	3.56051	0.00111786		Production of Nitric Oxide and Reactive Oxygen Species in Macrophages	2.34	0.0899	3.5
PFKFB2	0.521139	3.56045	0.00111808		T Cell Exhaustion Signaling Pathway	2.31	0.0914	1.265
SNHG9	0.520801	3.55727	0.00112794		Agranulocyte Adhesion and Diapedesis	2.28	0.0885	#NUM!
ARL6IP5	0.518102	3.53205	0.00120931		Crosstalk between Dendritic Cells and Natural Killer cells	2.22	0.112	2.236
ADAR	0.516263	3.51495	0.00126769		Systemic Lupus Erythematosus Signaling	2.18	0.083	#NUM!
STMP1	0.515641	3.50917	0.001288		Role of NFAT in Regulation of the Immune Response	2.17	0.0884	2.673
PNPLA6	0.514834	3.5017	0.00131476		Phagosome Maturation	2.14	0.0927	#NUM!
FKBP1A	0.513964	3.49366	0.00134414		Th2 Pathway	2.13	0.0956	1.414
S100A9	0.513858	3.49268	0.00134777		TGF-β Signaling	2	0.104	1.667
BLOC1S1	0.512771	3.48265	0.00138541		CD28 Signaling in T Helper Cells	1.73	0.0909	1.414
RAD21	0.50938	3.45152	0.0015088		Graft-versus-Host Disease Signaling	1.73	0.125	#NUM!
BOP1	0.506851	3.42843	0.00160706		Th17 Activation Pathway	1.71	0.0989	1.414
S100A11	0.503589	3.39884	0.00174202		CCR5 Signaling in Macrophages	1.63	0.0957	#NUM!
CLEC7A	0.503303	3.39625	0.00175433		Dendritic Cell Maturation	1.46	0.0761	3.317
IFITM2	0.503	3.39351	0.00176743		T Helper Cell Differentiation	1.37	0.0959	#NUM!
DBT	0.502862	3.39227	0.0017734		CTLA4 Signaling in Cytotoxic T Lymphocytes	1.36	0.0899	#NUM!
VOPP1	0.502189	3.3862	0.00180292
VAMP7	0.501547	3.38041	0.00183147
SERF2	0.501003	3.37552	0.00185598		x-axis = canonical signaling pathways			Yellow= positive
GNG2	0.499976	3.36628	0.00190304		y-axis= -log (p-value)			Blue = negative
TM6SF1	0.499576	3.3627	0.00192163					Gray= no activity pattern available
IFI6	0.49932	3.3604	0.00193361
EREG	0.499248	3.35976	0.00193701
CNDP2	0.499143	3.35882	0.00194194
TGFB1	0.499142	3.35881	0.001942
REEP3	0.499073	3.35819	0.00194526		Actin Nucleation by ARP-WASP Complex				Interferon Signaling					Integrin Signaling				Oxidative Phosphorylation				Phagosome Formation				Natural Killer Cell Signaling				Mitochondrial Dysfunction					Role of IL-17A in Psoriasis					IL-8 Signaling				Leukocyte Extravasation Signaling				CXCR4 Signaling
SEC61G	0.49874	3.3552	0.00196104		GenBank/Gene Symbol - human (HUGO / HGNC / Entrez Gene)	Expr Other	Expected		GenBank/Gene Symbol - human (HUGO / HGNC / Entrez Gene)	Expr Other	Expected			GenBank/Gene Symbol - human (HUGO / HGNC / Entrez Gene)	Expr Other	Expected		GenBank/Gene Symbol - human (HUGO / HGNC / Entrez Gene)	Expr Other	Expected		GenBank/Gene Symbol - human (HUGO / HGNC / Entrez Gene)	Expr Other	Expected		GenBank/Gene Symbol - human (HUGO / HGNC / Entrez Gene)	Expr Other	Expected		GenBank/Gene Symbol - human (HUGO / HGNC / Entrez Gene)	Expr Other	Expected			GenBank/Gene Symbol - human (HUGO / HGNC / Entrez Gene)	Expr Other	Expected			GenBank/Gene Symbol - human (HUGO / HGNC / Entrez Gene)	Expr Other	Expected		GenBank/Gene Symbol - human (HUGO / HGNC / Entrez Gene)	Expr Other	Expected		GenBank/Gene Symbol - human (HUGO / HGNC / Entrez Gene)	Expr Other
EPHA2	0.498556	3.35355	0.00196981		ACTR2	0.54	Up		BAK1	0.426	Up			ACTB	0.631	Up		ATP5F1E	0.442	Up		CDC42	0.487			CDC42	0.487	Up		ATP5F1E	0.442				CCL20	0.337				CDC42	0.487			ACTB	0.631	Up		ADCY7	0.392
SPCS3	0.497086	3.34042	0.00204107		ARPC4	0.471	Up		IFI6	0.499	Up			ACTR2	0.54	Up		ATP5ME	0.434	Up		CLEC7A	0.503			CFL1	0.598	Down		ATP5ME	0.434				CXCL1	-0.404				CXCL1	-0.404	Up		ARHGAP4	0.337	Down		ARHGEF11	0.386
TAPBP	0.494945	3.32135	0.00214889		CDC42	0.487	Up		IFITM1	0.331	Up			ARF5	0.552	Down		ATP5MF	0.474	Up		FCAR	0.343			COL18A1	0.362	Down		ATP5MF	0.474				CXCL3	-0.528				CXCL8	-0.338	Up		ARHGAP5	-0.425	Down		CD4	0.359
ZC3HAV1	0.492262	3.29756	0.00229107		ITGA4	0.4	Up		IFITM2	0.503	Up			ARHGAP5	-0.425	Up		COX7C	0.413	Up		FCER1G	0.394			FCER1G	0.394	Up		COX7C	0.413				CXCL8	-0.338				EIF4EBP1	0.393	Up		CDC42	0.487	Up		CDC42	0.487
SECTM1	0.491535	3.29114	0.002331		ITGAL	0.34			IFITM3	0.619	Up			ARPC4	0.471	Up		COX8A	0.412	Up		FCGR1A	0.37			HLA-A	0.438	Down		COX8A	0.412				S100A8	0.389				GNAI2	0.391	Up		CYBA	0.37	Up		GNAI2	0.391
B4GALT5	0.491053	3.28689	0.00235779		ITGB2	0.347			IRF1	0.415	Up			BCAR3	-0.429	Up		CYB5A	-0.37	Up		FCGR1B	0.469			HLA-B	0.447	Down		CYB5A	-0.37				S100A9	0.514				GNG2	0.5	Up		F11R	0.36	Up		GNG2	0.5
RAB11FIP2	0.489493	3.27315	0.00244634		NCK2	0.339			IRF9	0.341				CDC42	0.487	Up		MT-CO2	0.362	Up		FCGR2B	-0.438			HLA-C	0.391	Down		FURIN	0.412									GNG11	-0.34	Up		GNAI2	0.391	Up		GNG11	-0.34
CDC42	0.486937	3.25073	0.00259772		PPP1R12A	-0.415	Down		ISG15	0.476	Up			ILKAP	-0.346	Down		NDUFA9	0.365	Up		ITGA4	0.4			HLA-F	0.329	Down		GPX4	0.384									ITGAM	0.333	Up		ICAM3	0.415	Up		PIK3C2A	0.342
PKM	0.485599	3.23904	0.00268019		PPP1R12C	0.336	Down		MED14	0.425				ITGA4	0.4	Up		NDUFB2	0.46	Up		ITGAL	0.34			HSPA5	-0.359	Up		MT-CO2	0.362									ITGB2	0.347	Up		ITGA4	0.4	Up		PLCB2	0.468
DAZAP2	0.484498	3.22944	0.00274976		RHOA	0.409	Up		MX1	0.407	Up			ITGAL	0.34	Up		NDUFB7	0.341	Up		ITGAM	0.333			HSPA6	0.33	Up		NDUFA9	0.365									LASP1	0.39	Up		ITGAL	0.34	Up		PRKCI	-0.403
NFAM1	0.483185	3.21801	0.00283479		RHOC	0.394	Up		STAT1	0.477	Up			ITGAM	0.333	Up		NDUFB10	0.337	Up		ITGB2	0.347			HSPA8	-0.449	Up		NDUFB2	0.46									PIK3C2A	0.342	Up		ITGAM	0.333	Up		PXN	0.448
GPR160	0.482873	3.21531	0.00285531		RHOG	0.359	Up							ITGB2	0.347	Up		NDUFS6	0.34	Up		PIK3C2A	0.342			ITGAL	0.34	Up		NDUFB7	0.341									PLCB2	0.468	Up		ITGB2	0.347	Up		RHOA	0.409
PDLIM1	0.482832	3.21494	0.00285807		RHOT1	0.337	Up							NCK2	0.339	Up		NDUFS7	0.341	Up		PLCB2	0.468			JAK3	0.339	Up		NDUFB10	0.337									PRKCI	-0.403	Up		MSN	0.436	Up		RHOC	0.394
ARL5A	0.482518	3.21222	0.00287882		RND3	0.33	Up							PFN1	0.639	Up		UQCR10	0.335	Up		PRKCI	-0.403			MAP3K13	0.359	Up		NDUFS6	0.34									RAB11FIP2	0.489			PIK3C2A	0.342	Up		RHOG	0.359
SFT2D3	0.481808	3.20607	0.00292639		ROCK1	-0.406	Up							PIK3C2A	0.342	Up		UQCRC1	0.353	Up		RHOA	0.409			NFATC1	-0.355	Up		NDUFS7	0.341									RHOA	0.409	Up		PRKCI	-0.403	Up		RHOT1	0.337
MIF	0.480232	3.19243	0.00303441		RRAS2	0.392	Up							PPP1R12A	-0.415			UQCRFS1	0.341	Up		RHOC	0.394			PIK3C2A	0.342	Up		UCP2	0.463									RHOC	0.394	Up		PXN	0.448	Up		RND3	0.33
ADAM19	0.480149	3.19171	0.00304021		RRAS	0.35	Up							PXN	0.448	Up		UQCRQ	0.461	Up		RHOG	0.359			PXN	0.448	Up		UQCR10	0.335									RHOG	0.359	Up		RHOA	0.409	Up		ROCK1	-0.406
GGT1	0.478923	3.18113	0.00312672		SOS2	0.364	Up							RHOA	0.409	Up		VPS9D1	0.44	Up		RHOT1	0.337			ROCK1	-0.406	Up		UQCRC1	0.353									RHOT1	0.337	Up		ROCK1	-0.406	Up		RRAS2	0.392
VASP	0.478808	3.18014	0.00313498		VASP	0.479	Up							RHOC	0.394	Up						RND3	0.33			RRAS2	0.392	Up		UQCRFS1	0.341									RND3	0.33	Up		SELPLG	0.338			RRAS	0.35
SHKBP1	0.478307	3.17583	0.00317099		WAS	0.428	Up							RHOG	0.359	Up						TLR10	0.33			RRAS	0.35	Up		UQCRQ	0.461									ROCK1	-0.406	Up		SPN	0.388
STAT1	0.477366	3.16773	0.00323972											RHOT1	0.337	Up										SOS2	0.364	Up		VDAC1	0.42									RRAS2	0.392	Up		VASP	0.479	Down
AGPAT1	0.477054	3.16505	0.0032628											RND3	0.33	Up										TNFSF10	0.334	Up		VPS9D1	0.44									RRAS	0.35	Up		WAS	0.428	Up
IL1RAP	0.477044	3.16496	0.00326356											ROCK1	-0.406	Up										TYROBP	0.454	Up												VASP	0.479
SBNO2	0.476756	3.16249	0.00328499											RRAS2	0.392	Up										ULBP2	0.364	Up
ISG15	0.475646	3.15297	0.00336865											RRAS	0.35	Up										WAS	0.428	Up
ALYREF	0.475505	3.15176	0.00337945											SOS2	0.364	Up
U2AF2	0.474011	3.13899	0.00349533											VASP	0.479	Down
ATP5MF	0.473512	3.13473	0.00353482											WAS	0.428	Up
GCH1	0.472383	3.1251	0.00362558
OAT	0.471611	3.11853	0.00368883
GPR35	0.47159	3.11835	0.00369055
WDFY4	0.47141	3.11682	0.0037054
ARPC4	0.470764	3.11133	0.00375928
FCGR1B	0.469029	3.09663	0.00390718
CEBPD	0.468346	3.09085	0.00396679
STK38L	0.468209	3.08969	0.00397888
CHIC2	0.467999	3.08792	0.0039974
PLCB2	0.467757	3.08587	0.00401884
AK4	0.467728	3.08563	0.00402143
STT3A	0.466272	3.07334	0.00415276
DENND3	0.466233	3.07302	0.00415627
FAM129A	0.465716	3.06866	0.00420384
PRELID1	0.463113	3.04681	0.00445036
UCP2	0.462961	3.04554	0.0044651
ANXA6	0.462729	3.0436	0.00448775
MISP3	0.462703	3.04338	0.00449029
LY6E	0.462402	3.04087	0.00451979
TK1	0.461711	3.03509	0.00458826
UQCRQ	0.461236	3.03112	0.00463585
TRIB2	0.460793	3.02743	0.00468051
PPT1	0.460506	3.02503	0.00470973
MIR503HG	0.459978	3.02063	0.00476376
NRG1	0.459969	3.02056	0.00476471
PXMP2	0.45994	3.02031	0.00476771
NDUFB2	0.459718	3.01846	0.00479068
DDT	0.459226	3.01437	0.00484181
SLC25A53	0.458743	3.01036	0.00489239
SAMHD1	0.458662	3.00969	0.00490091
TRIM24	0.458379	3.00733	0.00493088
PLTP	0.458141	3.00535	0.0049562
FAM3A	0.45486	2.97819	0.00531652
PCBP2	0.4544	2.9744	0.00536879
TYROBP	0.45429	2.97349	0.00538137
RHNO1	0.45166	2.95185	0.00568943
SSX2IP	0.451475	2.95033	0.00571167
COTL1	0.451073	2.94703	0.00576035
ARHGDIB	0.451036	2.94673	0.00576478
MT2A	0.450258	2.94035	0.00585983
SF3A2	0.449444	2.93369	0.00596072
FAM49B	0.449333	2.93278	0.00597465
IMPDH1	0.448762	2.92811	0.00604645
AMPD2	0.448446	2.92553	0.00608656
SUMO3	0.448422	2.92533	0.00608963
PXN	0.447754	2.91988	0.00617513
HLA-B	0.446515	2.90978	0.00633644
TRAPPC1	0.445868	2.90453	0.00642199
MVP	0.445481	2.90138	0.00647371
KLHDC3	0.445084	2.89815	0.00652715
BIRC5	0.445026	2.89768	0.00653506
MSANTD4	0.444763	2.89555	0.0065706
ASL	0.444597	2.8942	0.00659315
LYRM1	0.444181	2.89083	0.00665004
HELZ2	0.444058	2.88983	0.00666696
NREP	0.443818	2.88788	0.00670007
ESCO2	0.443589	2.88603	0.00673176
SLC2A6	0.442746	2.87921	0.00684944
43892	0.442291	2.87553	0.00691372
COLGALT1	0.442231	2.87504	0.00692231
ATP5F1E	0.441718	2.87089	0.00699552
SLC16A3	0.441575	2.86974	0.00701603
BIRC6	0.44058	2.86172	0.00716018
VPS9D1	0.440082	2.85771	0.00723327
SNX3	0.43954	2.85334	0.0073136
GLIPR2	0.439535	2.8533	0.00731438
NEAT1	0.439065	2.84952	0.00738454
PIM1	0.438908	2.84826	0.0074082
TSPO	0.437994	2.84092	0.00754681
HLA-A	0.437796	2.83933	0.00757713
DESI1	0.437744	2.83891	0.00758511
UBALD2	0.437686	2.83844	0.00759411
SCAMP4	0.437624	2.83795	0.00760363
CCZ1B	0.437429	2.83638	0.00763368
TMBIM6	0.437331	2.8356	0.0076488
MSN	0.436388	2.82805	0.00779582
LINC02560	0.435492	2.82088	0.00793783
IFI27	0.435098	2.81773	0.00800095
SPHK2	0.434699	2.81454	0.00806533
ATP5ME	0.434399	2.81215	0.00811405
GPSM3	0.434095	2.80972	0.00816358
PSMC3IP	0.4337	2.80657	0.00822847
GPC1	0.433682	2.80643	0.00823139
GGT5	0.433634	2.80605	0.00823931
RASGEF1A	0.433188	2.8025	0.00831302
ATP5MD	0.432907	2.80026	0.00835985
H3F3A	0.432868	2.79995	0.00836642
RPLP1	0.432104	2.79387	0.00849484
TRIAP1	0.431719	2.79081	0.00856017
LILRB3	0.431649	2.79025	0.00857208
ADA2	0.4313	2.78748	0.00863183
CKMT1B	0.430604	2.78196	0.00875189
PLA2G4A	0.429777	2.77541	0.00889632
PIGQ	0.429706	2.77484	0.00890894
CD300E	0.429658	2.77446	0.00891732
SELENON	0.428702	2.76689	0.00908738
WAS	0.427944	2.7609	0.00922405
ZNHIT6	0.42793	2.76079	0.00922664
CLCN7	0.427838	2.76007	0.00924333
FFAR3	0.427687	2.75888	0.00927076
44083	0.42748	2.75724	0.00930862
TRMT1	0.427378	2.75644	0.00932724
IL21R	0.427131	2.75449	0.00937266
ZNF598	0.427044	2.7538	0.00938858
CAPN10-DT	0.426631	2.75055	0.0094649
AGPAT5	0.426392	2.74866	0.00950936
C1GALT1	0.426311	2.74802	0.00952459
BAK1	0.425611	2.74251	0.00965589
MED14	0.425465	2.74136	0.00968343
GPI	0.425153	2.73891	0.00974268
LINC02285	0.424599	2.73456	0.00984837
ALDH16A1	0.424267	2.73195	0.00991232
NDST2	0.423506	2.72598	0.0100601
PLEC	0.423238	2.72388	0.0101125
NCKAP5L	0.422575	2.71868	0.0102434
FAM173A	0.42176	2.7123	0.0104063
ARMC8	0.421471	2.71004	0.0104645
JARID2	0.421105	2.70718	0.0105387
TUBA1A	0.420909	2.70565	0.0105785
VDAC1	0.420069	2.69909	0.0107511
PLK1	0.419898	2.69776	0.0107865
PSMB9	0.419805	2.69703	0.0108058
TBC1D14	0.419197	2.69229	0.0109326
LYSMD4	0.418882	2.68983	0.010999
ZDHHC8	0.418847	2.68956	0.0110063
LGALS1	0.418439	2.68639	0.0110925
KIAA1109	0.418341	2.68563	0.0111133
SMAD7	0.41825	2.68491	0.0111329
ORAI2	0.417955	2.68262	0.0111958
SPATA13	0.417838	2.68171	0.0112208
CARM1	0.417377	2.67813	0.0113201
MRPS15	0.417305	2.67757	0.0113356
DOCK5	0.416911	2.67451	0.0114211
SLC2A13	0.416792	2.67359	0.011447
POLR2L	0.416695	2.67283	0.0114681
PI16	0.415363	2.66251	0.0117621
SDC4	0.415239	2.66155	0.0117898
ICAM3	0.415197	2.66122	0.0117994
IRF1	0.414634	2.65686	0.0119259
TNFSF9	0.414076	2.65255	0.0120523
C9orf40	0.414075	2.65254	0.0120526
STXBP2	0.413768	2.65016	0.0121226
UBE2O	0.413099	2.64499	0.0122766
COX7C	0.412973	2.64402	0.0123059
SLC2A5	0.412652	2.64155	0.0123804
CXCL9	0.412334	2.63909	0.0124548
FURIN	0.411772	2.63476	0.012587
LDHA	0.41176	2.63467	0.0125897
COX8A	0.411741	2.63452	0.0125943
TNFSF4	0.411622	2.63361	0.0126223
GJB5	0.411432	2.63214	0.0126675
C5orf15	0.410873	2.62784	0.012801
ST8SIA4	0.409904	2.62039	0.0130348
HSPG2	0.409717	2.61895	0.0130805
AL391834.2	0.409615	2.61816	0.0131055
APOL6	0.409547	2.61765	0.013122
CLEC5A	0.409267	2.61549	0.0131908
MSI2	0.40919	2.61491	0.0132096
GBP1	0.408734	2.6114	0.0133224
DUS4L	0.408711	2.61123	0.0133281
CHPT1	0.408659	2.61083	0.0133409
RHOA	0.408634	2.61064	0.013347
BNIP3L	0.408484	2.60949	0.0133844
SSR3	0.408277	2.6079	0.0134359
U2AF1L4	0.407961	2.60548	0.013515
PGK1	0.407598	2.6027	0.0136065
ALDH3A1	0.407596	2.60268	0.0136071
MX1	0.407482	2.60181	0.0136359
SPRR1B	0.407176	2.59947	0.0137132
CRIP1	0.407073	2.59868	0.0137395
HNRNPLL	0.406227	2.59221	0.0139562
KLHL5	0.406008	2.59054	0.0140127
PIGX	0.405673	2.58798	0.0140995
CIITA	0.405671	2.58796	0.0141002
BLOC1S6	0.40534	2.58544	0.0141864
KDELR1	0.405338	2.58542	0.0141869
FCN1	0.405199	2.58436	0.0142234
AC016596.1	0.405195	2.58433	0.0142244
AC008764.8	0.405086	2.5835	0.0142528
PHF21A	0.404441	2.57858	0.0144231
UBASH3B	0.404291	2.57744	0.0144629
TPP1	0.403548	2.57177	0.0146615
SH2D3C	0.402784	2.56596	0.014868
MDH2	0.402745	2.56567	0.0148786
GOLGA7	0.402729	2.56555	0.0148828
MNDA	0.402442	2.56337	0.0149611
UQCC2	0.402347	2.56264	0.0149872
AC083798.2	0.402163	2.56124	0.0150376
YBX3	0.402156	2.56119	0.0150395
SGK494	0.401565	2.5567	0.0152025
AC097534.2	0.401525	2.5564	0.0152135
FAM111B	0.401518	2.55635	0.0152154
DPP3	0.401194	2.55389	0.0153056
ETHE1	0.401182	2.5538	0.0153089
SNHG25	0.40065	2.54976	0.0154577
HINT1	0.400517	2.54875	0.0154952
HIST1H2BD	0.400462	2.54834	0.0155106
ITGA4	0.40012	2.54575	0.0156072
SERPING1	0.399736	2.54283	0.0157165
TNFSF12	0.398462	2.5332	0.0160828
KLHL22	0.398276	2.53179	0.0161371
KRT14	0.39823	2.53145	0.0161503
RAB31	0.398066	2.53021	0.0161984
GBP4	0.397974	2.52951	0.0162251
ZNF776	0.397709	2.52751	0.016303
C9orf16	0.397617	2.52682	0.0163299
AC245060.6	0.397588	2.5266	0.0163385
VAMP2	0.397276	2.52424	0.0164306
CSTF3	0.3968	2.52066	0.0165717
UHRF1	0.396762	2.52037	0.0165832
LBH	0.396531	2.51863	0.0166521
PSMA1	0.396425	2.51783	0.0166839
TMEM150B	0.39619	2.51605	0.0167544
AATBC	0.395959	2.51432	0.0168239
ODF3L1	0.395945	2.51421	0.0168282
MECP2	0.395686	2.51227	0.0169063
LIMD2	0.395529	2.51108	0.016954
SLC25A20	0.395267	2.50911	0.0170337
TSC2	0.395101	2.50786	0.0170843
AHCY	0.394997	2.50707	0.0171163
SREBF1	0.394885	2.50624	0.0171505
IMPA2	0.394768	2.50536	0.0171863
PITPNM1	0.394679	2.50468	0.0172138
PRDM8	0.394668	2.5046	0.0172171
RALGPS2	0.394666	2.50459	0.0172177
INTS13	0.394504	2.50337	0.0172677
ZMAT3	0.394281	2.50169	0.0173366
RHOC	0.393829	2.4983	0.0174767
DCUN1D3	0.393699	2.49732	0.0175174
PSME2	0.393607	2.49664	0.0175459
IRF7	0.393572	2.49637	0.0175571
FCER1G	0.393558	2.49627	0.0175614
EIF4EBP1	0.393294	2.49428	0.0176441
TMEM33	0.393177	2.49341	0.0176809
CNN2	0.39304	2.49238	0.0177239
MX2	0.392868	2.49109	0.0177782
AC011471.2	0.392447	2.48793	0.0179117
RRAS2	0.392427	2.48778	0.0179181
TMEM161A	0.392303	2.48686	0.0179574
ABR	0.392145	2.48567	0.0180078
CIZ1	0.392124	2.48552	0.0180145
VMA21	0.392102	2.48535	0.0180215
GALNT3	0.392083	2.48521	0.0180277
SCAF1	0.391983	2.48446	0.0180597
TIMM50	0.391909	2.4839	0.0180834
LY96	0.391858	2.48352	0.0180998
CST7	0.391828	2.4833	0.0181092
ADCY7	0.391803	2.48311	0.0181174
LHFPL4	0.391753	2.48273	0.0181335
BTBD2	0.3917	2.48234	0.0181503
FKBP7	0.391472	2.48064	0.0182238
BCL11A	0.391431	2.48033	0.0182369
TCTE3	0.391426	2.48029	0.0182388
GNAI2	0.391263	2.47907	0.0182914
MXD1	0.391116	2.47797	0.018339
HLA-C	0.391022	2.47727	0.0183695
TRAF2	0.390953	2.47675	0.0183917
ARNTL2	0.390771	2.47539	0.0184511
APOL3	0.390523	2.47354	0.018532
LASP1	0.390371	2.4724	0.0185818
AC003102.1	0.390336	2.47214	0.0185932
ZNF618	0.390324	2.47205	0.0185973
GOLGA3	0.39018	2.47097	0.0186447
PLB1	0.390158	2.47081	0.0186518
TRIM66	0.389859	2.46858	0.0187502
AC138028.1	0.389818	2.46827	0.0187639
LINC00968	0.389537	2.46617	0.018857
S100A8	0.38944	2.46544	0.0188893
PPA1	0.389289	2.46433	0.0189392
SRSF6	0.389174	2.46347	0.0189776
PI4K2B	0.389106	2.46295	0.0190005
HIF1A	0.388875	2.46124	0.0190776
MRPL51	0.388792	2.46062	0.0191055
LIPE-AS1	0.388396	2.45766	0.0192388
FGD2	0.388369	2.45746	0.019248
SPN	0.38834	2.45725	0.0192576
GLUL	0.387964	2.45445	0.0193849
SLC2A3	0.387742	2.45279	0.0194604
COPS7A	0.387507	2.45104	0.0195409
DEDD2	0.387394	2.4502	0.0195793
KRT5	0.387278	2.44934	0.0196192
SPIRE1	0.387116	2.44814	0.0196747
ACOD1	0.386982	2.44713	0.019721
GBA	0.386871	2.44631	0.0197592
OSBPL5	0.386613	2.44439	0.0198484
AC008429.1	0.386481	2.44341	0.019894
ETV5	0.386267	2.44182	0.0199686
ACER3	0.386266	2.44181	0.0199688
SMARCD3	0.386246	2.44167	0.0199757
SLC26A6	0.386134	2.44084	0.0200148
LSM5	0.385964	2.43957	0.0200743
ATRNL1	0.385784	2.43824	0.0201372
ARHGEF11	0.385567	2.43662	0.0202135
BATF	0.385458	2.43581	0.0202519
ADCK2	0.385351	2.43502	0.0202897
P2RY6	0.385066	2.4329	0.0203904
PAPSS1	0.385017	2.43254	0.0204075
TBCA	0.384845	2.43126	0.0204688
MTDH	0.384511	2.42879	0.0205876
MYBL2	0.383928	2.42447	0.0207967
AC078846.1	0.383783	2.4234	0.0208488
GPX4	0.383668	2.42255	0.0208904
TMED7	0.383649	2.42241	0.0208972
EIF1AD	0.383615	2.42215	0.0209095
LINC01358	0.383418	2.42069	0.0209811
PARP9	0.38339	2.42049	0.020991
LGALS7	0.383383	2.42044	0.0209936
SLC39A8	0.383099	2.41833	0.0210971
MRPS21	0.382989	2.41752	0.021137
TRIM2	0.382853	2.41651	0.0211867
ASMTL-AS1	0.382848	2.41647	0.0211888
HACE1	0.382528	2.41411	0.0213058
TMEM176A	0.3825	2.41391	0.021316
MIR34AHG	0.382223	2.41186	0.0214182
CXCR3	0.382213	2.41178	0.0214219
AC074117.1	0.381828	2.40893	0.0215645
FANCI	0.38167	2.40777	0.0216232
GCA	0.381584	2.40714	0.021655
PAFAH1B2	0.381312	2.40513	0.0217565
DIAPH1	0.380902	2.4021	0.0219103
SHISA5	0.380803	2.40137	0.0219477
AL356056.2	0.379996	2.39542	0.0222533
C1QB	0.379429	2.39125	0.0224702
C1orf122	0.379313	2.3904	0.0225145
CASP1	0.378527	2.38461	0.0228188
AKIRIN2	0.378485	2.3843	0.0228349
AL121944.1	0.378273	2.38275	0.0229175
ATP5MPL	0.377932	2.38024	0.0230512
AGAP2	0.377421	2.37649	0.0232521
CMPK2	0.37699	2.37332	0.0234229
LST1	0.376941	2.37296	0.0234427
LILRB2	0.376826	2.37211	0.0234885
KDM5C	0.376776	2.37175	0.0235081
BRD3	0.375994	2.36602	0.0238216
SERPINB1	0.375983	2.36593	0.0238262
NDRG1	0.375965	2.36581	0.0238332
PLEKHA8	0.375933	2.36557	0.0238461
TSTA3	0.375883	2.36521	0.0238663
PFKFB4	0.375631	2.36336	0.0239683
LRP8	0.375484	2.36228	0.0240278
TMEM50B	0.37546	2.3621	0.0240379
DHRS13	0.375385	2.36155	0.0240684
AGL	0.375384	2.36154	0.0240688
CTSH	0.375284	2.36082	0.0241091
REC8	0.375044	2.35906	0.0242073
AP2B1	0.374829	2.35749	0.0242949
FSD1L	0.374654	2.3562	0.0243669
GRK3	0.37465	2.35617	0.0243685
TMED2	0.374512	2.35517	0.0244253
DCLRE1C	0.374331	2.35384	0.0245
ZNF839	0.374042	2.35173	0.0246194
TRIM68	0.373985	2.35131	0.024643
APBA1	0.37392	2.35083	0.02467
NFE2L3	0.373814	2.35006	0.0247138
ZNF202	0.373706	2.34928	0.0247586
GALNT1	0.37326	2.34602	0.024945
ABCB4	0.373186	2.34548	0.0249759
GPR137	0.372936	2.34365	0.0250807
FYB1	0.372758	2.34235	0.0251561
POGLUT1	0.372751	2.3423	0.0251588
RNF149	0.372032	2.33705	0.0254636
INPP5K	0.371882	2.33596	0.0255274
PLIN3	0.371671	2.33442	0.0256179
RFX1	0.371612	2.33399	0.0256429
EPN1	0.371496	2.33315	0.0256927
BOLA2B	0.371423	2.33261	0.0257242
TMEM160	0.37129	2.33165	0.025781
MFSD1	0.370962	2.32926	0.0259229
APOBEC3A	0.370644	2.32694	0.0260604
ASMTL	0.370621	2.32678	0.0260702
CYBA	0.370449	2.32553	0.026145
AP002807.1	0.370213	2.32381	0.0262481
LINC00449	0.370093	2.32294	0.0263005
LSP1	0.369901	2.32154	0.0263844
FCGR1A	0.369826	2.32099	0.0264175
PTPN13	0.369628	2.31956	0.0265045
ZFAND2A	0.369535	2.31888	0.0265455
RAE1	0.369356	2.31758	0.0266244
GALT	0.369321	2.31732	0.0266402
PLOD3	0.369262	2.31689	0.0266663
DONSON	0.368671	2.3126	0.0269287
TNFRSF8	0.368573	2.31189	0.0269722
KRT18	0.368375	2.31046	0.0270608
BEX2	0.368346	2.31024	0.0270741
CSK	0.368301	2.30992	0.027094
LGALS3BP	0.368074	2.30827	0.027196
GABPB1	0.368025	2.30792	0.027218
PSMD8	0.367844	2.3066	0.0272996
CSTA	0.367826	2.30647	0.0273078
IER5	0.367486	2.304	0.0274617
DRAP1	0.367476	2.30393	0.0274661
NAXD	0.367451	2.30375	0.0274774
GNGT2	0.366699	2.2983	0.0278202
HIVEP3	0.366163	2.29442	0.0280668
C19orf53	0.366144	2.29428	0.0280756
LAP3	0.366028	2.29345	0.028129
TMEM163	0.366001	2.29325	0.0281416
CYBC1	0.365792	2.29174	0.0282384
CPD	0.365664	2.29082	0.0282976
CAPRIN1	0.365662	2.2908	0.0282985
MAPKAPK3	0.365612	2.29044	0.0283218
PUM1	0.36536	2.28862	0.028439
FPGS	0.365313	2.28827	0.0284614
NUDT14	0.3653	2.28819	0.0284671
GLMP	0.365249	2.28781	0.028491
BAP1	0.365232	2.28769	0.0284989
SYNGR2	0.365154	2.28713	0.0285354
PPP6C	0.365071	2.28652	0.0285745
NDUFA9	0.364973	2.28582	0.0286202
LINC01094	0.364908	2.28535	0.0286508
ATN1	0.364552	2.28278	0.0288181
SBF2	0.364367	2.28144	0.0289056
DNAJB14	0.364285	2.28085	0.0289446
ARL2	0.364281	2.28083	0.028946
SOS2	0.364076	2.27934	0.0290435
AASS	0.363658	2.27633	0.0292422
UBL5	0.363644	2.27623	0.0292491
PACS1	0.363568	2.27568	0.0292854
ULBP2	0.363519	2.27532	0.0293088
NAT14	0.363203	2.27304	0.0294605
PRDX6	0.363145	2.27263	0.0294879
MAP4K1	0.363092	2.27225	0.0295135
CDK1	0.363066	2.27206	0.0295262
CXCL11	0.363025	2.27176	0.0295459
RAB4B	0.362811	2.27022	0.0296492
MTPN	0.36264	2.26899	0.0297315
NIPAL2	0.362599	2.26869	0.0297516
ZNF710-AS1	0.362547	2.26832	0.0297767
UBA1	0.362526	2.26817	0.0297867
XKR8	0.362328	2.26674	0.0298831
MT-CO2	0.362164	2.26556	0.0299628
AC068870.2	0.362033	2.26462	0.0300263
COL18A1	0.36198	2.26424	0.0300524
POU5F2	0.361955	2.26406	0.0300644
GRK2	0.361772	2.26274	0.030154
MSRB2	0.361721	2.26237	0.030179
OSBPL6	0.361503	2.2608	0.030286
PSMB3	0.361355	2.25974	0.0303587
EBPL	0.361354	2.25973	0.0303594
DPYSL2	0.361326	2.25953	0.0303732
AC026401.3	0.361272	2.25914	0.0303997
CPQ	0.360781	2.25561	0.0306424
TUBG2	0.360631	2.25454	0.0307167
F11R	0.360437	2.25314	0.0308132
NISCH	0.360316	2.25227	0.0308736
LY6D	0.360094	2.25068	0.0309847
TCTN3	0.359871	2.24907	0.0310966
CSAD	0.359821	2.24871	0.0311219
AL022326.1	0.359766	2.24832	0.0311492
AC103691.1	0.359682	2.24772	0.0311914
CCNG2	0.359641	2.24743	0.031212
BX890604.1	0.359627	2.24732	0.0312194
SLAMF8	0.359593	2.24708	0.0312366
RCN2	0.35953	2.24662	0.0312683
RHOG	0.359397	2.24567	0.0313353
HDHD5	0.359357	2.24538	0.0313556
MAPK8IP1	0.35931	2.24505	0.0313791
PPP1R3E	0.3593	2.24498	0.0313843
CASZ1	0.359087	2.24345	0.031492
TLE4	0.359014	2.24292	0.0315293
RNASE2	0.358997	2.2428	0.0315381
STEAP4	0.3589	2.24211	0.0315871
CTNNAL1	0.358714	2.24077	0.0316819
MAP3K13	0.358631	2.24018	0.0317244
CD4	0.358522	2.2394	0.03178
RHPN1	0.358406	2.23857	0.0318391
PFDN1	0.358321	2.23795	0.031883
IFFO2	0.358117	2.23649	0.0319875
TUFM	0.358055	2.23605	0.0320192
EEF1AKMT2	0.35802	2.2358	0.0320374
NPIPA1	0.357993	2.23561	0.032051
TUBA4A	0.35777	2.23401	0.0321662
ARRDC3	0.357635	2.23305	0.0322356
AP3D1	0.357467	2.23184	0.0323225
NME2	0.357441	2.23165	0.0323363
ODF3B	0.357376	2.23119	0.0323698
GANAB	0.357263	2.23038	0.0324284
SLC43A2	0.357012	2.22859	0.0325591
CEP19	0.356892	2.22773	0.0326216
CATSPERG	0.356877	2.22762	0.0326296
RBPJ	0.356759	2.22677	0.0326913
VDR	0.35661	2.22571	0.0327695
CCDC69	0.356409	2.22427	0.0328749
CLCN5	0.356351	2.22386	0.0329051
TRAM2	0.356246	2.2231	0.0329608
SEC24D	0.356161	2.2225	0.0330052
SPINT1-AS1	0.356083	2.22194	0.0330467
SNAI3	0.356065	2.22181	0.0330561
RUNX1	0.355949	2.22098	0.0331175
AES	0.355874	2.22045	0.033157
SERPINE2	0.355677	2.21904	0.0332614
GPR87	0.355589	2.21841	0.0333082
IPPK	0.355501	2.21779	0.0333546
TMEM123	0.355366	2.21682	0.0334263
TBCE	0.355336	2.2166	0.0334428
MEFV	0.355222	2.21579	0.0335034
TMEM19	0.355168	2.21541	0.0335322
SHMT2	0.355075	2.21475	0.0335816
NET1	0.354813	2.21287	0.0337222
PAQR3	0.354682	2.21194	0.0337926
AC108134.2	0.354628	2.21155	0.0338214
TTC26	0.354546	2.21097	0.0338655
DMD	0.354154	2.20817	0.0340774
PDIA4	0.353985	2.20697	0.034169
PAM	0.353848	2.20599	0.0342431
PSMB10	0.353505	2.20355	0.0344298
UQCRC1	0.353482	2.20339	0.0344422
AQP1	0.353095	2.20063	0.0346539
SUSD6	0.353083	2.20054	0.0346607
WARS	0.353046	2.20028	0.0346809
DCTD	0.352986	2.19985	0.034714
IMMT	0.35287	2.19903	0.0347775
IGFBP2	0.35264	2.19739	0.0349042
MMP25-AS1	0.352587	2.19701	0.0349337
LINC00909	0.35178	2.19127	0.0353815
NOTCH1	0.351739	2.19098	0.0354046
DENND2C	0.351613	2.19009	0.0354747
CDCA7	0.351551	2.18965	0.0355093
CLECL1	0.351519	2.18942	0.0355273
SLC39A9	0.351314	2.18796	0.0356424
CBX6	0.351304	2.18789	0.0356479
CD164L2	0.351014	2.18583	0.0358111
TMX2	0.350971	2.18552	0.0358355
WDR37	0.350749	2.18395	0.0359605
LPAR1	0.350394	2.18143	0.0361617
RRAS	0.350389	2.18139	0.0361643
FAS	0.350382	2.18134	0.0361687
VPS51	0.349685	2.1764	0.0365663
PRR11	0.349635	2.17604	0.0365948
MAPRE3	0.349614	2.17589	0.0366071
RGS18	0.349492	2.17503	0.0366766
SKA2	0.349354	2.17405	0.0367563
EIF4E3	0.349245	2.17328	0.036819
FAM107B	0.348832	2.17035	0.0370575
ATM	0.348709	2.16948	0.0371291
ZNF740	0.348546	2.16833	0.0372234
ZWILCH	0.348518	2.16813	0.0372401
IMPACT	0.348328	2.16679	0.0373503
IFI44L	0.348184	2.16576	0.0374347
TFDP1	0.348085	2.16506	0.0374926
MIEN1	0.347962	2.16419	0.0375644
S100A12	0.347804	2.16307	0.0376571
ZBTB18	0.347792	2.16299	0.0376639
RPL39	0.347764	2.16279	0.0376804
INHBA-AS1	0.347702	2.16236	0.0377168
NAMPT	0.347586	2.16153	0.0377854
ACVR2B	0.347514	2.16102	0.0378275
MMP24OS	0.347501	2.16093	0.0378354
KLHL2	0.34733	2.15972	0.0379362
EPC2	0.347176	2.15864	0.0380268
PLAGL2	0.347073	2.15791	0.038088
C2	0.346946	2.157	0.0381636
ZNF614	0.34692	2.15682	0.0381789
TRMT112	0.346748	2.15561	0.0382811
UBXN2B	0.346694	2.15523	0.0383128
ITGB2	0.346559	2.15427	0.0383935
RABAC1	0.345788	2.14883	0.0388551
LY6G5C	0.345613	2.1476	0.0389607
IFI27L2	0.345601	2.14751	0.0389679
ETV4	0.345545	2.14711	0.039002
CCDC189	0.345529	2.147	0.0390114
OST4	0.345502	2.14681	0.0390278
ADAMTSL4	0.34537	2.14588	0.0391078
OSBPL7	0.345356	2.14578	0.0391165
MTUS1	0.345259	2.1451	0.0391748
MYLK-AS1	0.345251	2.14504	0.0391796
LILRA1	0.345232	2.14491	0.0391911
LCOR	0.34518	2.14454	0.0392226
SLC9A6	0.345141	2.14426	0.0392467
C19orf66	0.345108	2.14403	0.0392663
COL16A1	0.345068	2.14375	0.0392907
RSPRY1	0.344974	2.14309	0.0393477
PRPS2	0.344776	2.14169	0.0394685
KCNC3	0.344747	2.14149	0.0394861
CBX3	0.344729	2.14136	0.0394975
OTUD5	0.344542	2.14004	0.0396114
C6orf47	0.344504	2.13977	0.0396349
DHX32	0.344478	2.13959	0.0396506
GDI2	0.344149	2.13727	0.0398521
PLPPR2	0.343801	2.13482	0.0400669
HPS6	0.343733	2.13434	0.0401084
MPZL3	0.343646	2.13373	0.0401623
CDK2AP1	0.343639	2.13368	0.0401666
ENY2	0.343482	2.13257	0.0402641
IRX2	0.343402	2.13201	0.0403133
LNX2	0.343362	2.13173	0.0403383
NAIP	0.343216	2.1307	0.0404288
PKP2	0.343059	2.1296	0.0405269
FCAR	0.34277	2.12757	0.0407069
SMO	0.342677	2.12691	0.0407651
EFTUD2	0.342655	2.12676	0.040779
FUT7	0.342432	2.12519	0.0409187
PIK3C2A	0.34229	2.12419	0.0410081
THBS1	0.342224	2.12372	0.0410497
MAST3	0.342048	2.12249	0.0411607
C11orf95	0.341985	2.12205	0.0412
MT1X	0.341878	2.1213	0.0412677
QPCT	0.341293	2.11718	0.041639
IRF9	0.341238	2.1168	0.0416738
NDUFS7	0.341216	2.11664	0.0416882
RICTOR	0.341164	2.11628	0.0417211
NDUFB7	0.341138	2.1161	0.0417376
YOD1	0.341131	2.11605	0.0417424
GOLPH3L	0.341088	2.11574	0.0417698
UQCRFS1	0.341009	2.11519	0.0418204
SPTAN1	0.340853	2.1141	0.0419196
AL391244.3	0.340509	2.11168	0.0421405
ICOS	0.340509	2.11168	0.0421405
AC069224.1	0.340509	2.11168	0.0421405
RIOK3	0.340383	2.1108	0.0422214
ITGAL	0.340074	2.10863	0.0424208
CNFN	0.340061	2.10854	0.0424292
AC062017.1	0.339951	2.10777	0.0425006
PRPF6	0.339944	2.10772	0.0425052
NDUFS6	0.339606	2.10535	0.0427243
LMNB1	0.339527	2.1048	0.042776
JAK3	0.33941	2.10398	0.0428517
C20orf27	0.339302	2.10322	0.0429221
KNL1	0.339151	2.10217	0.0430207
CAMSAP3	0.339151	2.10217	0.0430207
SUPT5H	0.339044	2.10141	0.0430911
TMEM135	0.339017	2.10123	0.0431087
TLE3	0.338948	2.10074	0.0431538
NCK2	0.338726	2.09919	0.0432996
ICMT	0.33867	2.0988	0.0433364
ZSCAN16-AS1	0.338662	2.09874	0.0433413
FYTTD1	0.338606	2.09835	0.0433781
CACNB1	0.338545	2.09792	0.0434186
CTSW	0.338544	2.09792	0.0434189
AL035661.1	0.338444	2.09721	0.0434853
CHD1L	0.338408	2.09696	0.0435089
DNLZ	0.3384	2.09691	0.0435143
LYZ	0.338192	2.09545	0.0436518
SLC25A30	0.338089	2.09473	0.0437195
TGOLN2	0.338025	2.09428	0.0437623
SELPLG	0.337948	2.09374	0.0438132
MN1	0.337855	2.09309	0.0438749
ETFB	0.337831	2.09292	0.043891
SETBP1	0.337589	2.09123	0.0440519
PALD1	0.337443	2.09022	0.044149
MYH9	0.337396	2.08989	0.0441804
NDUFB10	0.337363	2.08965	0.044203
CALHM6	0.337269	2.089	0.0442653
PFKL	0.337254	2.08889	0.0442755
RHOT1	0.337163	2.08825	0.0443368
ARHGAP4	0.337132	2.08804	0.0443574
ZNF217	0.337112	2.0879	0.044371
TP53I13	0.337077	2.08765	0.0443942
TAF1D	0.337076	2.08765	0.044395
CCL20	0.336876	2.08625	0.044529
CES3	0.336865	2.08617	0.0445367
ASB13	0.336849	2.08606	0.0445471
PPM1B	0.336522	2.08378	0.0447673
CCS	0.336498	2.08361	0.0447835
C4orf48	0.336481	2.08349	0.0447951
CHST11	0.33647	2.08342	0.0448023
C16orf70	0.336418	2.08305	0.0448379
AC092053.2	0.336322	2.08238	0.0449027
DDRGK1	0.336293	2.08218	0.0449222
FBXL20	0.336286	2.08213	0.0449269
GGCX	0.336111	2.08091	0.0450458
PDE1A	0.336065	2.08059	0.045077
VSIG10L2	0.335883	2.07932	0.0452005
KLK8	0.335883	2.07932	0.0452005
ZNF154	0.335883	2.07932	0.0452005
ZBTB5	0.335837	2.079	0.0452319
CCDC40	0.335769	2.07852	0.0452783
RPS6KB2	0.335729	2.07825	0.0453051
RNF181	0.335615	2.07745	0.0453828
PPP1R12C	0.335586	2.07725	0.0454027
SELL	0.33554	2.07692	0.0454346
EID2B	0.335538	2.07691	0.0454357
NUP133	0.335243	2.07485	0.0456376
TUBGCP3	0.33523	2.07477	0.0456462
SLC35B4	0.335132	2.07408	0.0457135
FAM160A2	0.335105	2.07389	0.045732
MRPL19	0.335037	2.07341	0.0457793
UQCR10	0.334926	2.07265	0.0458551
SAMD9	0.334806	2.07181	0.0459382
PKIB	0.334667	2.07084	0.0460337
USP1	0.334592	2.07032	0.0460854
TNFSF10	0.334444	2.06929	0.046188
MPZ	0.334348	2.06861	0.0462549
H1FX	0.334342	2.06857	0.0462588
APEX1	0.334188	2.0675	0.0463658
TPI1	0.334099	2.06688	0.0464271
MANBA	0.334008	2.06625	0.0464905
EWSR1	0.333998	2.06618	0.0464974
FRMD8	0.333979	2.06605	0.0465106
F8A1	0.333917	2.06561	0.0465543
COG3	0.333796	2.06477	0.0466383
NUFIP2	0.333591	2.06334	0.0467818
SELENOT	0.333371	2.06181	0.0469357
ITGAM	0.333351	2.06168	0.0469496
KBTBD8	0.333285	2.06121	0.0469961
HCRT	0.333053	2.0596	0.0471591
AQP3	0.332856	2.05823	0.0472978
MARK3	0.332829	2.05805	0.0473166
AL136040.1	0.332828	2.05804	0.0473177
DPY19L4	0.332826	2.05802	0.0473193
APOOL	0.332505	2.05579	0.0475459
FFAR2	0.332342	2.05466	0.0476618
MAN2B1	0.332245	2.05399	0.0477302
ACTR1B	0.331939	2.05186	0.0479483
ADSL	0.331938	2.05185	0.0479493
S100A14	0.331935	2.05183	0.0479511
CCDC24	0.331924	2.05176	0.0479589
ARHGAP27	0.331634	2.04974	0.0481667
AL020996.1	0.331532	2.04903	0.0482394
ALDH4A1	0.331131	2.04625	0.0485277
IFITM1	0.331092	2.04598	0.0485553
RNF213	0.330872	2.04445	0.0487144
FADD	0.33076	2.04368	0.0487951
CDHR1	0.330712	2.04334	0.0488303
DECR1	0.330625	2.04274	0.0488932
IL1RL1	0.330489	2.04179	0.0489917
OXCT1	0.330431	2.04139	0.049034
SH2D3A	0.330409	2.04124	0.0490495
GCDH	0.330393	2.04113	0.0490611
AC139530.1	0.330347	2.04081	0.0490948
CYFIP2	0.330261	2.04022	0.0491572
CISD2	0.330112	2.03918	0.0492657
TLR10	0.330102	2.03911	0.0492732
DARS	0.329957	2.0381	0.0493792
AC004520.1	0.329952	2.03807	0.0493828
PRR13	0.329948	2.03804	0.0493856
RND3	0.329933	2.03794	0.0493969
ZBTB7A	0.329893	2.03766	0.0494259
BISPR	0.329871	2.03751	0.0494421
HSPA6	0.329813	2.03711	0.0494843
DGAT2	0.329644	2.03594	0.0496078
PLIN5	0.32946	2.03466	0.0497434
MEI1	0.329395	2.03421	0.0497911
HLA-F	0.32936	2.03397	0.0498166
CD1C	0.329152	2.03253	0.04997
PRKCSH	0.329102	2.03218	0.0500066
HAPLN3	0.329095	2.03213	0.0500122
GSE1	0.328996	2.03145	0.0500846
AGFG2	0.328912	2.03086	0.0501473
DCUN1D2	0.328796	2.03006	0.050233
FARP1-AS1	0.328787	2.03	0.0502392
FITM2	0.328772	2.0299	0.0502508
TM9SF2	0.328723	2.02956	0.0502872
RPS29	0.328674	2.02922	0.0503233
RAC2	0.328593	2.02866	0.0503833
ORAI1	0.328265	2.02639	0.0506269
RBBP9	0.328205	2.02598	0.0506717
S100A10	0.328192	2.02589	0.0506815
ANXA2R	0.328163	2.02568	0.0507032
BCL9L	0.328066	2.02501	0.0507759
NDUFB1	0.327973	2.02437	0.0508455
UHRF2	0.327664	2.02223	0.0510769
PSMB5	0.327628	2.02198	0.051104
GTPBP6	0.327621	2.02193	0.0511091
ORAOV1	0.327616	2.0219	0.0511128
SETD3	0.327601	2.0218	0.0511236
DPM3	0.327595	2.02176	0.0511283
AC099568.2	0.32749	2.02103	0.0512075
PPP4C	0.327466	2.02087	0.0512251
OAS3	0.3273	2.01972	0.0513504
BOD1L1	0.327222	2.01918	0.0514093
BRD7	0.327217	2.01914	0.0514129
SNHG7	0.326832	2.01648	0.0517043
LINC00528	0.326803	2.01628	0.0517262
TMEM141	0.326669	2.01536	0.0518275
KDM3B	0.326619	2.01501	0.0518659
SIAH2	0.326617	2.015	0.0518671
CD300LB	0.326601	2.01489	0.0518792
PFKM	0.326335	2.01305	0.052082
ANKRA2	0.326284	2.0127	0.0521205
MILR1	0.326175	2.01195	0.0522037
LMO2	0.326156	2.01182	0.0522179
MAT2B	0.326124	2.01159	0.0522428
MPPE1	0.325985	2.01063	0.0523491
PLVAP	0.325947	2.01037	0.0523781
CNPY2	0.32594	2.01033	0.0523831
SERPINB5	0.325661	2.0084	0.0525975
ENO1	0.325659	2.00838	0.0525989
C3	0.325625	2.00815	0.0526252
DRG2	0.325476	2.00713	0.0527393
ATXN7.1	0.325452	2.00696	0.0527583
BCL6	0.32507	2.00432	0.0530527
WDR1	0.324978	2.00369	0.0531238
PTGIR	0.324824	2.00263	0.0532432
BRD8	0.324664	2.00152	0.0533678
RIN1	0.324371	1.99951	0.0535957
SLC44A3	0.324293	1.99897	0.0536563
FLNC	0.324293	1.99897	0.0536563
AC068722.2	0.324293	1.99897	0.0536563
GPR157	0.324181	1.9982	0.0537442
GTF2I	0.324157	1.99803	0.0537629
PPP1R32	0.324109	1.9977	0.0538004
ZNF711	0.324109	1.9977	0.0538004
MAMDC4	0.324109	1.9977	0.0538004
EFEMP1	0.324108	1.9977	0.0538009
EFHD2	0.32401	1.99702	0.0538777
RAB5C	0.324005	1.99698	0.0538818
SLC44A1	0.323996	1.99692	0.0538892
LARP1B	0.323962	1.99669	0.0539156
OSCP1	0.323776	1.99541	0.0540616
SPATA2	0.323754	1.99526	0.0540784
LINC00877	0.323719	1.99502	0.0541059
RPP14	0.323713	1.99497	0.0541111
UBE2Q1	0.323651	1.99454	0.0541599
PFDN6	0.323634	1.99443	0.0541731
RPA4	0.323622	1.99435	0.0541824
AC010894.2	0.323552	1.99386	0.0542378
PARVG	0.323433	1.99305	0.0543312
TMEM50A	0.323404	1.99285	0.0543538
TMEM81	0.323344	1.99243	0.0544017
RAB39B	0.323327	1.99232	0.0544149
SLC16A13	0.323303	1.99215	0.054434
AC004832.6	0.323303	1.99215	0.054434
MAP3K3	0.323191	1.99138	0.0545225
ACBD6	0.323183	1.99132	0.054529
PROK2	0.323092	1.9907	0.0546004
FOXJ1	0.323011	1.99014	0.0546649
ZNF516	0.322952	1.98974	0.0547111
RNF126	0.322891	1.98932	0.0547598
CHFR	0.322695	1.98797	0.0549154
CNOT11	0.322631	1.98753	0.0549663
RPS28	0.322616	1.98742	0.0549787
BANF1	0.322488	1.98654	0.0550805
HIST2H2AC	0.322415	1.98604	0.0551388
AC009005.1	0.322341	1.98554	0.0551972
DSC3	0.322173	1.98438	0.0553318
THEM6	0.322149	1.98422	0.055351
CCDC22	0.322129	1.98408	0.0553669
AC008280.3	0.322071	1.98368	0.055413
LINC01305	0.322071	1.98368	0.055413
AC006059.1	0.322071	1.98368	0.055413
AC008040.5	0.322071	1.98368	0.055413
RPS6KB2-AS1	0.322071	1.98368	0.055413
NPIPA5	0.322071	1.98368	0.055413
AC027682.1	0.322071	1.98368	0.055413
RAB27B	0.322071	1.98368	0.055413
SLC4A11	0.322071	1.98368	0.055413
SLC33A1	0.322063	1.98363	0.0554196
PEX11G	0.322032	1.98341	0.0554443
POLR2K	0.322001	1.9832	0.0554695
SCYL2	0.321946	1.98282	0.055514
AP4E1	0.321939	1.98277	0.0555193
NAAA	0.321917	1.98262	0.0555367
RAB1B	0.321811	1.98189	0.0556219
POF1B	0.32164	1.98072	0.0557597
ZNF605	0.321636	1.98069	0.0557629
LINC02256	0.321474	1.97958	0.0558927
CLSTN3	0.321209	1.97776	0.0561073
QSOX1	0.321147	1.97733	0.0561572
FBXW2	0.321001	1.97633	0.0562753
INTS6L	0.320945	1.97595	0.056321
GMIP	0.320929	1.97584	0.0563338
EPSTI1	0.320818	1.97507	0.0564241
LY86	0.320699	1.97426	0.0565206
NAA38	0.320639	1.97385	0.0565694
SERTAD4-AS1	0.320603	1.9736	0.0565991
ECSCR	0.320591	1.97351	0.056609
GSTM1	0.320519	1.97302	0.0566676
LINC01724	0.320519	1.97302	0.0566676
AC009501.1	0.320519	1.97302	0.0566676
AC068491.3	0.320519	1.97302	0.0566676
ERMN	0.320519	1.97302	0.0566676
TRIM59	0.320519	1.97302	0.0566676
WDR49	0.320519	1.97302	0.0566676
MARVELD2	0.320519	1.97302	0.0566676
AL355312.4	0.320519	1.97302	0.0566676
SEMA3E	0.320519	1.97302	0.0566676
MGAM	0.320519	1.97302	0.0566676
ITGB1BP2	0.320519	1.97302	0.0566676
CENPI	0.320519	1.97302	0.0566676
ANK1	0.320519	1.97302	0.0566676
ARHGAP39	0.320519	1.97302	0.0566676
AKAP2	0.320519	1.97302	0.0566676
DPYSL4	0.320519	1.97302	0.0566676
C1RL-AS1	0.320519	1.97302	0.0566676
AC010173.1	0.320519	1.97302	0.0566676
E2F7	0.320519	1.97302	0.0566676
DEPDC4	0.320519	1.97302	0.0566676
AL138966.2	0.320519	1.97302	0.0566676
GOLGA8R	0.320519	1.97302	0.0566676
LTK	0.320519	1.97302	0.0566676
LCTL	0.320519	1.97302	0.0566676
AL035461.2	0.320519	1.97302	0.0566676
MIR646HG	0.320519	1.97302	0.0566676
CIRBP-AS1	0.320519	1.97302	0.0566676
ANGPTL6	0.320519	1.97302	0.0566676
SYCE2	0.320519	1.97302	0.0566676
AC007786.1	0.320519	1.97302	0.0566676
FXYD7	0.320519	1.97302	0.0566676
AC010487.2	0.320519	1.97302	0.0566676
RASD2	0.320519	1.97302	0.0566676
BX539320.1	0.320519	1.97302	0.0566676
AL162258.2	0.320519	1.97302	0.0566676
CD8A	0.320519	1.97302	0.0566676
RUFY4	0.320519	1.97302	0.0566676
CXCR2	0.320519	1.97302	0.0566676
AL357054.4	0.320519	1.97302	0.0566676
ADGRF4	0.320519	1.97302	0.0566676
IL22RA2	0.320519	1.97302	0.0566676
PHYHIP	0.320519	1.97302	0.0566676
ERICD	0.320519	1.97302	0.0566676
B3GNT6	0.320519	1.97302	0.0566676
SFTPD	0.320519	1.97302	0.0566676
AC009779.3	0.320519	1.97302	0.0566676
NEK5	0.320519	1.97302	0.0566676
UBAP1L	0.320519	1.97302	0.0566676
BNC1	0.320519	1.97302	0.0566676
AC092119.2	0.320519	1.97302	0.0566676
PARD6G	0.320519	1.97302	0.0566676
AC008764.6	0.320519	1.97302	0.0566676
OLIG1	0.320519	1.97302	0.0566676
KRT25	0.320519	1.97302	0.0566676
MATR3.1	0.320519	1.97302	0.0566676
OVCH1-AS1	0.320519	1.97302	0.0566676
BMF	0.320517	1.97301	0.0566686
ZDHHC6	0.320396	1.97218	0.0567673
SNF8	0.320281	1.97139	0.0568617
GALK1	0.320007	1.96951	0.0570856
RARRES3	0.319912	1.96886	0.0571642
BCL3	0.319875	1.96861	0.0571944
PARP12	0.319766	1.96786	0.0572838
GNPTAB	0.319735	1.96764	0.0573096
PAM16	0.319593	1.96667	0.0574261
ACAP1	0.319564	1.96648	0.05745
TRIM25	0.319453	1.96572	0.0575414
KIF3C	0.319289	1.96459	0.0576774
HCLS1	0.319274	1.96449	0.0576891
PDSS1	0.319269	1.96445	0.0576938
RNASE3	0.319252	1.96434	0.0577072
PUDP	0.319244	1.96428	0.0577141
PDZD8	0.319242	1.96427	0.0577155
ZNF502	0.319201	1.96399	0.0577496
MTBP	0.319201	1.96399	0.0577496
AL135791.1	0.319201	1.96399	0.0577496
C15orf39	0.319158	1.96369	0.0577853
SRRT	0.319086	1.9632	0.057845
HERPUD2	0.31889	1.96186	0.0580076
MTHFD2	0.318757	1.96095	0.0581181
ARF3	0.318747	1.96088	0.0581267
HIC1	0.318593	1.95983	0.0582544
METAP1	0.318556	1.95957	0.0582855
IFI35	0.318519	1.95932	0.0583166
IPO13	0.318338	1.95808	0.0584675
TGFA	0.318326	1.958	0.0584771
LINC00937	0.318324	1.95798	0.0584796
C19orf70	0.318279	1.95768	0.0585165
PQLC1	0.318274	1.95764	0.0585214
NAXE	0.318203	1.95715	0.0585803
HCST	0.318004	1.95579	0.0587471
SMPD4	0.318003	1.95578	0.0587481
EIF4EBP2	0.317993	1.95572	0.0587561
GTF2A2	0.317829	1.9546	0.0588939
SLC38A10	0.317789	1.95432	0.0589281
TIAL1	0.317784	1.95428	0.0589323
ENPP2	0.317758	1.95411	0.0589536
FRY-AS1	0.317691	1.95365	0.0590097
DENND5A	0.317567	1.95281	0.0591142
HIVEP1	0.317489	1.95227	0.0591807
WDR5	0.317364	1.95142	0.0592857
SLC31A2	0.317293	1.95093	0.0593457
IDO1	0.317161	1.95003	0.0594577
MRPS10	0.317147	1.94993	0.0594697
ZNF780A	0.317128	1.9498	0.0594859
CLEC4D	0.317069	1.9494	0.0595358
ATXN7L3	0.317046	1.94924	0.0595548
AUTS2	0.316934	1.94848	0.0596501
C1QC	0.316928	1.94843	0.0596553
UROS	0.31684	1.94783	0.0597302
MUC1	0.316431	1.94504	0.0600783
UBA52	0.316327	1.94433	0.0601676
ATR	0.316245	1.94377	0.0602371
THOC7	0.316218	1.94358	0.0602604
FAU	0.316178	1.94331	0.0602946
SCFD2	0.316038	1.94235	0.0604149
MZT2B	0.316031	1.94231	0.0604206
EVI5L	0.315947	1.94173	0.0604931
C11orf80	0.315481	1.93855	0.0608939
SLC35B2	0.31546	1.93841	0.0609119
SOX12	0.315433	1.93822	0.0609355
THY1	0.315356	1.9377	0.0610018
PDE8A	0.315159	1.93636	0.0611721
AC083837.1	0.315099	1.93595	0.0612241
E2F3	0.315049	1.9356	0.0612678
RIPK2	0.31496	1.935	0.0613449
LPGAT1	0.314906	1.93463	0.0613917
RDH11	0.314836	1.93416	0.0614521
RAD23A	0.314693	1.93318	0.0615767
MMP25	0.314628	1.93274	0.0616334
SCD	0.314047	1.92877	0.0621416
PRELID3A	0.314038	1.92871	0.0621496
DAXX	0.314011	1.92853	0.062173
PMM2	0.31387	1.92757	0.0622964
FGFR3	0.313869	1.92756	0.0622978
CTDNEP1	0.313863	1.92752	0.0623033
HDGFL3	0.313781	1.92697	0.0623746
MRPL48	0.313699	1.9264	0.0624472
FIBP	0.313695	1.92638	0.0624508
RABL6	0.313607	1.92577	0.0625285
CS	0.313496	1.92502	0.0626258
IFNAR2	0.313306	1.92372	0.0627942
EXPH5	0.313272	1.9235	0.062824
EPS8L2	0.312994	1.92161	0.06307
SCAI	0.312904	1.92099	0.0631505
RPL8	0.312644	1.91922	0.0633815
TMIGD3	0.312519	1.91837	0.0634926
SCAMP3	0.312491	1.91818	0.0635178
CDK5	0.312384	1.91745	0.0636136
SAA1	0.312378	1.91741	0.0636189
PPP3CB	0.31235	1.91722	0.063644
BTBD3	0.312348	1.91721	0.0636452
CDK16	0.312288	1.9168	0.0636994
CCL19	0.312245	1.91651	0.0637371
AL050343.1	0.312236	1.91645	0.0637453
PRKCB	0.312235	1.91644	0.0637466
TUBGCP2	0.312165	1.91596	0.0638092
CDA	0.312162	1.91594	0.0638119
AC008915.2	0.312125	1.91569	0.063845
HNRNPUL1	0.312096	1.9155	0.0638707
SAP30	0.312041	1.91512	0.0639203
RAP2C	0.312025	1.91501	0.063935
NNMT	0.311983	1.91473	0.0639724
JOSD2	0.311966	1.91461	0.063988
ASCC1	0.311568	1.91191	0.0643452
SOBP	0.311439	1.91103	0.0644615
NARS	0.311415	1.91087	0.0644835
SIK1	0.311395	1.91073	0.0645019
ZBTB48	0.311148	1.90905	0.0647247
ATP6AP2	0.311042	1.90833	0.0648209
HAX1	0.311017	1.90816	0.0648433
MCM5	0.311005	1.90808	0.0648545
NDUFA7	0.311	1.90805	0.0648589
ZFYVE28	0.310758	1.9064	0.0650788
NECTIN2	0.310737	1.90626	0.0650982
APCDD1	0.310673	1.90582	0.0651564
AC005261.1	0.310594	1.90529	0.0652278
RREB1	0.310417	1.90409	0.0653899
AC073592.1	0.310378	1.90382	0.0654257
TRIP12	0.310351	1.90364	0.06545
MRPS5	0.310343	1.90358	0.0654573
KLF9	0.310339	1.90356	0.0654609
PARD6G-AS1	0.310178	1.90247	0.0656078
PSMB8	0.310157	1.90232	0.0656274
IZUMO4	0.310155	1.90231	0.0656295
NAGA	0.310108	1.90199	0.0656718
EPS8L1	0.310071	1.90174	0.0657065
AL031733.2	0.310066	1.90171	0.0657107
ASPHD2	0.309996	1.90123	0.065775
PPP4R1	0.309934	1.90081	0.065832
SEC23B	0.309921	1.90072	0.0658434
TAF10	0.309899	1.90057	0.0658642
TMEM79	0.309706	1.89926	0.0660411
NPTN	0.309676	1.89906	0.0660691
43893	0.309558	1.89826	0.0661779
AL356512.1	0.309436	1.89743	0.06629
ITPRIPL1	0.309436	1.89743	0.06629
FZD9	0.309436	1.89743	0.06629
FAM239A	0.309436	1.89743	0.06629
FAM221B	0.309436	1.89743	0.06629
GALNT18	0.309436	1.89743	0.06629
ANO5	0.309436	1.89743	0.06629
CDCA5	0.309436	1.89743	0.06629
FAM13C	0.309436	1.89743	0.06629
DNAJC12	0.309436	1.89743	0.06629
LRRC20	0.309436	1.89743	0.06629
CABP1	0.309436	1.89743	0.06629
KCNRG	0.309436	1.89743	0.06629
PRMT5-AS1	0.309436	1.89743	0.06629
ZC2HC1C	0.309436	1.89743	0.06629
AMN	0.309436	1.89743	0.06629
ISL2	0.309436	1.89743	0.06629
TBX6	0.309436	1.89743	0.06629
CKLF-CMTM1	0.309436	1.89743	0.06629
HES7	0.309436	1.89743	0.06629
OMG	0.309436	1.89743	0.06629
PPY	0.309436	1.89743	0.06629
LRRC37A3	0.309436	1.89743	0.06629
AC020915.1	0.309436	1.89743	0.06629
TBC1D13	0.309412	1.89727	0.0663123
LPIN3	0.309233	1.89606	0.0664775
PLCD1	0.309176	1.89567	0.0665301
TXNDC12	0.309152	1.89551	0.0665521
MED25	0.308996	1.89445	0.0666971
NME4	0.308956	1.89418	0.0667337
CYP27B1	0.308915	1.8939	0.0667721
PPDPF	0.308895	1.89376	0.0667907
NCALD	0.308894	1.89376	0.0667918
AL590428.1	0.308855	1.8935	0.0668275
NKD2	0.308807	1.89317	0.0668723
KATNBL1	0.308771	1.89293	0.0669056
NMI	0.308749	1.89278	0.0669263
GNB1	0.308746	1.89275	0.0669295
ACAA1	0.308582	1.89164	0.0670817
POLDIP2	0.308523	1.89124	0.0671371
TMPO-AS1	0.308383	1.89029	0.0672676
AL162414.1	0.308188	1.88898	0.0674494
IL20RB	0.307945	1.88733	0.067677
SIRT2	0.307938	1.88728	0.0676837
IL4I1	0.307899	1.88702	0.0677201
CES1	0.307668	1.88546	0.067937
NFKBIB	0.30764	1.88526	0.0679641
SLC9B2	0.307506	1.88436	0.06809
DVL3	0.307472	1.88412	0.0681224
HEG1	0.307453	1.884	0.06814
LINC00513	0.307375	1.88347	0.0682133
PML	0.307324	1.88313	0.0682613
TNFAIP8L3	0.307319	1.88309	0.0682662
ZNF213-AS1	0.307167	1.88206	0.0684103
TXNRD2	0.307128	1.8818	0.0684464
VDAC2	0.307083	1.88149	0.0684895
CPSF1	0.307061	1.88135	0.0685104
STIMATE	0.307011	1.88101	0.0685573
ROMO1	0.306858	1.87997	0.0687026
G6PC3	0.306838	1.87984	0.0687217
NDUFA4L2	0.306766	1.87935	0.0687901
LINC02104	0.30675	1.87924	0.0688054
NDUFAB1	0.30665	1.87857	0.0689004
CKAP4	0.306638	1.87849	0.0689115
RASSF4	0.306587	1.87814	0.0689603
C12orf76	0.306582	1.87811	0.0689649
SUPT4H1	0.306545	1.87786	0.0690001
TMOD2	0.306544	1.87785	0.0690012
GPBP1L1	0.306473	1.87737	0.0690687
RRP36	0.306319	1.87633	0.0692154
UPK3A	0.306142	1.87513	0.0693846
SLC5A3	0.306082	1.87472	0.0694426
FBXW11	0.306036	1.87442	0.0694859
APIP	0.306035	1.87441	0.0694872
FBN2	0.306031	1.87438	0.0694909
NDUFAF7	0.306011	1.87425	0.0695101
HOXC9	0.305921	1.87364	0.0695966
RBM26-AS1	0.305921	1.87364	0.0695966
LINC01551	0.305921	1.87364	0.0695966
HOXB3	0.305921	1.87364	0.0695966
PSENEN	0.30592	1.87363	0.0695974
SDR16C5	0.305883	1.87338	0.0696331
SEC16B	0.305811	1.87289	0.0697025
EAF2	0.305756	1.87252	0.069755
MIR4458HG	0.305647	1.87178	0.06986
CALML3	0.305643	1.87176	0.0698631
ZC3H12A	0.305618	1.87159	0.0698875
AL358473.1	0.305577	1.87132	0.0699269
ADCK1	0.305569	1.87126	0.0699344
ROGDI	0.305498	1.87078	0.0700034
ZNHIT1	0.305495	1.87076	0.0700059
IDH1	0.305456	1.8705	0.0700434
USP22	0.305413	1.87021	0.070085
HIGD1A	0.305295	1.86941	0.0701988
RAB29	0.305121	1.86823	0.070367
VPS13A	0.305072	1.8679	0.0704146
SNX13	0.304946	1.86705	0.0705362
VCAN	0.304916	1.86685	0.0705654
CBX4	0.304902	1.86676	0.0705788
HLX	0.304901	1.86675	0.0705796
ETFA	0.304823	1.86622	0.0706556
ADD2	0.304801	1.86608	0.0706766
TSHZ3	0.304786	1.86598	0.0706911
HARS	0.304742	1.86568	0.0707338
SLC4A2	0.304685	1.86529	0.0707894
SERPINA1	0.304652	1.86507	0.070822
CD300C	0.304551	1.86439	0.0709195
MCEMP1	0.304483	1.86393	0.0709859
ANXA4	0.304441	1.86365	0.0710267
AL035252.3	0.304428	1.86356	0.0710397
ANKRD22	0.304336	1.86294	0.0711292
LAPTM5	0.304291	1.86263	0.071173
TRIR	0.304275	1.86253	0.0711886
C1orf162	0.304183	1.86191	0.0712784
FBXL8	0.304183	1.8619	0.0712786
SLC35E3	0.304151	1.86169	0.0713098
GTPBP1	0.304028	1.86086	0.0714304
COG1	0.304025	1.86084	0.071433
POLDIP3	0.303832	1.85954	0.0716219
RPS21	0.303724	1.85881	0.0717281
GBP5	0.303715	1.85875	0.0717366
ASAP2	0.3036	1.85798	0.0718496
44080	0.303561	1.85771	0.071888
CD109	0.303503	1.85732	0.071945
LATS2	0.303482	1.85718	0.0719663
CD70	0.303472	1.85711	0.0719753
CYB5R4	0.303419	1.85676	0.0720274
RPSA	0.303397	1.85661	0.0720494
PEX16	0.303313	1.85604	0.0721325
IDH2	0.303284	1.85584	0.0721614
NUDT16L1	0.303225	1.85544	0.0722194
GAS2L1	0.303173	1.8551	0.0722703
RNF44	0.303139	1.85487	0.0723038
HDAC6	0.303098	1.85459	0.0723447
L3MBTL1	0.302993	1.85388	0.0724483
AC092164.1	0.302805	1.85262	0.0726349
CHI3L2	0.302667	1.85169	0.0727718
APBB3	0.302614	1.85133	0.0728236
GABARAP	0.302603	1.85126	0.0728349
COX6B1	0.302539	1.85083	0.0728986
ITM2B	0.30248	1.85043	0.0729576
UCHL3	0.30244	1.85016	0.0729975
SASH3	0.302393	1.84984	0.0730437
TFEB	0.302297	1.8492	0.0731395
RAP2C-AS1	0.302263	1.84897	0.0731733
GPR89A	0.302235	1.84878	0.0732009
PPP6R1	0.302204	1.84857	0.0732321
GRK6	0.302134	1.8481	0.0733024
ZNF771	0.302133	1.84809	0.0733032
RABIF	0.302033	1.84742	0.0734027
NACC2	0.302009	1.84726	0.0734267
AL627171.1	0.301898	1.84651	0.0735378
CCND1	0.301893	1.84648	0.0735427
BMPR2	0.301779	1.84571	0.0736576
DNAJC27-AS1	0.301769	1.84564	0.0736673
TMEM170A	0.301697	1.84516	0.0737397
IFT80	0.301696	1.84515	0.0737405
YPEL5	0.301616	1.84462	0.0738204
PSMA2	0.301568	1.84429	0.0738688
RNF123	0.301533	1.84406	0.073904
RHOF	0.301407	1.84321	0.0740306
WDHD1	0.301279	1.84235	0.0741595
SLC22A3	0.301279	1.84234	0.0741599
BORCS6	0.301162	1.84156	0.0742776
CLASP1	0.301144	1.84144	0.0742954
CERS6	0.301143	1.84143	0.0742974
NAPA	0.30112	1.84128	0.07432
MAN2A1	0.301021	1.84061	0.0744201
POLR1E	0.300971	1.84027	0.0744706
PLEKHB2	0.30093	1.84	0.0745117
ABCF2.1	0.300915	1.8399	0.0745277
SMARCD1	0.300876	1.83964	0.0745667
ZNF7	0.300719	1.83858	0.0747254
U62317.2	0.300707	1.8385	0.0747381
PTBP3	0.300697	1.83843	0.0747481
DPAGT1	0.30067	1.83825	0.0747753
CD209	0.30064	1.83805	0.0748062
TBP	0.300619	1.83791	0.0748275
CTC1	0.3006	1.83778	0.074846
USP21	0.300363	1.83619	0.0750869
DLX5	0.30026	1.83549	0.0751925
LAMA3	0.30026	1.83549	0.0751925
LAT2	0.300132	1.83464	0.0753224
MIR3945HG	0.300085	1.83432	0.0753708
EED	0.3	1.83375	0.0754569
POU6F1	0.299938	1.83334	0.0755202
IL15	0.299909	1.83314	0.0755506
AL139384.1	0.299822	1.83255	0.0756391
GTF3A	0.299536	1.83063	0.0759322
TCAF2	0.299493	1.83034	0.0759767
VTI1A	0.299431	1.82993	0.0760404
CNNM4	0.299373	1.82954	0.0760994
DGKZ	0.299365	1.82949	0.0761077
ACTR1A	0.299352	1.8294	0.0761215
ATG16L1	0.299195	1.82834	0.0762832
B4GALT2	0.299153	1.82806	0.0763266
STK11	0.299118	1.82783	0.0763623
GLRX5	0.298975	1.82687	0.0765093
SHARPIN	0.298898	1.82635	0.0765892
RCC1L	0.298857	1.82607	0.0766318
S1PR3	0.298821	1.82584	0.0766685
FAM104B	0.298763	1.82545	0.0767284
CMIP	0.29859	1.82428	0.0769083
SFN	0.29817	1.82147	0.0773443
FBN1	0.298143	1.82129	0.0773724
LRRC47	0.298116	1.82111	0.0774001
CHMP4B	0.298084	1.82089	0.0774336
MSL1	0.298072	1.82081	0.0774459
ELOA-AS1	0.298053	1.82068	0.0774665
HCK	0.298028	1.82051	0.0774925
KITLG	0.297997	1.82031	0.0775245
GSEC	0.297946	1.81997	0.0775774
PKD1	0.297878	1.81951	0.0776487
ABCD1	0.297677	1.81817	0.0778586
CPSF4	0.297668	1.8181	0.0778681
FLVCR1-DT	0.297661	1.81806	0.0778753
PTPRZ1	0.29765	1.81798	0.0778874
CAPZA1	0.297627	1.81783	0.0779113
RIN2	0.297497	1.81695	0.0780478
AC104986.2	0.297415	1.81641	0.078133
ZNF821	0.297396	1.81628	0.0781536
APOLD1	0.297351	1.81598	0.0782007
ZDHHC13	0.297312	1.81572	0.0782419
CREBL2	0.297305	1.81567	0.0782484
ZDHHC24	0.297302	1.81565	0.0782519
TWF1	0.297216	1.81507	0.0783426
GABARAPL1	0.297135	1.81453	0.0784275
ALPK1	0.297117	1.81441	0.0784462
EFNA3	0.297082	1.81418	0.0784837
STAC3	0.29692	1.81309	0.0786544
KPNA3	0.296881	1.81283	0.078695
GDPD5	0.296854	1.81265	0.0787235
NELFE	0.296698	1.81161	0.0788882
GJC2	0.296553	1.81063	0.0790421
NDST1	0.296511	1.81035	0.0790867
PGD	0.296506	1.81032	0.0790923
MRPS34	0.296452	1.80996	0.0791489
CUX1	0.296421	1.80975	0.0791821
ASXL1	0.296408	1.80967	0.0791953
TIMM21	0.296313	1.80903	0.0792969
ANKRD50	0.296221	1.80841	0.0793939
FAM160B1	0.296181	1.80814	0.0794369
HPGD	0.296165	1.80804	0.0794533
USP38	0.296165	1.80804	0.0794542
EML3	0.296162	1.80802	0.0794572
IFT122	0.296146	1.80791	0.0794739
CLEC4G	0.296133	1.80783	0.0794873
GDI1	0.296114	1.8077	0.079508
NPEPPS	0.296068	1.80739	0.0795572
MIIP	0.296051	1.80727	0.0795753
SATB1	0.295972	1.80674	0.0796595
SETD7	0.295905	1.8063	0.0797307
SSNA1	0.295897	1.80625	0.0797389
TIMM17B	0.295884	1.80616	0.079753
CALHM2	0.295862	1.80601	0.0797768
SPRED2	0.295831	1.80581	0.0798091
ACVR2A	0.295809	1.80565	0.0798333
GPR3	0.295695	1.8049	0.0799542
PTOV1-AS1	0.295683	1.80482	0.0799671
TENT4B	0.295558	1.80398	0.0801009
SLC7A7	0.295409	1.80298	0.0802603
GNS	0.295306	1.80229	0.0803712
PDGFA	0.295222	1.80173	0.0804614
ZNF687	0.29496	1.79998	0.0807423
JPX	0.294844	1.7992	0.0808681
AP003469.4	0.294492	1.79685	0.0812483
KCNK5	0.294439	1.7965	0.0813053
SELENOH	0.294404	1.79626	0.0813434
MPO	0.294384	1.79613	0.0813644
ITGB4	0.294306	1.79561	0.0814497
ARPC1B	0.294227	1.79508	0.0815349
C5orf30	0.294073	1.79405	0.0817019
SLC25A35	0.294056	1.79394	0.0817206
ZBTB42	0.294012	1.79365	0.081768
CEP350	0.293829	1.79243	0.081967
GAB3	0.29369	1.7915	0.082119
E2F1	0.293648	1.79122	0.0821645
AC008035.1	0.293615	1.79099	0.0822009
CEACAM19	0.293449	1.78988	0.0823827
HAUS4	0.293428	1.78975	0.0824046
GTF3C1	0.293428	1.78975	0.0824054
TAOK3	0.293426	1.78973	0.0824074
CRYBG1	0.293414	1.78965	0.0824209
CSKMT	0.293384	1.78946	0.0824528
PLAG1	0.29334	1.78916	0.0825014
MAF	0.293293	1.78885	0.0825529
MBOAT7	0.293274	1.78872	0.0825738
INO80B	0.29319	1.78816	0.0826655
NUTF2	0.293186	1.78813	0.0826704
C19orf38	0.293119	1.78769	0.0827433
PRPF19	0.293079	1.78742	0.0827871
OSTF1	0.293062	1.78731	0.0828057
GLYR1	0.292873	1.78605	0.0830133
PLA2G2A	0.292777	1.7854	0.0831192
RBM6	0.292696	1.78486	0.0832086
CXorf57	0.292614	1.78431	0.0832996
PIP4K2C	0.292569	1.78402	0.0833487
B4GALT7	0.292492	1.78351	0.0834333
AASDHPPT	0.292428	1.78308	0.0835045
NCF1	0.292368	1.78268	0.0835707
GK	0.292361	1.78263	0.083578
PLXNB2	0.292322	1.78237	0.0836215
CEP112	0.29212	1.78102	0.0838457
AL691432.2	0.292098	1.78088	0.0838698
RETREG3	0.291945	1.77986	0.0840395
MAP2K2	0.291924	1.77972	0.0840622
PGF	0.291893	1.77951	0.0840966
MROH7	0.291859	1.77929	0.0841344
ENTPD6	0.29182	1.77903	0.0841779
PQLC3	0.291801	1.7789	0.0841996
IRAK4	0.291685	1.77812	0.0843288
AP2A1	0.29168	1.77809	0.0843345
DDX60	0.291662	1.77797	0.0843537
LEPROTL1	0.291631	1.77777	0.0843883
WHAMM	0.291607	1.77761	0.0844151
DCLRE1B	0.2914	1.77622	0.0846464
SBNO1	0.291369	1.77602	0.0846812
TWIST1	0.291316	1.77567	0.0847397
C3orf52	0.291275	1.77539	0.0847859
PCLAF	0.291212	1.77497	0.0848561
C6orf62	0.291175	1.77473	0.0848972
PIP4K2A	0.290924	1.77306	0.0851786
FUS	0.290907	1.77294	0.0851978
RBM3	0.290879	1.77276	0.085229
CEP78	0.290754	1.77192	0.0853696
ZRANB3	0.290751	1.7719	0.0853732
TSPAN8	0.290748	1.77188	0.0853771
GLOD4	0.290736	1.7718	0.0853905
AC116667.1	0.290702	1.77158	0.0854285
SEC24A	0.29064	1.77116	0.0854985
CYBB	0.290636	1.77114	0.0855027
CKS1B	0.290578	1.77075	0.0855678
STRADB	0.290548	1.77055	0.085602
PPP1CB	0.290494	1.77019	0.0856628
NT5DC2	0.290482	1.77011	0.0856763
KATNAL2	0.290446	1.76987	0.0857168
ERAP2	0.290402	1.76958	0.0857667
AC099552.1	0.290391	1.76951	0.0857781
PDZD11	0.290374	1.7694	0.0857975
PGP	0.290362	1.76931	0.0858112
NDUFA11	0.290342	1.76918	0.0858341
GMPPB	0.290259	1.76863	0.085927
DEK	0.29023	1.76844	0.0859603
MYPOP	0.290154	1.76793	0.0860457
DMXL1	0.290134	1.7678	0.0860686
SNAI1	0.290109	1.76763	0.0860968
PLXNC1	0.289979	1.76676	0.0862449
EDEM2	0.289858	1.76596	0.0863809
AP1AR	0.289841	1.76585	0.0864002
MAML1	0.289798	1.76556	0.0864497
MOGS	0.289741	1.76518	0.0865144
GINS2	0.289713	1.765	0.0865461
SPR	0.289647	1.76456	0.086621
C19orf24	0.289631	1.76445	0.0866394
SCNN1D	0.289521	1.76372	0.086764
AC092611.2	0.289334	1.76248	0.0869771
S100B	0.28932	1.76238	0.0869934
IGFLR1	0.289201	1.76159	0.087129
ZNF549	0.289177	1.76143	0.0871562
METTL7A	0.289141	1.7612	0.087197
UBE2J1	0.28903	1.76046	0.087324
LINC02345	0.289004	1.76029	0.0873537
RNF10	0.28894	1.75986	0.0874279
SUCLA2	0.288937	1.75984	0.0874304
AC096667.1	0.288889	1.75952	0.0874857
KANSL1	0.288763	1.75868	0.0876298
NLRC4	0.288753	1.75862	0.0876418
FBRS	0.288702	1.75828	0.0876999
GNB4	0.288676	1.7581	0.0877302
AC145207.5	0.288655	1.75797	0.0877536
ATP2C1	0.288607	1.75765	0.0878092
LIN7C	0.288605	1.75763	0.0878113
KDELC2	0.288573	1.75742	0.0878488
ZNF219	0.288529	1.75713	0.0878993
SRA1	0.288525	1.7571	0.0879039
AC097103.2	0.288352	1.75595	0.0881031
PADI2	0.288317	1.75572	0.0881431
ZNF589	0.288267	1.75539	0.0882003
SLC16A10	0.288258	1.75533	0.0882107
YY2	0.288182	1.75483	0.0882981
GAS6	0.28807	1.75408	0.0884278
OXLD1	0.287972	1.75343	0.0885411
ZMYND19	0.287969	1.75341	0.0885444
PEX6	0.287965	1.75338	0.0885493
KMT2E-AS1	0.287924	1.75311	0.0885968
MSH5	0.287773	1.7521	0.0887717
MT-ND3	0.287703	1.75164	0.0888529
TMEM181	0.287656	1.75133	0.0889067
PACS2	0.287612	1.75104	0.0889576
DDOST	0.287591	1.7509	0.0889823
PIK3AP1	0.287516	1.7504	0.089069
PROSER3	0.287516	1.7504	0.0890693
KLK11	0.287471	1.7501	0.0891212
SS18L1	0.28747	1.75009	0.0891233
ACVR1	0.287459	1.75002	0.089136
AP2A2	0.28741	1.7497	0.0891928
ZMPSTE24	0.287395	1.7496	0.0892098
TEKT3	0.287384	1.74952	0.0892231
OAZ1	0.287287	1.74888	0.0893351
ZNF555	0.287208	1.74836	0.0894278
SMG1	0.287202	1.74832	0.0894344
EIF5AL1	0.287067	1.74742	0.0895915
DHRS4L2	0.28692	1.74645	0.0897631
PAWR	0.286818	1.74577	0.0898824
HAGH	0.28681	1.74572	0.0898922
C17orf49	0.286728	1.74518	0.0899877
BICD2	0.286703	1.74501	0.0900173
TBL1XR1	0.286701	1.745	0.0900195
MAP3K14	0.286643	1.74461	0.090088
CAPN2	0.286413	1.74308	0.0903577
MAP3K7	0.286409	1.74306	0.0903623
HDGF	0.286167	1.74145	0.0906464
FOSL2	0.286151	1.74135	0.0906657
PSMD3	0.286131	1.74122	0.0906886
HPS5	0.28613	1.74121	0.0906899
FAM120C	0.286069	1.74081	0.0907618
ACOT9	0.28605	1.74068	0.0907845
GIGYF1	0.286048	1.74066	0.090787
TMEM176B	0.286033	1.74057	0.0908038
ORMDL2	0.285963	1.7401	0.0908871
NUPL2	0.285927	1.73986	0.0909293
TBCC	0.285923	1.73984	0.0909344
AL356417.1	0.285815	1.73912	0.0910616
AC092375.2	0.285797	1.739	0.0910823
COL4A1	0.285761	1.73876	0.0911258
PLGLB1	0.285715	1.73846	0.0911792
NCAPD2	0.285702	1.73837	0.0911954
GRN	0.285693	1.73831	0.091206
STARD8	0.285633	1.73791	0.0912771
CALCA	0.285591	1.73764	0.0913259
MSMO1	0.285525	1.7372	0.0914045
SDE2	0.285471	1.73684	0.0914687
CERS3	0.285353	1.73606	0.0916084
DUOX1	0.285328	1.73589	0.0916384
PPP1R7	0.285291	1.73565	0.0916827
DYNLRB1	0.285258	1.73543	0.0917215
B9D2	0.285146	1.73469	0.0918539
TFF3	0.285098	1.73437	0.091911
HSPA1B	0.285016	1.73383	0.0920091
RTP4	0.284954	1.73342	0.092083
CITED4	0.284924	1.73322	0.0921192
NOP16	0.284863	1.73282	0.0921911
GSDME	0.284776	1.73224	0.0922956
MYO6	0.284596	1.73105	0.0925102
PAPLN	0.28455	1.73074	0.0925656
AC020913.1	0.28455	1.73074	0.0925656
ARL6	0.284447	1.73006	0.0926887
TMTC4	0.284381	1.72962	0.092768
PTPA	0.284364	1.72952	0.0927874
SLC22A18	0.284349	1.72941	0.0928062
PLBD1	0.28426	1.72883	0.0929123
RNF144A	0.284208	1.72848	0.0929755
AC007014.1	0.284208	1.72848	0.0929755
AC005899.7	0.284208	1.72848	0.0929755
OTUB2	0.284182	1.72831	0.0930065
STX10	0.284173	1.72825	0.0930169
AC092910.3	0.28409	1.7277	0.0931166
COMTD1	0.284076	1.72761	0.0931333
BMP6	0.284011	1.72718	0.093212
FBXL22	0.284011	1.72718	0.093212
ATP11A	0.28396	1.72684	0.0932725
FAM76A	0.283947	1.72675	0.0932889
SYT11	0.283708	1.72517	0.0935769
DOK3	0.2836	1.72446	0.0937073
RAB30-AS1	0.283505	1.72383	0.0938221
NDUFS8	0.283455	1.7235	0.0938821
ADAM9	0.283431	1.72334	0.0939115
SHOC2	0.283425	1.7233	0.0939181
PLAA	0.283325	1.72264	0.0940399
PRICKLE3	0.283077	1.72101	0.0943393
FLT3	0.282951	1.72017	0.0944926
CCDC6	0.282792	1.71912	0.0946859
VGLL3	0.282784	1.71906	0.0946966
FAM213A	0.282776	1.71901	0.0947056
DHX40	0.282578	1.71771	0.0949467
MAP2K7	0.282535	1.71742	0.0949999
CENPQ	0.282464	1.71695	0.0950866
SFT2D2	0.282456	1.7169	0.0950961
PITX1	0.282383	1.71641	0.0951855
CBLC	0.282383	1.71641	0.0951855
ZP3	0.282296	1.71584	0.0952918
COX4I2	0.282255	1.71557	0.0953415
MRO	0.282196	1.71518	0.0954134
SLC25A22	0.282181	1.71508	0.0954324
FAHD2A	0.282141	1.71482	0.0954807
RPL37A	0.282114	1.71464	0.0955144
MYO1D	0.282061	1.71429	0.0955793
TSTD2	0.282019	1.71401	0.0956304
HIF1AN	0.281978	1.71374	0.0956811
LILRA2	0.281874	1.71305	0.0958092
ATPAF2	0.281817	1.71268	0.095879
C12orf4	0.281592	1.71119	0.0961554
RPL38	0.281552	1.71093	0.0962046
RER1	0.281433	1.71015	0.0963513
VCL	0.281408	1.70998	0.0963823
KLF8	0.281405	1.70996	0.0963864
DLGAP2	0.281405	1.70996	0.0963864
PIP5KL1	0.281405	1.70996	0.0963864
COPG1	0.281307	1.70932	0.0965064
SLC8A1	0.28129	1.7092	0.0965279
BMPR1A	0.28126	1.709	0.0965646
FAR1	0.281175	1.70844	0.0966704
PRKX	0.281169	1.7084	0.0966775
H2AFJ	0.281107	1.70799	0.0967542
MSR1	0.280983	1.70717	0.0969082
IL17RC	0.280954	1.70699	0.0969431
LBHD1	0.280907	1.70667	0.0970018
AC005837.1	0.280907	1.70667	0.0970018
CD302	0.280821	1.70611	0.0971088
DCAF17	0.280692	1.70525	0.097269
RAB38	0.280553	1.70434	0.0974418
CENPW	0.280433	1.70355	0.0975907
TENT4A	0.280348	1.70299	0.097697
ATG4B	0.280238	1.70226	0.0978341
DDX60L	0.280167	1.7018	0.0979221
PBX4	0.280152	1.70169	0.0979416
INIP	0.280071	1.70117	0.0980419
CD74	0.279956	1.70041	0.0981859
CDH13	0.279933	1.70026	0.0982145
ZNF626	0.279886	1.69995	0.0982734
EDF1	0.279879	1.69989	0.0982832
ENSA	0.279793	1.69933	0.0983909
CORO1B	0.279653	1.69841	0.0985663
FRA10AC1	0.279618	1.69818	0.09861
LONP1	0.279599	1.69805	0.0986334
DHX35	0.279513	1.69748	0.098742
BST2	0.279372	1.69656	0.0989191
PCBD2	0.279368	1.69653	0.0989239
CAPNS1	0.279333	1.6963	0.0989677
AC011043.1	0.279305	1.69611	0.099004
APOBEC3C	0.279275	1.69592	0.0990406
STS	0.279153	1.69512	0.0991947
FCGR3A	0.279148	1.69508	0.0992015
TBC1D32	0.279127	1.69494	0.0992281
CD53	0.279025	1.69427	0.0993566
TP53I3	0.279021	1.69425	0.0993612
CEP97	0.279018	1.69422	0.0993658
AL117379.1	0.279018	1.69422	0.0993658
CEBPA-DT	0.279018	1.69422	0.0993658
TMEM44	0.278891	1.69339	0.0995254
IGFBP7	0.278735	1.69236	0.099723
WIPI1	0.278733	1.69235	0.099726
TMEM209	0.27863	1.69167	0.0998556
SLC39A11	0.278445	1.69046	0.10009
BRSK1	0.278417	1.69027	0.100126
EBP	0.2783	1.6895	0.100275
TMEM8A	0.278295	1.68947	0.100281
ADORA2A-AS1	0.278273	1.68932	0.10031
TLR8	0.278178	1.6887	0.10043
PSPN	0.27815	1.68851	0.100465
MT1E	0.278137	1.68843	0.100482
SOAT1	0.2781	1.68818	0.10053
PHACTR2	0.277924	1.68703	0.100754
SLIT3	0.277902	1.68688	0.100782
PLEKHA3	0.277882	1.68675	0.100807
AC244021.1	0.277827	1.68639	0.100877
C19orf47	0.277797	1.68619	0.100916
LTBP4	0.277791	1.68615	0.100924
LFNG	0.27779	1.68615	0.100925
NCAPG	0.277683	1.68544	0.101062
SLC28A3	0.277643	1.68518	0.101113
DMXL2	0.277594	1.68485	0.101176
LTF	0.27735	1.68325	0.101488
CEMIP2	0.277312	1.683	0.101537
WFS1	0.277277	1.68277	0.101583
TNNT1	0.277214	1.68236	0.101663
TRABD	0.277163	1.68202	0.101729
DMAP1	0.277109	1.68166	0.101798
PTGFRN	0.277022	1.68109	0.10191
DDN-AS1	0.276981	1.68082	0.101963
TMEM217	0.276864	1.68005	0.102114
TATDN3	0.276832	1.67985	0.102154
PPIA	0.276673	1.6788	0.102361
TMEM191B	0.276605	1.67835	0.102448
CAVIN3	0.27635	1.67668	0.102778
TMEM159	0.276341	1.67662	0.10279
SEC16A	0.276339	1.6766	0.102793
POLE	0.276304	1.67638	0.102838
NEDD4L	0.276282	1.67623	0.102866
COL1A1	0.27624	1.67595	0.102921
GPR55	0.276204	1.67572	0.102967
PUM2	0.276128	1.67522	0.103065
PKP1	0.276116	1.67514	0.103081
PTK7	0.276051	1.67472	0.103166
TLN1	0.276022	1.67452	0.103204
NEDD8	0.275977	1.67423	0.103262
HRAS	0.275939	1.67398	0.103312
C17orf67	0.27578	1.67293	0.103519
AC027607.1	0.275775	1.6729	0.103524
H2AFY	0.275765	1.67283	0.103539
HACD4	0.275754	1.67276	0.103552
WDR82	0.275691	1.67235	0.103635
CETN2	0.275664	1.67217	0.10367
ATG7	0.275642	1.67203	0.103699
CRELD2	0.275609	1.67181	0.103742
TTC39C	0.275605	1.67179	0.103746
LDLRAD3	0.275543	1.67138	0.103828
TMEM248	0.27544	1.6707	0.103962
SLC39A13	0.275438	1.67069	0.103964
LINC00910	0.275408	1.67049	0.104004
ODC1	0.275381	1.67031	0.104039
NELFB	0.275375	1.67028	0.104047
SGF29	0.275333	1.67	0.104103
COMMD9	0.275327	1.66996	0.104109
PIK3R2	0.275319	1.66991	0.104121
LYRM4	0.275308	1.66984	0.104135
MECR	0.275213	1.66921	0.104259
MCMBP	0.275193	1.66908	0.104286
NCBP2	0.27518	1.669	0.104302
BFAR	0.27518	1.66899	0.104303
PPP2R5A	0.275175	1.66897	0.104309
SREBF2	0.275123	1.66862	0.104377
NRM	0.275119	1.6686	0.104382
PPP1R16A	0.275005	1.66785	0.104532
SLC44A2	0.274941	1.66743	0.104616
AC006213.2	0.274922	1.6673	0.104641
RAB11FIP1	0.274854	1.66686	0.10473
SFXN3	0.274788	1.66643	0.104817
VAMP5	0.274725	1.66601	0.1049
RPUSD2	0.274678	1.6657	0.104962
VAPB	0.274645	1.66549	0.105004
LIN37	0.274546	1.66484	0.105135
VSTM1	0.274542	1.66481	0.105141
DAPK1	0.274428	1.66407	0.105291
FBXO21	0.274242	1.66284	0.105537
TUBA1B	0.274232	1.66278	0.10555
CHCHD5	0.274215	1.66267	0.105572
LRRC27	0.274201	1.66257	0.105591
TAP1	0.27414	1.66217	0.105672
SH3BP1	0.274114	1.66201	0.105705
HDAC2	0.27411	1.66198	0.105711
NLK	0.2741	1.66192	0.105724
MAP1S	0.274078	1.66177	0.105753
IL13RA1	0.273982	1.66114	0.10588
NGRN	0.273976	1.6611	0.105889
HYPK	0.273769	1.65974	0.106164
DZIP3	0.273742	1.65957	0.106199
AC024257.3	0.273631	1.65884	0.106347
EIF3C	0.27361	1.6587	0.106375
RPA3	0.273562	1.65839	0.106438
FAM8A1	0.273421	1.65746	0.106626
CDC42SE1	0.273416	1.65743	0.106632
HNRNPUL2	0.273338	1.65692	0.106737
SLA	0.273291	1.65661	0.106799
AL391121.1	0.273259	1.6564	0.106842
RGPD8	0.273177	1.65587	0.106951
AC008741.2	0.273049	1.65503	0.107122
SUN2	0.272998	1.65469	0.107191
PTPN22	0.272989	1.65464	0.107202
KPNA1	0.272929	1.65424	0.107283
DGCR2	0.27289	1.65398	0.107336
CCDC71L	0.272803	1.65342	0.107451
GCNA	0.272785	1.6533	0.107475
FOLR3	0.272679	1.6526	0.107618
ZNF222	0.272662	1.65249	0.107641
GIMAP1	0.272568	1.65188	0.107766
HSPA4L	0.272359	1.65051	0.108048
ZNF836	0.272242	1.64974	0.108206
FBXL19	0.27222	1.6496	0.108236
FES	0.272217	1.64958	0.108239
NASP	0.272187	1.64938	0.108279
PDCD2L	0.272145	1.64911	0.108336
MUM1	0.272079	1.64867	0.108426
CD38	0.27205	1.64849	0.108464
SMUG1	0.272004	1.64818	0.108527
COX5A	0.271979	1.64802	0.10856
POP4	0.271802	1.64687	0.108799
ADSS	0.271771	1.64666	0.108842
RPS8	0.271735	1.64643	0.10889
FOXK1	0.271683	1.64609	0.10896
UBE2F	0.271677	1.64604	0.108969
DNAJC10	0.271556	1.64525	0.109133
STX6	0.271539	1.64514	0.109156
PNMA1	0.271529	1.64508	0.109169
PAPOLG	0.271418	1.64435	0.109319
YWHAQ	0.271381	1.64411	0.10937
AZI2	0.271339	1.64384	0.109427
NFE2L1	0.271218	1.64304	0.109591
AEBP1	0.271131	1.64248	0.109709
DMAC1	0.27106	1.64201	0.109807
ABHD16A	0.271022	1.64176	0.109859
IRX3	0.271017	1.64173	0.109865
MRPL40	0.27093	1.64116	0.109983
FANCG	0.270799	1.6403	0.110163
GTF2H5	0.270677	1.6395	0.11033
AVEN	0.270615	1.6391	0.110414
ENG	0.270613	1.63909	0.110417
SLC30A6	0.270552	1.63869	0.1105
SUGCT	0.270522	1.6385	0.110541
OS9	0.270438	1.63795	0.110656
NAALAD2	0.270302	1.63706	0.110843
RPL36	0.270294	1.63701	0.110853
YES1	0.270267	1.63683	0.110891
FPR1	0.27024	1.63665	0.110928
FIP1L1	0.270156	1.63611	0.111043
SLC37A1	0.270153	1.63609	0.111047
AL137145.2	0.26996	1.63482	0.111313
MEX3B	0.269949	1.63475	0.111328
AC079209.1	0.269938	1.63468	0.111342
GABARAPL2	0.269906	1.63447	0.111387
MYO1C	0.269812	1.63385	0.111517
TIGD5	0.269773	1.6336	0.11157
MARK4	0.269757	1.6335	0.111592
TMEM45A	0.26974	1.63339	0.111616
AC010226.1	0.269718	1.63324	0.111646
PNPLA2	0.269663	1.63288	0.111722
NDUFAF5	0.269652	1.63281	0.111737
VEGFB	0.269601	1.63248	0.111808
SELENOW	0.269595	1.63244	0.111816
BAX	0.269481	1.63169	0.111974
PARP1	0.269457	1.63154	0.112007
ACBD4	0.269425	1.63133	0.112051
MBD5	0.269348	1.63083	0.112157
HSH2D	0.269279	1.63038	0.112252
TMEM167A	0.269257	1.63023	0.112283
PCP2	0.269125	1.62937	0.112466
CLASP2	0.269099	1.6292	0.112503
AUP1	0.268981	1.62843	0.112666
THBS3	0.268769	1.62704	0.112961
AC023043.1	0.268759	1.62698	0.112974
SAMMSON	0.268752	1.62694	0.112985
CXorf36	0.268752	1.62694	0.112985
ANKRD17	0.268556	1.62566	0.113258
EIF2AK1	0.268523	1.62545	0.113303
SLC45A4	0.268502	1.6253	0.113333
PRSS22	0.268499	1.62528	0.113337
COMMD8	0.268377	1.62449	0.113507
MBNL1	0.268284	1.62388	0.113637
CLN3	0.2682	1.62334	0.113754
RFC2	0.268172	1.62315	0.113793
TRAPPC5	0.268158	1.62306	0.113813
CYB5R3	0.268094	1.62264	0.113904
PIK3R5	0.267998	1.62202	0.114037
DLX2	0.267956	1.62175	0.114096
CAPG	0.26795	1.6217	0.114106
NME3	0.267939	1.62163	0.11412
CSF2RB	0.267932	1.62159	0.11413
WDFY2	0.267919	1.6215	0.114149
IFT20	0.267902	1.62139	0.114172
NR1D2	0.267593	1.61938	0.114606
SCPEP1	0.267578	1.61928	0.114627
SOD2	0.267574	1.61925	0.114633
TRIP4	0.267518	1.61889	0.114712
ITGA10	0.267494	1.61873	0.114745
MMP11	0.267494	1.61873	0.114746
MCTP2	0.267409	1.61818	0.114865
YIPF2	0.267332	1.61768	0.114973
NDUFA12	0.267318	1.61758	0.114994
ALG8	0.267176	1.61666	0.115194
BRAP	0.26717	1.61662	0.115202
ARL10	0.267017	1.61563	0.115418
ZNF497	0.267017	1.61563	0.115418
ZNF552	0.266976	1.61536	0.115477
RET	0.266804	1.61424	0.11572
ZNF793	0.266784	1.61411	0.115748
NOTCH4	0.266702	1.61357	0.115864
NIPAL1	0.266668	1.61335	0.115914
PELI3	0.266608	1.61296	0.115999
STEAP2	0.26655	1.61258	0.11608
RUNX3	0.26652	1.61239	0.116123
CISD3	0.266518	1.61237	0.116126
LMAN1	0.266492	1.6122	0.116163
PDS5B	0.266484	1.61215	0.116174
AL078590.3	0.266477	1.61211	0.116184
KMT5A	0.266439	1.61186	0.116239
HOXA9	0.266328	1.61114	0.116395
BAHD1	0.266328	1.61113	0.116397
ABHD17C	0.266313	1.61104	0.116417
AC005726.1	0.266304	1.61098	0.11643
MRPS28	0.2663	1.61095	0.116436
PRMT6	0.266244	1.61059	0.116516
IRF4	0.266027	1.60918	0.116825
SMAD5	0.266022	1.60915	0.116832
SLC16A4	0.265939	1.6086	0.116951
ZNF200	0.265916	1.60845	0.116984
CD93	0.265894	1.60831	0.117016
CCDC13	0.265865	1.60812	0.117056
AC011195.2	0.265815	1.6078	0.117127
BRI3	0.26551	1.60581	0.117565
FAM219B	0.265492	1.60569	0.117591
AL591518.1	0.265451	1.60543	0.11765
FAM129B	0.265393	1.60505	0.117732
SLC6A8	0.265331	1.60465	0.117821
PSME1	0.26519	1.60373	0.118025
ZNF696	0.265156	1.60351	0.118073
TBC1D25	0.265101	1.60315	0.118153
H2AFY2	0.264971	1.60231	0.118339
MYO15B	0.264861	1.60159	0.118497
TRAK2	0.264766	1.60097	0.118636
GTDC1	0.264712	1.60062	0.118713
RASL10A	0.264684	1.60044	0.118754
SLBP	0.264586	1.5998	0.118895
MELK	0.264557	1.59961	0.118937
AC093495.1	0.264557	1.59961	0.118937
AC112220.2	0.264557	1.59961	0.118937
SLC12A8	0.264557	1.59961	0.118937
NUP62CL	0.264557	1.59961	0.118937
AC008014.1	0.264557	1.59961	0.118937
GZMB	0.264557	1.59961	0.118937
AC021739.2	0.264557	1.59961	0.118937
INCA1	0.264557	1.59961	0.118937
LINC00663	0.264557	1.59961	0.118937
LINC01311	0.264557	1.59961	0.118937
IL2RB	0.264557	1.59961	0.118937
YWHAE	0.26451	1.59931	0.119005
CCND3	0.264475	1.59908	0.119055
DDAH1	0.264311	1.59802	0.119293
FAM185A	0.264279	1.59781	0.119339
TRAF4	0.26419	1.59723	0.119468
CLTC	0.264098	1.59663	0.119602
LINC01410	0.264079	1.5965	0.11963
TMEM87A	0.264073	1.59647	0.119639
RTL8C	0.263848	1.59501	0.119965
ATP13A1	0.263842	1.59497	0.119974
ABHD15	0.263793	1.59465	0.120046
LAMTOR2	0.263733	1.59426	0.120134
ZNF445	0.263684	1.59394	0.120204
CDK9	0.263593	1.59335	0.120338
TTC27	0.263584	1.59329	0.12035
GIMAP6	0.263533	1.59296	0.120424
RPS24	0.263519	1.59287	0.120445
UCKL1	0.263484	1.59264	0.120497
MOB1A	0.263444	1.59238	0.120555
TNS4	0.263436	1.59233	0.120567
NAGPA	0.263408	1.59215	0.120607
STAB1	0.263366	1.59187	0.120669
BSG	0.26335	1.59177	0.120693
TSN	0.263309	1.59151	0.120752
CHP1	0.263248	1.59111	0.120841
SAP30L	0.263192	1.59074	0.120924
TBX3	0.263169	1.59059	0.120958
KCNQ1	0.263137	1.59039	0.121004
ATF6B	0.263011	1.58957	0.12119
CPNE2	0.26298	1.58937	0.121234
PROCR	0.262931	1.58905	0.121307
AP1S2	0.262928	1.58903	0.121311
SNRNP35	0.262881	1.58872	0.12138
LINC01480	0.262848	1.58851	0.121428
DHDDS	0.262832	1.58841	0.121451
BCL2L11	0.262828	1.58838	0.121458
KDM3A	0.262776	1.58804	0.121534
RNPEPL1	0.262707	1.58759	0.121636
RANBP3	0.262488	1.58617	0.121958
NACAD	0.262461	1.586	0.121997
DGCR6L	0.262437	1.58585	0.122032
ARL6IP4	0.262413	1.58569	0.122068
SWSAP1	0.26232	1.58508	0.122206
CHID1	0.262217	1.58441	0.122358
AC091729.3	0.262185	1.58421	0.122405
GBP2	0.262156	1.58402	0.122448
AC231981.1	0.26208	1.58353	0.12256
SSR4	0.262058	1.58338	0.122593
GNB2	0.26201	1.58307	0.122664
ZKSCAN1	0.261967	1.58279	0.122728
IL2RG	0.26195	1.58268	0.122753
SYMPK	0.261937	1.5826	0.122773
MPND	0.261857	1.58208	0.122891
CRLS1	0.261802	1.58172	0.122972
HSPA14.1	0.261691	1.581	0.123137
ZNF85	0.261564	1.58018	0.123326
AGO2	0.261293	1.57842	0.123728
ARNTL	0.261231	1.57802	0.12382
ZNF786	0.261189	1.57775	0.123884
MANSC1	0.2611	1.57717	0.124017
[truncated: 13,002 more rows]
[truncated: 99 more columns]

## Sheet: Endothelial cells
Table S5. IPA Pathways regulated by altered expression of genes correlating with MRSS in endothelial cells
Gene	Correlation	t-value	p-value		Ingenuity Canonical Pathways	-log(p-value)	Ratio	z-score
PARVB	0.740071	6.51022	1.6527e-07		Oxidative Phosphorylation	14	0.413	5.516
COTL1	0.734704	6.40721	2.25372e-07		Sirtuin Signaling Pathway	8.08	0.241	-2.449
SHC1	0.730167	6.32215	2.91293e-07		CXCR4 Signaling	5.25	0.246	3.333
ZDHHC3	0.728586	6.29293	3.18156e-07		Senescence Pathway	4.58	0.207	2.292
STAB1	0.727304	6.2694	3.41592e-07		Protein Ubiquitination Pathway	4.38	0.205	#NUM!
ENG	0.719674	6.13218	5.17296e-07		JAK/Stat Signaling	4.34	0.287	1.46
GAPDH	0.716431	6.07527	6.14602e-07		Leukocyte Extravasation Signaling	4.03	0.218	2.874
COL15A1	0.708401	5.9378	9.32416e-07		IL-8 Signaling	3.99	0.215	3.162
GPI	0.705082	5.88235	1.10326e-06		STAT3 Pathway	3.94	0.237	1.732
MRPS21	0.702459	5.83906	1.25819e-06		Interferon Signaling	3.16	0.333	3.317
NDUFB2	0.69218	5.6739	2.07782e-06		T Cell Exhaustion Signaling Pathway	3.07	0.206	2.065
C1orf54	0.690274	5.64402	2.27528e-06		T Cell Receptor Signaling	2.81	0.226	#NUM!
FKBP11	0.681505	5.50937	3.42529e-06		Natural Killer Cell Signaling	2.67	0.193	2.596
TMSB10	0.6757	5.4227	4.45679e-06		IL-17 Signaling	2.59	0.237	#NUM!
PLOD3	0.673266	5.38693	4.96812e-06		IL-1 Signaling	2.58	0.228	1.265
SRM	0.671738	5.36463	5.31623e-06		TGF-β Signaling	2.34	0.219	1.606
NME4	0.669794	5.33643	5.79119e-06		IL-6 Signaling	2.1	0.198	1.225
COL4A2	0.666874	5.29447	6.57762e-06		IL-17A Signaling in Fibroblasts	1.7	0.257	#NUM!
LAMTOR2	0.666067	5.28295	6.81144e-06
HSPG2	0.661113	5.21294	8.42236e-06
WDR1	0.660402	5.20299	8.68017e-06		x-axis = canonical signaling pathways			Yellow= positive
LAPTM4B	0.657483	5.16242	9.81556e-06		y-axis= -log (p-value)			Blue = negative
COX8A	0.657143	5.15771	9.95646e-06					Gray= no activity pattern available
UNC119B	0.656882	5.15411	1.00658e-05
PLOD1	0.65656	5.14968	1.02018e-05		Oxidative Phosphorylation				Sirtuin Signaling				CXCR4 Signaling				Senescence pathway				Protein Ubiquitination Pathway				JAK/STAT Pathway				Leukocyte Extravasation Signaling				IL-8 Signaling				STAT 3 Pathway				Interferon Signaling				T Cell Exhaustion Signaling				TCR Signaling
RHOJ	0.655893	5.14048	1.04898e-05		Gene Symbol	Correlation	Expected		Gene Symbol - human (HUGO / HGNC / Entrez Gene)	Expr Other	Expected		Gene Symbol - human (HUGO / HGNC / Entrez Gene)	Expr Other	Expected		Gene Symbol - human (HUGO / HGNC / Entrez Gene)	Expr Other	Expected		Gene Symbol - human (HUGO / HGNC / Entrez Gene)	Expr Other	Expected		Gene Symbol - human (HUGO / HGNC / Entrez Gene)	Expr Other	Expected		Gene Symbol - human (HUGO / HGNC / Entrez Gene)	Expr Other	Expected		Gene Symbol - human (HUGO / HGNC / Entrez Gene)	Expr Other	Expected		Gene Symbol - human (HUGO / HGNC / Entrez Gene)	Expr Other	Expected		Gene Symbol - human (HUGO / HGNC / Entrez Gene)	Expr Other	Expected		Gene Symbol - human (HUGO / HGNC / Entrez Gene)	Expr Other	Expected		Gene Symbol - human (HUGO / HGNC / Entrez Gene)
PFN1	0.652371	5.09233	1.21356e-05		ATP5F1B	0.49	Up		ACLY	0.524	Down		ADCY7	-0.382	Down		ACVR2A	0.419	Up		ANAPC1	0.407			CDKN1A	-0.343	Down		ACTB	0.555	Up		ANGPT2	0.609	Up		CDKN1A	-0.343			BAK1	0.328	Up		ACVR2A	0.419	Up		CALM3
COX6C	0.650161	5.06241	1.32851e-05		ATP5F1D	0.436	Up		ADAM10	0.45			ADCY9	0.399	Down		ANAPC1	0.407			ANAPC2	0.339			CEBPB	0.371	Up		ACTG1	0.406	Up		BAX	0.542	Down		FGFR1	0.575	Up		BAX	0.542	Up		FOS	-0.402			CSK
ABRACL	0.649543	5.05409	1.36235e-05		ATP5F1E	0.649	Up		ARG2	0.372			BCAR1	0.365	Up		ANAPC2	0.339			B2M	-0.535			FOS	-0.402	Up		ACTN1	0.411	Up		EIF4EBP1	0.396	Up		HGF	-0.368	Up		IFI6	0.441	Up		HAVCR2	-0.503	Up		ELK1
RFLNB	0.649226	5.04982	1.38005e-05		ATP5ME	0.402	Up		ATG7	0.438	Up		CXCR4	0.346	Up		CALM3	0.594	Up		BAG1	0.4			HRAS	0.391	Up		ACTN4	0.424	Up		FOS	-0.402	Up		HRAS	0.391	Up		IFI35	0.388	Up		HLA-DMA	-0.446			FOS
ATP5F1E	0.649178	5.04917	1.38277e-05		ATP5MF	0.626	Up		ATG13	0.326	Up		ELK1	0.374	Up		CAPN1	0.385	Up		BAP1	0.554			JAK3	0.336	Up		ARHGAP1	0.449	Down		GNA12	0.379	Up		IGF2R	0.337	Up		IFITM1	0.543	Up		HLA-DMB	-0.364			FYN
NHSL1	0.647542	5.02725	1.47752e-05		ATP5MG	0.405	Up		ATG14	0.371	Up		FOS	-0.402			CAPNS1	0.542	Up		BIRC2	0.366			JUN	-0.48	Up		BCAR1	0.365	Up		GNAI2	0.587	Up		IL13RA1	0.371			IFITM2	0.532	Up		HLA-DPA1	-0.516			HRAS
KIAA1191	0.646897	5.01863	1.51648e-05		COX5A	0.329	Up		ATG4A	0.462	Up		GNA11	0.342			CCNB2	0.369	Down		CDC20	0.326			KRAS	-0.38	Up		CD99	0.328			GNB4	0.447			IL3RA	0.417			IFITM3	0.639	Up		HLA-DPB1	-0.529			JUN
KIF19	0.646406	5.01208	1.54678e-05		COX5B	0.358	Up		ATG4B	0.525	Up		GNA12	0.379			CDC25B	0.39	Down		CDC34	0.561			MAP2K2	0.556	Up		CLDN19	0.344			GNG2	0.454	Up		INSR	0.417	Up		ISG15	0.506	Up		HLA-DQA1	-0.337			KRAS
SOX12	0.640427	4.93324	1.96243e-05		COX6A1	0.502	Up		ATP5F1B	0.49	Up		GNAI2	0.587	Up		CDK2	0.382	Down		DNAJB11	0.384			MAPK1	0.369	Up		CTTN	0.403			GNG5	0.537	Up		KDR	-0.446	Up		MED14	0.371			HLA-DRA	-0.467			LAT
PKN3	0.639747	4.92437	2.01562e-05		COX6B1	0.489	Up		ATP5F1D	0.436			GNAL	-0.371			CDKN1A	-0.343	Up		DNAJC2	-0.421			NRAS	0.424	Up		CXCR4	0.346	Up		GNG11	-0.325	Up		KRAS	-0.38	Up		STAT1	0.358	Up		HLA-E	-0.722			LCP2
IFITM3	0.638706	4.91082	2.09963e-05		COX6C	0.65	Up		ATP5F1E	0.649			GNB4	0.447			CEBPB	0.371	Up		DNAJC5	0.468			PIK3C2A	0.414	Up		EZR	0.534	Up		HRAS	0.391	Up		MAP2K2	0.556	Up		STAT2	0.368	Up		HRAS	0.391			MAP2K2
P4HB	0.636709	4.88497	2.26974e-05		COX7A1	0.527	Up		BAX	0.542			GNG2	0.454	Up		CHEK2	0.378	Up		DNAJC10	0.352			PIK3CA	0.35	Up		GNAI2	0.587	Up		IRAK1	0.33	Up		MAP3K10	0.45	Up		TYK2	0.41	Up		JAK3	0.336	Up		MAPK1
F2R	0.636123	4.87741	2.322e-05		COX7A2	0.503	Up		BCL2L11	0.451			GNG5	0.537	Up		CHP1	0.443	Up		DNAJC13	0.328			PTPN1	0.45	Down		ICAM3	0.341	Up		ITGAV	0.362	Up		MAP3K12	0.473	Up						JUN	-0.48	Down		MAPK8
OST4	0.635617	4.8709	2.36801e-05		COX7A2L	-0.492	Up		CYC1	-0.371			GNG11	-0.325	Up		E2F4	0.441	Down		DNAJC25	0.401			RAP1A	-0.417	Up		ITGB1	0.386	Up		JUN	-0.48	Up		MAPK1	0.369	Up						KDR	-0.446	Up		NFKBIA
MPZL2	0.635294	4.86676	2.39772e-05		COX7B	0.471	Up		G6PD	0.48			HRAS	0.391	Up		E2F5	0.381	Down		DNAJC27	-0.331			RAP2A	0.329	Up		JAM2	-0.624			KDR	-0.446	Up		MAPK8	0.467	Up						KRAS	-0.38			NRAS
R3HDM4	0.634271	4.85363	2.49439e-05		COX7C	0.479	Up		GABARAP	0.365	Up		ITPR2	-0.371	Up		EIF4EBP1	0.396	Down		DNAJC28	0.341			RRAS	0.341	Up		MAP2K2	0.556	Up		KRAS	-0.38	Up		MAPK11	0.327							LGALS9	0.627	Up		PIK3C2A
PON2	0.63404	4.85067	2.5167e-05		COX8A	0.657	Up		GABARAPL2	-0.325	Up		JUN	-0.48	Up		ELF4	0.334	Up		ELOB	0.479			SHC1	0.73	Up		MAP3K4	-0.397	Up		MAP2K2	0.556	Up		MAPK12	0.519	Up						MAPK1	0.369			PIK3CA
GRB10	0.633713	4.8465	2.54851e-05		CYB5A	-0.525	Up		GABPB2	0.466	Up		KRAS	-0.38	Up		GADD45B	-0.509	Up		HLA-E	-0.722			SOCS5	0.412	Down		MAPK1	0.369	Up		MAP4K4	0.508	Up		NDUFA13	0.449	Down						MAPK8	0.467			PPP3CB
CNP	0.633325	4.84155	2.58678e-05		CYC1	-0.371	Up		GADD45B	-0.509	Up		MAP2K2	0.556	Up		GADD45G	-0.356	Up		HSPA2	-0.579			SOS1	-0.342	Up		MAPK8	0.467	Up		MAPK1	0.369	Up		NGFR	0.376	Up						MAPK12	0.519			RAC1
CHST1	0.632485	4.83083	2.67151e-05		MT-CO2	0.428	Up		GADD45G	-0.356	Up		MAPK1	0.369	Up		HRAS	0.391	Up		HSPB8	0.515			STAT1	0.358	Up		MAPK11	0.327			MAPK8	0.467	Up		NRAS	0.424	Up						NRAS	0.424			RAP1A
FBXW5	0.632319	4.82872	2.68859e-05		MT-ND3	0.389	Up		GSK3B	0.412	Up		MAPK8	0.467	Up		ING1	0.362	Up		MDM2	0.412			STAT2	0.368	Up		MAPK12	0.519	Up		MAPK12	0.519	Up		NTRK2	-0.463	Up						PIK3C2A	0.414	Down		RAP2A
MTCH2	0.631221	4.81478	2.80368e-05		MT-ND4	0.345	Up		H1FX	0.402	Up		MAPK12	0.519	Up		IRF3	0.347	Up		NEDD4L	0.327			STAT3	-0.384	Up		MMP14	0.369	Up		MYL9	0.331	Up		PDGFRA	0.338	Up						PIK3CA	0.35	Down		RRAS
CDC42EP5	0.63074	4.80868	2.85556e-05		NDUFA1	0.596	Up		H3F3B	-0.518	Up		MYL6	0.36	Up		ITPR2	-0.371	Up		PSMA7	0.407			TYK2	0.41	Up		MMP15	0.365	Up		MYL12B	0.397	Up		PIM1	-0.378							PPP2R3B	0.466	Up		SHB
TAGLN2	0.630468	4.80523	2.88531e-05		NDUFA2	0.516	Up		JUN	-0.48	Down		MYL9	0.331	Up		ITSN2	-0.388	Up		PSMB1	-0.476							MYL6	0.36	Up		NOX4	0.464	Up		RAC1	-0.524	Up						PPP2R5A	0.415	Up		SOS1
PXDN	0.629755	4.79622	2.96452e-05		NDUFA3	0.53	Up		LDHB	0.455	Down		MYL12B	0.397	Up		JUN	-0.48	Up		PSMB2	0.384							PIK3C2A	0.414	Up		NRAS	0.424	Up		RAP1A	-0.417	Up						PPP2R5C	0.337	Up
ZNF580	0.627646	4.7697	3.21039e-05		NDUFA4	0.407	Up		MAPK1	0.369	Down		MYL6B	0.364	Up		KRAS	-0.38	Up		PSMB10	0.451							PIK3CA	0.35	Up		PGF	0.485	Up		RAP2A	0.329	Up						PPP2R5D	0.343	Up
CFI	0.627504	4.76791	3.22768e-05		NDUFA5	-0.406	Up		MAPK12	0.519	Down		NRAS	0.424	Up		MAP2K2	0.556	Up		PSMC2	-0.348							PRKCE	0.347	Up		PIK3C2A	0.414	Up		RRAS	0.341	Up						PTPA	0.526	Up
LGALS9	0.62746	4.76737	3.23298e-05		NDUFA6	0.365	Up		MT-ND3	0.389	Down		PIK3C2A	0.414	Up		MAPK1	0.369	Up		PSMC5	0.37							PRKCH	0.352	Up		PIK3CA	0.35	Up		SOCS5	0.412	Down						RAP1A	-0.417
FCHO1	0.627193	4.76402	3.26561e-05		NDUFA7	0.369	Up		MT-ND4	0.345	Down		PIK3CA	0.35	Up		MAPK12	0.519	Up		PSMD1	0.335							PXN	0.399	Up		PLD6	0.538	Up		STAT3	-0.384	Up						RAP2A	0.329
ATP5MF	0.625996	4.74906	3.41559e-05		NDUFA8	0.427	Up		MYCN	0.341	Up		PLCB3	0.368	Up		MAPKAPK5	0.388	Up		PSMD2	0.347							RAC1	-0.524	Up		PRKCE	0.347	Up		TGFB1	0.533	Up						RRAS	0.341
PNPLA6	0.625457	4.74234	3.48518e-05		NDUFA11	0.471	Up		NDUFA1	0.596	Down		PRKCE	0.347	Up		MDM2	0.412	Down		PSMD10	0.403							RAP1A	-0.417	Up		PRKCH	0.352	Up		TGFBR2	0.497	Up						STAT1	0.358	Up
DRAP1	0.624205	4.72677	3.65181e-05		NDUFA12	0.375	Up		NDUFA2	0.516	Down		PRKCH	0.352	Up		NRAS	0.424	Up		SASS6	-0.355							RDX	-0.455	Up		RAB11FIP2	0.359			TYK2	0.41	Up						STAT2	0.368	Up
GPSM3	0.622053	4.70017	3.95501e-05		NDUFA13	0.449	Up		NDUFA3	0.53	Down		PXN	0.399	Up		PCGF2	0.446	Down		STUB1	0.517							ROCK1	-0.327	Up		RAC1	-0.524	Up										STAT3	-0.384	Up
ADAM23	0.621017	4.68742	4.10898e-05		NDUFB1	0.453	Up		NDUFA4	0.407	Down		RAC1	-0.524	Up		PDHX	0.34	Up		TAP2	0.384							SELPLG	0.352			RAP1A	-0.417	Up										TGFB1	0.533	Up
VWA1	0.620487	4.68092	4.18977e-05		NDUFB2	0.692	Up		NDUFA5	-0.406	Down		RAP1A	-0.417	Up		PDK3	0.334	Up		THOP1	0.408							SIPA1	0.478	Down		RAP2A	0.329	Up										TGFBR2	0.497	Up
COL4A1	0.619293	4.66629	4.37736e-05		NDUFB3	0.524	Up		NDUFA6	0.365	Down		RAP2A	0.329	Up		PHF19	0.387	Down		TRAP1	0.473							TIMP1	0.48	Down		RHOD	0.459	Up										TYK2	0.41	Up
VASP	0.616757	4.63541	4.80092e-05		NDUFB4	0.393	Up		NDUFA7	0.369	Down		RHOD	0.459	Up		PIK3C2A	0.414	Up		UBA1	0.465							TIMP3	-0.723	Down		RHOG	0.426	Up
EPB41L3	0.616718	4.63495	4.80764e-05		NDUFB6	0.434	Up		NDUFA8	0.427	Down		RHOG	0.426	Up		PIK3CA	0.35	Up		UBA52	0.349							VASP	0.617	Down		RHOJ	0.656	Up
NUTF2	0.614745	4.61108	5.16301e-05		NDUFB11	0.329	Up		NDUFA11	0.471	Down		RHOJ	0.656	Up		PML	0.423	Up		UBE2C	0.342							VCAM1	0.386	Up		ROCK1	-0.327	Up
THOC5	0.614621	4.60959	5.18616e-05		NDUFS2	0.496	Up		NDUFA12	0.375	Down		ROCK1	-0.327	Up		PPP2R3B	0.466	Up		UBE2F	0.475							VCL	0.427			RRAS	0.341	Up
SAMM50	0.613926	4.60121	5.31747e-05		NDUFS6	0.383	Up		NDUFA13	0.449	Down		RRAS	0.341	Up		PPP2R5A	0.415	Up		UBE2K	0.353							WASL	0.401	Up		VASP	0.617
CDK2AP2	0.613824	4.59999	5.33699e-05		NDUFS7	0.395	Up		NDUFB1	0.453	Down						PPP2R5C	0.337	Up		UBE2M	0.494							WIPF1	0.499	Up		VCAM1	0.386	Up
FAAP20	0.613675	4.5982	5.36556e-05		NDUFS8	0.563	Up		NDUFB2	0.692	Down						PPP2R5D	0.343	Up		UBE2S	0.486											VEGFD	-0.384	Up
SEMA6B	0.613226	4.59281	5.45261e-05		UQCR11	0.606	Up		NDUFB3	0.524	Down						PPP3CB	0.369	Up		UBE2T	0.427
TMEM8A	0.612749	4.58709	5.54644e-05		UQCRQ	0.505	Up		NDUFB4	0.393	Down						PTEN	0.534	Down		UBE2Z	0.42
HM13	0.612489	4.58398	5.59829e-05						NDUFB6	0.434	Down						PTPA	0.526	Up		UBE3B	0.344
TIMM13	0.61236	4.58243	5.62423e-05						NDUFB11	0.329	Down						RAP1A	-0.417	Up		USP1	-0.47
RPUSD1	0.611206	4.56864	5.8604e-05						NDUFS2	0.496	Down						RAP2A	0.329	Up		USP15	-0.349
AVEN	0.611017	4.56638	5.90006e-05						NDUFS6	0.383	Down						RRAS	0.341	Up		USP18	0.44
CPXM2	0.609611	4.54965	6.20173e-05						NDUFS7	0.395	Down						SMAD4	0.384	Up		USP20	0.443
CTSZ	0.609554	4.54897	6.21434e-05						NDUFS8	0.563	Down						SMAD7	0.471	Up		USP22	0.475
EBP	0.609258	4.54546	6.27962e-05						PFKM	0.334	Down						SMAD9	0.502	Up		USP25	0.529
LAMC1	0.608847	4.54058	6.37166e-05						PGAM1	0.514	Up						TMEM173	-0.341	Up		USP32	0.378
ANGPT2	0.608653	4.53829	6.41526e-05						PPIF	0.328	Down						TGFB1	0.533	Up		USP34	0.382
SEC61G	0.608649	4.53823	6.41634e-05						RARB	-0.395	Up						TGFBR2	0.497	Up		USP40	0.34
SPATS2L	0.607863	4.52894	6.59641e-05						SIRT2	0.381	Up						TP53	0.462	Up		USP49	0.336
UQCR11	0.60617	4.50898	7.00016e-05						SIRT5	-0.4	Up						YPEL3	0.507	Up
RPL28	0.604018	4.48375	7.54547e-05						SLC25A4	-0.503
ROMO1	0.603534	4.4781	7.67329e-05						SREBF1	0.516	Down
MARVELD1	0.602939	4.47116	7.83329e-05						STAT3	-0.384	Down
C7	0.602651	4.46781	7.91155e-05						STK11	0.327	Up
SERF2	0.602546	4.46658	7.94047e-05						TIMM13	0.612
PTDSS2	0.602299	4.46371	8.00857e-05						TIMM17A	0.432
FAM207A	0.60222	4.46279	8.03029e-05						TIMM8B	0.509
NME2	0.600741	4.44563	8.44993e-05						TOMM5	0.335
FKBP1A	0.60067	4.44481	8.47049e-05						TOMM40L	0.33
PPIA	0.600082	4.438	8.64335e-05						TP53	0.462	Up
CCDC50	0.598732	4.42244	9.05161e-05						TP73	0.384	Down
NAA60	0.598542	4.42024	9.11071e-05						VDAC1	0.46
VWF	0.597959	4.41355	9.29336e-05						VDAC2	-0.325
TXNDC17	0.596419	4.39588	9.79239e-05
ABHD17A	0.596293	4.39445	9.8341e-05
NDUFA1	0.595749	4.38824	0.000100166
TPM4	0.595662	4.38723	0.000100464
NAA38	0.59564	4.38699	0.000100536
HECA	0.595417	4.38444	0.000101297
SPTLC2	0.595146	4.38135	0.000102227
BMP1	0.594565	4.37473	0.00010425
CALM3	0.594419	4.37307	0.000104762
COX16	0.594089	4.36931	0.000105932
AC010642.2	0.593525	4.36292	0.000107955
ZDHHC24	0.593458	4.36216	0.000108197
FLNA	0.591556	4.34063	0.000115303
TMEM44	0.591311	4.33786	0.000116247
RBPMS	0.591132	4.33585	0.000116941
DPAGT1	0.590465	4.32833	0.000119565
PKM	0.589157	4.31364	0.000124857
CCNQ	0.588467	4.30591	0.000127738
BANF1	0.587681	4.29712	0.000131088
S100A11	0.587526	4.29539	0.000131759
GNAI2	0.587344	4.29335	0.000132551
NARF	0.587258	4.2924	0.000132923
PRCP	0.586602	4.28508	0.000135818
MSRB2	0.585297	4.27058	0.000141741
NPC2	0.58232	4.23767	0.000156136
KRT5	0.581052	4.22373	0.000162658
ALYREF	0.58105	4.2237	0.000162668
SFT2D2	0.579718	4.20911	0.000169781
MRPL51	0.579091	4.20227	0.000173222
ANKRD50	0.579091	4.20226	0.000173225
ATOX1	0.578972	4.20096	0.000173887
TBCD	0.578419	4.19493	0.000176984
SNCA	0.5782	4.19255	0.000178226
TRIOBP	0.576444	4.17347	0.000188464
FAF1	0.576377	4.17273	0.000188869
IGFBP2	0.575661	4.16499	0.000193197
SYCE1L	0.574814	4.15583	0.000198438
FGFR1	0.574537	4.15283	0.000200185
FAM57A	0.574129	4.14844	0.00020277
NUAK2	0.573557	4.14227	0.000206454
ALG8	0.572788	4.13401	0.000211495
PJA1	0.572324	4.12903	0.000214592
TSR3	0.571516	4.12037	0.000220082
THBS1	0.5714	4.11912	0.000220884
ARF5	0.570473	4.10921	0.000227355
CRLS1	0.570295	4.10732	0.000228616
ACER3	0.5702	4.1063	0.000229293
POLR2L	0.570152	4.10579	0.000229637
GSDMD	0.569809	4.10213	0.000232095
JOSD1	0.569681	4.10077	0.000233021
KCMF1	0.569378	4.09753	0.000235224
AP2S1	0.567899	4.08181	0.000246239
BCAT2	0.567632	4.07899	0.000248268
FAM84B	0.566469	4.06668	0.000257317
ATP1B3	0.565074	4.05195	0.000268564
KRTCAP2	0.564993	4.0511	0.000269225
LAMA5	0.564965	4.05081	0.000269455
THAP4	0.564916	4.05028	0.000269866
CDKN3	0.563184	4.03209	0.000284494
NDUFS8	0.562666	4.02666	0.000289008
CDC34	0.561275	4.01212	0.00030144
LAMB1	0.560793	4.00709	0.00030586
ARF3	0.560727	4.0064	0.000306473
BACE2	0.560301	4.00196	0.000310432
C1QTNF1	0.560271	4.00166	0.000310707
DBN1	0.559696	3.99567	0.000316134
CFDP1	0.559147	3.98997	0.000321393
CISD2	0.558586	3.98415	0.000326846
ACBD6	0.558199	3.98014	0.000330649
TEAD2	0.558169	3.97982	0.000330953
POLR3H	0.55805	3.9786	0.000332126
CDH26	0.557784	3.97584	0.000334782
TP53I3	0.556918	3.96689	0.000343548
HTRA1	0.556649	3.96411	0.000346316
MYO9B	0.55643	3.96186	0.000348573
MAP2K2	0.556238	3.95988	0.000350572
EHD2	0.555503	3.95231	0.000358311
UNC45A	0.555482	3.95209	0.000358535
ZNF385D	0.555178	3.94897	0.000361779
ACTB	0.555158	3.94876	0.000361993
EVI5L	0.555152	3.9487	0.000362055
DMWD	0.555151	3.94868	0.000362072
SELENON	0.555137	3.94854	0.000362226
BAP1	0.55397	3.93656	0.00037494
C8orf82	0.553908	3.93592	0.000375633
TMEM39B	0.553502	3.93177	0.000380155
PRSS23	0.552981	3.92643	0.000386039
SMAP2	0.552896	3.92556	0.000387007
DHX30	0.552762	3.92419	0.000388535
AHCY	0.55261	3.92264	0.000390273
GMPR	0.552536	3.92188	0.000391126
GALNT18	0.552443	3.92094	0.000392188
PTMS	0.551576	3.91209	0.000402298
TBCA	0.551564	3.91197	0.000402437
WIPI1	0.551382	3.91011	0.000404593
CFL1	0.550209	3.89817	0.00041871
INTS11	0.549472	3.89069	0.000427798
SSR3	0.549273	3.88867	0.000430282
STXBP4	0.54915	3.88743	0.000431825
FSCN1	0.549012	3.88603	0.000433556
DGAT1	0.547553	3.87128	0.000452296
HSD3B7	0.546583	3.86149	0.000465156
AP1B1	0.546427	3.85992	0.00046725
CORO1B	0.545581	3.8514	0.000478778
PRKACA	0.545556	3.85115	0.000479123
PER1	0.545553	3.85113	0.00047916
MZT2B	0.544628	3.84184	0.00049206
BTBD2	0.544129	3.83684	0.000499145
WDR7	0.542982	3.82537	0.000515775
TMCO4	0.542921	3.82475	0.000516684
CCNG2	0.542711	3.82265	0.000519785
IFITM1	0.54252	3.82075	0.000522621
CAPNS1	0.54245	3.82005	0.000523662
STRN4	0.542096	3.81652	0.00052897
MIF	0.542	3.81556	0.000530406
MRPS6	0.541906	3.81462	0.000531837
SSNA1	0.541886	3.81443	0.000532128
TMEM92	0.541859	3.81416	0.000532541
POLR2G	0.541857	3.81414	0.000532567
BAX	0.541601	3.81158	0.000536468
PRKCSH	0.541278	3.80837	0.000541399
SPARC	0.54101	3.80571	0.000545527
MZT2A	0.540635	3.80197	0.000551367
UBL5	0.540616	3.80179	0.00055166
DNTTIP1	0.54029	3.79855	0.000556766
FAM189B	0.539869	3.79437	0.000563444
OTUD5	0.539862	3.7943	0.000563552
AL583785.1	0.539831	3.794	0.000564038
TGFB1I1	0.539588	3.79159	0.000567927
ADAMTS3	0.53896	3.78537	0.000578072
PDLIM1	0.538529	3.7811	0.000585131
PAPSS2	0.538498	3.78079	0.000585642
ZNF865	0.538487	3.78069	0.000585821
AP001160.1	0.538318	3.77902	0.000588608
PLD6	0.537789	3.77378	0.000597436
KLHL6	0.537507	3.771	0.000602181
GPR84	0.537295	3.76891	0.000605764
GNG5	0.536554	3.76161	0.000618461
MCFD2	0.535917	3.75535	0.000629562
TMX3	0.535586	3.75209	0.000635403
MAP3K3	0.534901	3.74537	0.000647645
DEGS1	0.534256	3.73905	0.000659359
NID1	0.534189	3.73839	0.00066059
EZR	0.533947	3.73602	0.000665031
PTEN	0.533541	3.73205	0.000672565
TGFB1	0.533479	3.73144	0.000673721
CXorf36	0.532807	3.72488	0.000686369
GRK6	0.532794	3.72475	0.000686616
CTHRC1	0.532667	3.72351	0.000689028
JMJD8	0.532499	3.72187	0.000692224
CNOT6	0.532316	3.72009	0.000695727
IFITM2	0.532259	3.71953	0.000696828
RNASEK-C17orf49	0.532238	3.71933	0.000697226
SH3GL1	0.532087	3.71785	0.00070015
FAM167B	0.532055	3.71754	0.000700771
C1orf122	0.531991	3.71692	0.000702008
PSMG3	0.531794	3.715	0.000705821
CKLF	0.531601	3.71312	0.000709589
TLL1	0.531333	3.71051	0.000714847
FAR1	0.531102	3.70826	0.000719405
PPP6R1	0.530872	3.70603	0.000723952
PAXX	0.530832	3.70564	0.000724752
ZSWIM8	0.530814	3.70546	0.000725122
KRT14	0.530724	3.70459	0.000726906
HIRA	0.530683	3.70419	0.000727725
CSK	0.530496	3.70237	0.00073148
CDIPT	0.530244	3.69993	0.00073655
IGFBP7	0.530105	3.69858	0.000739362
MICALL2	0.529895	3.69654	0.000743625
NDUFA3	0.529536	3.69306	0.000750962
PDIA4	0.529371	3.69146	0.000754376
USP25	0.529173	3.68955	0.000758456
EXT2	0.528809	3.68602	0.000766035
DUSP23	0.528793	3.68587	0.000766374
CYP39A1	0.528686	3.68483	0.000768613
CALR	0.528628	3.68427	0.000769827
STT3B	0.528522	3.68325	0.000772061
PHPT1	0.528448	3.68252	0.000773634
TMA7	0.528442	3.68247	0.000773748
CNIH1	0.528151	3.67966	0.00077992
FADS1	0.528079	3.67897	0.000781435
CHCHD5	0.527489	3.67327	0.000794092
RANGRF	0.527327	3.6717	0.000797597
LGALS1	0.527302	3.67146	0.000798138
AC009005.1	0.526952	3.66809	0.000805772
COX7A1	0.526655	3.66523	0.000812281
DUSP3	0.526641	3.66509	0.000812601
SLC25A28	0.52622	3.66104	0.000821911
C3orf70	0.525978	3.65872	0.000827311
STXBP2	0.525862	3.65759	0.000829932
PTPA	0.525719	3.65622	0.000833143
TUBB6	0.525603	3.65511	0.000835754
CYTOR	0.525427	3.65342	0.000839744
ME3	0.525394	3.6531	0.000840499
UBALD1	0.52533	3.65249	0.000841937
ATG4B	0.524957	3.6489	0.00085047
VAMP8	0.524806	3.64745	0.000853941
ACLY	0.524432	3.64387	0.00086258
LIPG	0.524358	3.64316	0.000864318
CISD1	0.524344	3.64302	0.000864646
TTYH3	0.524047	3.64019	0.000871567
NDUFB3	0.523867	3.63846	0.000875806
REEP3	0.523417	3.63415	0.000886467
CKS2	0.523289	3.63293	0.000889517
C12orf49	0.52319	3.63198	0.000891886
NPLOC4	0.522871	3.62894	0.000899535
TLE3	0.522848	3.62872	0.000900096
RAB11A	0.522737	3.62765	0.000902784
ALDOA	0.522609	3.62644	0.000905873
SPPL3	0.522497	3.62536	0.000908607
NPM3	0.522356	3.62402	0.000912038
TSPAN17	0.522161	3.62216	0.000916815
2020-03-02	0.522144	3.62199	0.000917233
SEC61A1	0.521979	3.62042	0.000921287
GPR4	0.521723	3.61798	0.000927611
GPR137	0.521552	3.61635	0.000931856
SLC38A7	0.521174	3.61276	0.000941294
MOB3A	0.520523	3.60657	0.000957762
TFPT	0.520486	3.60622	0.000958704
SLC16A3	0.520386	3.60526	0.000961279
OTUB1	0.520242	3.6039	0.000964947
GANAB	0.520218	3.60366	0.000965578
CCDC159	0.5202	3.6035	0.00096603
ATAD3A	0.519932	3.60095	0.000972946
RABL6	0.519376	3.59568	0.000987413
FAM241A	0.518995	3.59206	0.00099744
MAPK12	0.518894	3.59111	0.00100011
ISOC2	0.518683	3.58911	0.0010057
CHST14	0.518127	3.58385	0.0010206
TIAM1	0.517373	3.57672	0.00104113
SERPINF2	0.517351	3.57652	0.00104174
SSR4	0.51735	3.57651	0.00104174
STUB1	0.51727	3.57575	0.00104395
PRKRIP1	0.516426	3.5678	0.00106739
CNOT9	0.51635	3.56708	0.00106954
SREBF1	0.51601	3.56387	0.00107914
NDUFA2	0.515847	3.56235	0.00108374
CMC2	0.515826	3.56214	0.00108436
PPP1R32	0.515796	3.56186	0.00108521
UBALD2	0.515293	3.55713	0.00109961
HSPB8	0.515241	3.55665	0.0011011
PCED1A	0.515099	3.55531	0.00110522
FNDC4	0.514873	3.55319	0.00111176
SLC10A3	0.514559	3.55024	0.00112093
SEM1	0.514488	3.54957	0.00112302
AP001816.1	0.514466	3.54937	0.00112365
MCTS1	0.51445	3.54922	0.00112413
NDUFC1	0.514224	3.5471	0.00113079
PGAM1	0.514213	3.54699	0.00113113
CARD16	0.514202	3.54689	0.00113144
INPP5E	0.514153	3.54643	0.0011329
TTC39A	0.513701	3.5422	0.00114632
HNRNPUL1	0.512917	3.53486	0.00116995
STX2	0.512623	3.53211	0.00117895
CA2	0.512576	3.53167	0.0011804
PDE10A	0.511185	3.51869	0.00122374
VKORC1	0.511117	3.51805	0.0012259
ARNTL2	0.511108	3.51797	0.00122618
CDKN2C	0.510823	3.51532	0.00123523
SGK494	0.510814	3.51523	0.00123552
SARS	0.510799	3.5151	0.001236
B4GALT7	0.510342	3.51084	0.00125067
TRAPPC1	0.509986	3.50753	0.00126221
CD276	0.509522	3.50322	0.0012774
TIMM8B	0.509184	3.50008	0.00128854
PLVAP	0.509035	3.4987	0.0012935
EPN1	0.508988	3.49826	0.00129506
ABI1	0.508813	3.49664	0.0013009
MCOLN1	0.508721	3.49578	0.00130398
TAPBP	0.508705	3.49564	0.00130452
CHD3	0.508624	3.49489	0.00130723
C20orf96	0.508397	3.49278	0.00131487
MAP4K4	0.508293	3.49182	0.00131838
DDA1	0.50753	3.48476	0.00134438
TNFRSF25	0.507479	3.48429	0.00134614
SRSF9	0.507193	3.48165	0.00135602
YPEL3	0.507178	3.48151	0.00135654
SVIP	0.507112	3.4809	0.00135883
SND1	0.507086	3.48066	0.00135972
XRCC1	0.506995	3.47981	0.00136292
CST3	0.50684	3.47839	0.00136829
OTUD1	0.506665	3.47677	0.00137443
TTC30B	0.506663	3.47675	0.00137451
MMS19	0.506659	3.47672	0.00137463
CPD	0.50662	3.47635	0.00137601
SKA2	0.506454	3.47482	0.00138184
AC027031.2	0.50639	3.47423	0.0013841
SHARPIN	0.506333	3.47371	0.00138611
PYCR1	0.505726	3.4681	0.00140773
ISG15	0.50561	3.46704	0.00141187
LYVE1	0.505451	3.46557	0.00141761
LDLRAD3	0.505192	3.46319	0.00142696
PITPNC1	0.505065	3.46202	0.00143159
UQCRQ	0.504815	3.45972	0.00144068
ATP6V0D1	0.504475	3.45659	0.00145317
ELOVL1	0.50409	3.45306	0.0014674
CTU2	0.504074	3.45291	0.001468
SPIN4	0.503805	3.45044	0.00147804
COX7A2	0.503249	3.44534	0.00149896
HCFC1R1	0.503163	3.44455	0.00150221
TMEM255B	0.502779	3.44103	0.00151685
HDGFL2	0.502371	3.4373	0.0015325
CDK5	0.502303	3.43667	0.00153516
DPM3	0.502265	3.43633	0.00153662
TSC22D4	0.502188	3.43563	0.00153958
ETV5	0.502093	3.43475	0.0015433
RNF167	0.502011	3.434	0.00154648
RAB3C	0.501965	3.43358	0.00154828
COX6A1	0.501846	3.43249	0.00155292
STAM	0.501835	3.4324	0.00155332
IGFBP4	0.50179	3.43198	0.0015551
SMAD9	0.501717	3.43131	0.00155796
AUP1	0.501474	3.42909	0.00156751
ARMC6	0.500943	3.42425	0.00158851
PLIN3	0.500912	3.42397	0.00158974
ITPK1	0.500867	3.42356	0.00159154
SCRIB	0.500863	3.42351	0.00159173
LINC01985	0.500441	3.41967	0.00160863
ZSCAN16-AS1	0.500421	3.41949	0.00160944
TBC1D24	0.500404	3.41934	0.00161011
POSTN	0.500366	3.41898	0.00161167
PROB1	0.499777	3.41362	0.0016356
ZNF414	0.499408	3.41026	0.00165073
WIPF1	0.498765	3.40442	0.0016774
CXXC1	0.498156	3.39888	0.00170306
WARS	0.49802	3.39765	0.00170882
LRRC4C	0.497931	3.39685	0.00171258
HSPBP1	0.497827	3.3959	0.00171704
NAPA	0.497685	3.39461	0.0017231
GRN	0.49761	3.39393	0.00172632
TGFBR2	0.497431	3.39231	0.00173401
AC008915.2	0.49688	3.38732	0.00175787
ACOT7	0.496402	3.38299	0.0017788
ARID3A	0.496229	3.38143	0.00178643
MARK4	0.496181	3.381	0.00178853
POMP	0.49614	3.38063	0.00179034
EPOP	0.496112	3.38037	0.00179159
CTSA	0.495905	3.3785	0.00180079
ERGIC3	0.495898	3.37844	0.00180111
NDUFS2	0.495782	3.3774	0.00180623
SERPINB6	0.49571	3.37674	0.00180947
ATP5IF1	0.495555	3.37535	0.00181638
EPSTI1	0.4955	3.37484	0.00181888
BAALC	0.495495	3.3748	0.00181911
SSBP4	0.49548	3.37466	0.00181977
ECI1	0.495462	3.3745	0.00182059
ZNF101	0.495153	3.37171	0.00183451
PET100	0.495065	3.37092	0.00183851
CORO2A	0.495029	3.3706	0.00184012
ATP5MPL	0.494914	3.36956	0.00184534
SLC38A1	0.494815	3.36867	0.00184984
SLIRP	0.494705	3.36768	0.00185484
CTSB	0.4945	3.36583	0.00186424
CPEB2	0.494364	3.3646	0.00187051
UBE2M	0.494341	3.3644	0.00187153
DHX58	0.49371	3.35871	0.00190079
RAD54L2	0.493531	3.35711	0.00190913
TMEM258	0.493504	3.35687	0.0019104
MFSD10	0.493477	3.35662	0.00191168
VAT1L	0.493373	3.35568	0.00191657
BOLA3	0.493349	3.35547	0.00191768
MTHFD1	0.49334	3.35539	0.0019181
LMBR1	0.493048	3.35276	0.00193189
PACS1	0.492912	3.35154	0.00193834
BRI3	0.492591	3.34866	0.00195364
YPEL5	0.492503	3.34787	0.00195784
AP1S1	0.492458	3.34746	0.00196001
MFHAS1	0.4924	3.34694	0.00196277
MEF2D	0.492351	3.34651	0.00196512
ABCB10	0.492201	3.34516	0.00197232
PPP4R1	0.491761	3.34122	0.00199362
LINC01006	0.491461	3.33853	0.00200829
BAIAP2-DT	0.491421	3.33817	0.00201024
NRGN	0.49113	3.33556	0.00202456
CRAT	0.490734	3.33202	0.00204413
C19orf70	0.490653	3.3313	0.00204818
MIA-RAB4B	0.490383	3.32888	0.00206166
EFHD2	0.490213	3.32736	0.00207021
CTSS	0.490123	3.32656	0.00207471
ATP5F1B	0.48996	3.32511	0.00208294
ANKRD52	0.489931	3.32484	0.00208442
HSBP1	0.489862	3.32423	0.0020879
CNN2	0.489259	3.31885	0.00211867
SSR1	0.489209	3.3184	0.00212122
COX6B1	0.488771	3.3145	0.0021438
DYRK1B	0.488738	3.31421	0.00214552
HEBP2	0.488341	3.31067	0.00216623
PPP1R14B	0.487871	3.30649	0.00219091
SLC6A8	0.487396	3.30227	0.00221614
FAM155B	0.487082	3.29947	0.00223299
PPP1R8	0.486114	3.29088	0.00228551
SNAP25	0.486089	3.29066	0.00228688
GJC1	0.485887	3.28887	0.002298
LETM1	0.48585	3.28855	0.00230001
UBE2S	0.48581	3.28819	0.00230223
AC093827.4	0.485805	3.28814	0.00230252
NPR1	0.485774	3.28788	0.00230419
ZYX	0.485652	3.28679	0.00231098
IREB2	0.485616	3.28647	0.00231297
COX20	0.485535	3.28575	0.00231746
NADK	0.485431	3.28483	0.00232326
EGLN1	0.48524	3.28315	0.00233385
COL17A1	0.485105	3.28195	0.00234141
ARPC4	0.484857	3.27976	0.00235533
DUSP4	0.484749	3.2788	0.00236144
PGF	0.484507	3.27666	0.00237513
CHSY1	0.48435	3.27528	0.00238402
NT5E	0.484196	3.27392	0.0023928
KHSRP	0.48418	3.27377	0.00239374
RBMS2	0.484152	3.27352	0.00239534
RTL6	0.484072	3.27282	0.00239991
RPP21	0.484043	3.27257	0.00240154
STXBP5	0.484017	3.27233	0.00240308
ASPH	0.483814	3.27054	0.00241471
LINC00324	0.483723	3.26974	0.00241994
RBP5	0.483625	3.26887	0.0024256
MYH9	0.4835	3.26777	0.00243286
MPV17L2	0.483458	3.2674	0.00243526
IMPDH1	0.483111	3.26434	0.00245548
TRABD2B	0.48309	3.26416	0.00245666
H2AFX	0.482831	3.26187	0.00247185
WDR18	0.482713	3.26084	0.00247877
GALNT1	0.482243	3.2567	0.00250659
ZBTB1	0.481828	3.25305	0.00253137
TAX1BP3	0.481728	3.25216	0.00253739
LSM12	0.481459	3.2498	0.00255359
SAMHD1	0.481349	3.24884	0.00256023
INTS1	0.481341	3.24877	0.00256071
ZNF771	0.481037	3.2461	0.00257917
PSEN2	0.481033	3.24606	0.00257941
PATL1	0.481016	3.24591	0.00258046
SLC22A4	0.480903	3.24492	0.0025874
SLC4A7	0.480705	3.24318	0.00259952
LINC01013	0.480406	3.24056	0.00261791
STYXL1	0.480199	3.23874	0.00263073
DDOST	0.479897	3.2361	0.00264947
YWHAH	0.479885	3.23599	0.00265022
MSANTD3	0.479836	3.23556	0.00265329
ETV1	0.47978	3.23507	0.00265682
MAP3K13	0.479661	3.23403	0.00266424
MOCS3	0.479644	3.23389	0.00266529
TIMP1	0.47957	3.23324	0.00266995
G6PD	0.479538	3.23295	0.002672
ADGRL2	0.479505	3.23266	0.00267406
AL355338.1	0.479073	3.22889	0.00270133
ELOB	0.478945	3.22777	0.00270946
ANXA6	0.478855	3.22698	0.00271523
MLLT11	0.478839	3.22684	0.00271621
COX7C	0.478839	3.22684	0.00271621
ANKRD10	0.478811	3.2266	0.00271799
BAG6	0.478511	3.22397	0.00273723
NUDT19	0.478289	3.22203	0.0027515
TPM3	0.47785	3.2182	0.00277996
SIPA1	0.477711	3.21699	0.00278898
MGAT4B	0.477708	3.21696	0.00278919
ZDHHC9	0.477685	3.21676	0.00279068
SFXN5	0.4776	3.21602	0.00279623
PPP1R35	0.476924	3.21012	0.00284078
HOXA1	0.476781	3.20887	0.0028503
EIF6	0.476496	3.20639	0.00286929
SCARB2	0.47644	3.20591	0.00287301
AL445524.1	0.476183	3.20367	0.00289027
PRELID3A	0.475995	3.20204	0.00290295
MAP7D3	0.475828	3.20059	0.00291425
CLSTN3	0.475742	3.19984	0.00292011
USP22	0.475473	3.1975	0.00293842
ADA	0.475461	3.19739	0.00293924
VWCE	0.475319	3.19616	0.00294897
MTHFD2	0.475262	3.19567	0.00295287
PPP1R9B	0.47517	3.19487	0.00295916
SMIM4	0.475158	3.19476	0.00296002
UBE2F	0.475125	3.19448	0.00296225
LMAN2	0.47423	3.18671	0.00302441
COL18A1	0.474179	3.18627	0.00302796
RNF135	0.47412	3.18576	0.00303211
MRGBP	0.474103	3.18561	0.00303328
CCDC102A	0.474037	3.18503	0.00303796
TMEM147	0.474015	3.18485	0.00303946
TTLL5	0.473524	3.1806	0.00307417
OSBPL10-AS1	0.473241	3.17814	0.00309439
MAP3K12	0.473152	3.17737	0.00310075
TMC8	0.473124	3.17713	0.00310274
PLAGL1	0.472762	3.174	0.00312878
TMC6	0.47274	3.17381	0.00313032
TRAP1	0.472658	3.1731	0.00313625
NCOR2	0.472105	3.16832	0.00317646
ZNF385A	0.472085	3.16815	0.00317788
EDA	0.471977	3.16722	0.00318584
MINOS1	0.4718	3.16569	0.00319879
NDUFA11	0.471132	3.15992	0.00324831
MAFG	0.471016	3.15893	0.00325695
FMC1	0.470912	3.15803	0.0032647
PPIL3	0.470888	3.15783	0.0032665
SNX24	0.47085	3.1575	0.00326935
COX7B	0.470838	3.15739	0.00327026
RALY	0.470707	3.15626	0.00328012
SMAD7	0.470691	3.15613	0.0032813
LRRC8D	0.470539	3.15482	0.00329275
METRN	0.470466	3.15419	0.00329822
SREK1IP1	0.47022	3.15207	0.00331688
APOD	0.470112	3.15114	0.0033251
MTFR1	0.469895	3.14928	0.00334163
ARHGEF1	0.46985	3.14889	0.00334509
KIAA1211L	0.469772	3.14822	0.00335102
NDST1	0.469559	3.14639	0.00336735
KIF1C	0.469556	3.14636	0.00336763
CNOT7	0.469418	3.14518	0.00337822
TLE2	0.469399	3.14501	0.00337973
SFMBT2	0.469389	3.14493	0.00338048
MXD4	0.469177	3.14311	0.00339685
FOXK1	0.469119	3.14261	0.00340137
TENT4A	0.468861	3.14039	0.00342145
ABI2	0.468755	3.13948	0.00342968
NUCB1	0.468618	3.1383	0.00344045
CYGB	0.468411	3.13653	0.00345665
DNAJC5	0.468077	3.13367	0.00348302
YAF2	0.467767	3.13101	0.00350769
MIR4435-2HG	0.467761	3.13096	0.00350814
EOGT	0.467608	3.12965	0.00352033
MAP1B	0.467437	3.12818	0.00353409
UBTD1	0.467397	3.12784	0.00353726
DCTN5	0.467368	3.12759	0.00353964
ALG3	0.466942	3.12394	0.00357395
STK25	0.466857	3.12322	0.00358083
MAPK8	0.466685	3.12174	0.00359484
CMC1	0.466554	3.12063	0.00360548
ARL8A	0.466454	3.11977	0.00361367
SHC2	0.466453	3.11976	0.00361374
GABPB2	0.465852	3.11462	0.00366324
PPP2R3B	0.465787	3.11408	0.00366856
ZNF513	0.465565	3.11218	0.00368704
PACS2	0.465557	3.11211	0.00368764
SBNO2	0.465462	3.1113	0.00369556
SPNS3	0.465411	3.11087	0.00369981
UBA1	0.465231	3.10933	0.00371488
NME1	0.464931	3.10677	0.00374014
ANO7	0.464447	3.10265	0.00378107
HOXD4	0.464278	3.10121	0.00379545
ZNF768	0.464264	3.10108	0.00379671
NOX4	0.464151	3.10012	0.00380637
MLEC	0.463922	3.09818	0.00382596
SMOX	0.463881	3.09783	0.0038295
EIF3B	0.463186	3.09192	0.00388967
ZNF362	0.462782	3.08848	0.00392507
HOXD-AS2	0.462645	3.08732	0.00393705
SLC25A43	0.462635	3.08724	0.00393797
MCM7	0.46258	3.08677	0.00394278
BLOC1S3	0.4624	3.08525	0.00395868
COMT	0.462323	3.08459	0.0039655
SEC23IP	0.462263	3.08408	0.00397089
TP53	0.461983	3.0817	0.00399581
ATG4A	0.461975	3.08164	0.00399649
MED25	0.461825	3.08037	0.00400987
RNF10	0.461389	3.07667	0.00404909
GAA	0.461382	3.07661	0.00404974
SLC25A39	0.461137	3.07454	0.00407186
TRMT13	0.461135	3.07452	0.00407209
PRKAR1B	0.460935	3.07282	0.0040903
NAA10	0.460647	3.07038	0.00411659
KCTD20	0.46064	3.07033	0.00411718
KLF16	0.460513	3.06926	0.00412881
RECQL	0.460283	3.06731	0.00415004
SNRPA	0.46028	3.06728	0.0041503
SDHAF3	0.460103	3.06579	0.00416662
SELENOH	0.460076	3.06556	0.00416911
LMF2	0.46005	3.06534	0.00417151
VDAC1	0.459853	3.06368	0.00418979
PUSL1	0.459425	3.06006	0.00422982
VARS	0.459338	3.05933	0.00423794
CPSF1	0.459312	3.05911	0.00424039
TMEM217	0.459298	3.05898	0.00424175
ZNF358	0.459263	3.05869	0.00424498
PTP4A2	0.459216	3.0583	0.00424938
ZNF808	0.459143	3.05768	0.00425631
RHOD	0.458945	3.05601	0.004275
S100A13	0.458931	3.05589	0.00427636
TNKS	0.458576	3.0529	0.00431006
AC096992.2	0.458567	3.05282	0.0043109
NAP1L4	0.458484	3.05212	0.00431881
SPNS2	0.458136	3.04919	0.00435211
SH2B2	0.457597	3.04465	0.00440417
DUS1L	0.457461	3.04351	0.00441741
TPI1	0.457303	3.04217	0.00443286
SELP	0.45692	3.03896	0.00447037
DPP7	0.456822	3.03813	0.00448
ZNF319	0.456782	3.0378	0.00448394
FHL3	0.456475	3.03522	0.0045143
LGALS8	0.455989	3.03113	0.00456279
UBLCP1	0.455846	3.02994	0.00457707
F8	0.455806	3.0296	0.00458116
BCAP31	0.455796	3.02951	0.00458215
RANBP10	0.455699	3.0287	0.0045919
ZNF512B	0.45539	3.02611	0.00462308
CRNDE	0.455178	3.02433	0.00464463
LDHB	0.455109	3.02376	0.00465157
AC244090.1	0.454899	3.022	0.00467303
GLB1	0.454732	3.0206	0.00469014
CTDNEP1	0.45468	3.02017	0.00469541
GNG2	0.454198	3.01613	0.00474519
P3H1	0.453999	3.01446	0.00476581
TMTC2	0.453978	3.01429	0.00476801
ARHGDIB	0.453934	3.01392	0.00477254
ANKRD65	0.45392	3.0138	0.00477404
CD81	0.45387	3.01339	0.0047792
RIN1	0.453689	3.01187	0.00479813
CCL16	0.453678	3.01178	0.00479932
TBXA2R	0.453469	3.01003	0.00482118
KRT18	0.453137	3.00726	0.00485612
2020-03-09	0.453108	3.00702	0.00485918
NDUFB1	0.45295	3.00569	0.00487599
EIF4E2	0.452836	3.00475	0.004888
ELAC1	0.452807	3.0045	0.00489113
AP2A1	0.452769	3.00419	0.00489515
HAPLN3	0.452433	3.00138	0.00493102
RPN1	0.452026	2.99799	0.00497481
LY75	0.451911	2.99703	0.00498718
RAB22A	0.451872	2.99671	0.00499143
ENO1	0.451782	2.99595	0.00500122
DLG4	0.451697	2.99525	0.0050104
YIF1B	0.451665	2.99498	0.00501389
SYNJ1	0.451639	2.99477	0.00501664
TMEM250	0.451568	2.99418	0.00502437
FDFT1	0.451563	2.99413	0.00502499
VKORC1L1	0.451379	2.9926	0.00504503
IVNS1ABP	0.451369	2.99252	0.0050461
SNRPG	0.451234	2.9914	0.00506084
BCL2L11	0.451115	2.9904	0.0050739
NR2F1	0.450979	2.98927	0.00508887
RAB11B	0.450885	2.98849	0.00509921
SLC19A2	0.45082	2.98795	0.00510639
PPP1R16A	0.450749	2.98736	0.00511425
PSMB10	0.450622	2.9863	0.00512823
GCNA	0.450487	2.98518	0.00514323
MAP3K10	0.45048	2.98512	0.00514407
HDHD5	0.450382	2.98431	0.00515488
SLC30A1	0.450266	2.98335	0.00516778
AURKB	0.450263	2.98331	0.0051682
AC121761.1	0.450108	2.98203	0.00518543
PRC1	0.450057	2.9816	0.00519121
ADAM10	0.449792	2.97941	0.0052209
PTPN1	0.449758	2.97912	0.00522473
MIR4458HG	0.449656	2.97827	0.00523628
SLC35F6	0.449567	2.97754	0.00524625
DDRGK1	0.449472	2.97675	0.00525704
NDUFA13	0.449427	2.97637	0.00526216
ACO2	0.449403	2.97617	0.00526486
DNLZ	0.449301	2.97533	0.00527639
TUBB	0.449299	2.97531	0.00527661
CHPF2	0.449208	2.97456	0.00528699
MBOAT7	0.448936	2.97231	0.00531792
PGD	0.448914	2.97212	0.0053205
PDIA3	0.448789	2.97108	0.00533477
CUTA	0.448687	2.97023	0.00534655
ARHGAP1	0.448665	2.97005	0.00534905
TKT	0.448616	2.96965	0.00535467
ATAT1	0.447995	2.96451	0.00542645
C21orf91	0.447692	2.96199	0.00546185
FKBP10	0.447601	2.96124	0.00547246
CCDC85C	0.447554	2.96085	0.005478
TWSG1	0.447379	2.95941	0.00549848
VPS11	0.447334	2.95904	0.00550379
TWF2	0.447215	2.95805	0.00551788
GNB4	0.446935	2.95574	0.00555097
CHCHD1	0.446715	2.95392	0.0055771
MTA1	0.446683	2.95365	0.00558093
MYO19	0.446627	2.95319	0.00558757
PCGF2	0.446474	2.95193	0.0056059
TMEM256	0.446266	2.95021	0.00563084
LSM7	0.446236	2.94996	0.00563443
PIP4K2A	0.446057	2.94848	0.00565597
SMTN	0.446056	2.94848	0.00565605
CDA	0.445988	2.94792	0.00566429
PDS5A	0.445977	2.94783	0.0056656
HMGN1	0.445694	2.94549	0.00569986
SMIM37	0.4455	2.9439	0.00572338
CHFR	0.445449	2.94347	0.00572964
MMRN1	0.445437	2.94337	0.00573113
HIC1	0.44539	2.94299	0.00573679
DTL	0.445289	2.94216	0.00574913
AC016876.1	0.445201	2.94143	0.00575995
ZFAND3	0.445106	2.94064	0.00577159
DDHD1	0.444726	2.93751	0.00581835
CBX3	0.444595	2.93644	0.00583452
RTN4R	0.444591	2.9364	0.00583505
RETREG3	0.44451	2.93574	0.00584506
PLA1A	0.444411	2.93492	0.00585734
SUB1	0.444406	2.93488	0.00585794
GAS2L1	0.444212	2.93329	0.0058821
ZNF585B	0.444141	2.9327	0.00589104
SAMD4B	0.443768	2.92964	0.00593767
CROCC	0.443509	2.92751	0.00597034
CHP1	0.443302	2.92581	0.00599651
CLPP	0.443046	2.9237	0.0060291
GRINA	0.442945	2.92288	0.00604189
PTGDS	0.442874	2.92229	0.00605095
USP20	0.442816	2.92181	0.00605841
PLEKHO1	0.442629	2.92028	0.00608236
TPP1	0.442499	2.91921	0.00609903
RRP36	0.442473	2.919	0.00610245
FAM50A	0.442316	2.91771	0.00612261
TRIM5	0.442261	2.91726	0.00612968
MAP1S	0.442236	2.91705	0.00613301
CORO1C	0.442201	2.91676	0.00613756
A1BG	0.442085	2.91582	0.00615253
PCBP4	0.441977	2.91493	0.00616652
SAMD10	0.441725	2.91287	0.00619932
NLGN2	0.441512	2.91112	0.0062272
MAP7D1	0.441446	2.91058	0.00623582
SERINC2	0.441364	2.90991	0.00624657
MARCKSL1	0.441009	2.90701	0.00629331
IFI6	0.44097	2.90669	0.00629843
E2F4	0.440903	2.90614	0.00630734
PIGB	0.440732	2.90474	0.00633008
MOGS	0.440081	2.89941	0.00641706
ACP2	0.43996	2.89842	0.00643334
USP18	0.439893	2.89788	0.00644232
GM2A	0.439892	2.89787	0.00644242
CFL2	0.439791	2.89704	0.00645611
SLC25A29	0.439746	2.89668	0.00646215
DPY19L1	0.439661	2.89598	0.00647369
ROBO4	0.439648	2.89588	0.00647535
ZNF668	0.439603	2.89551	0.00648149
NISCH	0.439559	2.89515	0.00648751
DHRS11	0.439542	2.89502	0.00648976
FRMD8	0.439445	2.89422	0.00650302
AKAP17A	0.439322	2.89322	0.00651971
PLEKHH3	0.439252	2.89264	0.0065293
DYRK2	0.439209	2.8923	0.00653507
UGGT1	0.439118	2.89156	0.00654749
RFTN2	0.439094	2.89136	0.00655083
CIT	0.439081	2.89125	0.00655265
KLHL42	0.438923	2.88996	0.00657429
SNCAIP	0.438899	2.88977	0.00657747
TMEM63B	0.438857	2.88942	0.00658333
ACTR1A	0.438773	2.88874	0.0065949
RPS28	0.438531	2.88677	0.00662815
DYNLRB1	0.43824	2.88439	0.00666857
NBL1	0.438072	2.88303	0.00669185
GAN	0.437998	2.88243	0.00670218
ATG7	0.437729	2.88023	0.00673988
HDAC7	0.437694	2.87995	0.00674468
DYNLT1	0.437671	2.87976	0.00674794
BACH1-AS1	0.437639	2.8795	0.00675246
RAI1	0.437606	2.87923	0.00675708
GSTZ1	0.437568	2.87893	0.00676238
SHISA3	0.437484	2.87825	0.00677418
NCKAP5L	0.437462	2.87806	0.0067773
RPS27L	0.437429	2.8778	0.00678193
XPNPEP1	0.437411	2.87765	0.00678455
AL136084.2	0.437314	2.87686	0.00679815
GPS1	0.4373	2.87675	0.00680012
SLC45A3	0.437184	2.8758	0.00681665
AFF3	0.437134	2.8754	0.0068236
ZNF787	0.436995	2.87426	0.00684342
CIZ1	0.436959	2.87397	0.00684854
OGFRL1	0.436893	2.87343	0.00685789
CLPTM1	0.436856	2.87313	0.00686316
SPG21	0.436733	2.87214	0.00688063
NOP10	0.43641	2.86951	0.00692693
ATP5F1D	0.436406	2.86948	0.00692752
WIPI2	0.436282	2.86847	0.00694526
RCN1	0.436182	2.86766	0.00695963
NRSN2	0.436086	2.86688	0.00697354
KLC2	0.436	2.86618	0.00698595
FAM120A	0.435912	2.86546	0.00699873
SNAP25-AS1	0.435828	2.86479	0.00701083
SSRP1	0.435459	2.86179	0.00706459
KLHL28	0.435335	2.86078	0.0070827
QARS	0.435333	2.86077	0.00708289
ATP8B1	0.434984	2.85794	0.00713417
LGMN	0.434848	2.85684	0.00715416
PIP5K1C	0.434431	2.85346	0.00721593
SUMO2	0.434339	2.85272	0.00722962
UBP1	0.434217	2.85173	0.00724785
ITPKB	0.434106	2.85083	0.00726442
KIAA2013	0.433969	2.84973	0.00728482
TMEM88	0.433956	2.84962	0.00728678
UAP1L1	0.433929	2.8494	0.00729091
C14orf28	0.433874	2.84895	0.00729916
NDUFB6	0.433834	2.84864	0.00730506
RPS17	0.433606	2.84679	0.00733946
BCL3	0.433219	2.84366	0.00739804
FBXO31	0.433028	2.84211	0.00742709
FJX1	0.432954	2.84152	0.00743831
APEX2	0.432937	2.84138	0.00744097
ADAMTS7	0.432715	2.83959	0.00747482
PPIH	0.432629	2.8389	0.00748802
PPIC	0.432394	2.837	0.00752416
LRCOL1	0.432358	2.8367	0.00752981
MRPS11	0.432299	2.83623	0.00753883
TEP1	0.432271	2.836	0.0075432
GALE	0.431925	2.83321	0.00759677
MOB1A	0.431858	2.83268	0.00760712
MOCS2	0.431845	2.83257	0.00760911
GPAA1	0.431793	2.83215	0.00761723
TIMM17A	0.431753	2.83183	0.00762347
MIRLET7BHG	0.431748	2.83179	0.00762431
BABAM2	0.431469	2.82954	0.00766788
DHRSX	0.431367	2.82871	0.00768389
PNPLA4	0.431062	2.82626	0.00773187
RTL8C	0.431056	2.82621	0.0077327
VAC14	0.430715	2.82347	0.00778665
TMOD2	0.4307	2.82335	0.00778904
PSMG1	0.430349	2.82052	0.00784499
FAM171B	0.430307	2.82019	0.0078516
UQCC2	0.430118	2.81866	0.00788193
ATP11B	0.430049	2.81811	0.00789304
TRIM22	0.429881	2.81675	0.00792005
LCP2	0.429629	2.81473	0.0079606
CCNJL	0.429362	2.81259	0.00800391
EGLN2	0.42928	2.81193	0.00801729
TRAPPC12	0.429001	2.80969	0.00806271
SLC25A1	0.428977	2.8095	0.00806658
ZDHHC4	0.428853	2.8085	0.008087
PLP2	0.428806	2.80813	0.00809463
C4orf48	0.428723	2.80746	0.0081083
AL392172.1	0.428606	2.80652	0.00812748
ZNF263	0.428517	2.80581	0.00814216
CFB	0.428316	2.8042	0.00817534
ABCC4	0.428042	2.80199	0.00822085
DHX8	0.427956	2.80131	0.0082351
PCDH1	0.42794	2.80118	0.00823782
AL512625.1	0.427879	2.8007	0.00824784
ADAL	0.427864	2.80057	0.00825046
MT-CO2	0.42781	2.80014	0.00825945
CAMK1D	0.427675	2.79906	0.00828202
KRT16	0.427617	2.7986	0.00829162
TSPAN3	0.427576	2.79827	0.00829848
CD72	0.427507	2.79771	0.00831016
OSBPL7	0.427376	2.79666	0.00833215
AL354920.1	0.427255	2.7957	0.00835245
NDUFA8	0.427184	2.79512	0.00836451
AC074117.1	0.427078	2.79428	0.00838235
UBE2T	0.426988	2.79356	0.00839757
VCL	0.426733	2.79152	0.00844081
ELOVL5	0.426675	2.79105	0.00845066
EML3	0.426615	2.79057	0.00846094
PRR5	0.426563	2.79016	0.00846974
AC040162.1	0.426561	2.79014	0.00847012
ATXN10	0.426413	2.78896	0.00849535
LZTS3	0.42638	2.7887	0.008501
FTSJ1	0.426347	2.78843	0.00850666
RHOG	0.426339	2.78836	0.00850808
AL080317.1	0.426199	2.78725	0.00853198
RXYLT1	0.426166	2.78698	0.00853772
RRP1B	0.426022	2.78583	0.00856247
RNF40	0.425945	2.78522	0.0085757
WRAP53	0.42594	2.78518	0.00857644
FSTL1	0.425715	2.78338	0.00861536
DOCK8	0.425634	2.78274	0.0086294
LBX2-AS1	0.425476	2.78147	0.00865683
SEC24D	0.425192	2.77921	0.00870619
CBFB	0.42513	2.77871	0.00871713
SGMS1	0.425067	2.77821	0.00872806
YBEY	0.425009	2.77775	0.0087383
EPHB4	0.424921	2.77705	0.00875363
TIA1	0.424653	2.77491	0.00880081
LCLAT1	0.424574	2.77428	0.00881468
LAD1	0.424532	2.77394	0.00882212
NRAS	0.42435	2.77249	0.00885433
FUK	0.424347	2.77247	0.00885476
Z99289.3	0.424177	2.77111	0.00888505
HMGB3	0.42416	2.77098	0.00888794
ACTN4	0.423683	2.76719	0.00897299
TSHZ3	0.423424	2.76512	0.00901959
DCUN1D1	0.42341	2.76501	0.00902208
AFAP1	0.423404	2.76496	0.0090232
ATP5MD	0.423365	2.76465	0.00903012
RCE1	0.423286	2.76402	0.00904442
IFT43	0.423145	2.7629	0.00906984
ZNRF2	0.423008	2.76181	0.0090946
LOXL2	0.423002	2.76176	0.00909581
ERN1	0.422951	2.76136	0.00910502
CSNK2B	0.422777	2.75997	0.00913667
CBX5	0.42273	2.7596	0.0091451
BCL7C	0.422643	2.75891	0.00916098
PML	0.422619	2.75872	0.00916545
MSL3	0.422315	2.7563	0.00922098
SH2B1	0.422022	2.75398	0.00927481
ZDHHC13	0.421814	2.75233	0.00931319
TPGS2	0.421786	2.75211	0.00931831
MAZ	0.421752	2.75184	0.00932461
RRBP1	0.421644	2.75098	0.00934466
PDE4B	0.421528	2.75005	0.00936624
HAGH	0.421367	2.74878	0.00939621
AL590708.1	0.421288	2.74815	0.00941091
CABIN1	0.421221	2.74762	0.0094233
SLIT3	0.421105	2.7467	0.00944515
MEGF8	0.42098	2.74571	0.00946852
GFPT2	0.420916	2.7452	0.00948047
ENTPD1	0.420885	2.74496	0.00948626
IRF2BP1	0.420854	2.74471	0.00949218
PLXNB2	0.420821	2.74445	0.00949838
MIEN1	0.420793	2.74423	0.00950353
OSBPL5	0.42051	2.74199	0.00955694
FAM91A1	0.420497	2.74188	0.00955948
ZNF664	0.420217	2.73967	0.00961247
SELL	0.420036	2.73823	0.00964695
NAGA	0.419861	2.73685	0.00968026
DMAC1	0.419793	2.73631	0.00969327
ABCC3	0.419788	2.73627	0.00969422
ZNF814	0.419758	2.73603	0.00969996
GABRD	0.419711	2.73566	0.00970894
UBE2Z	0.419672	2.73536	0.00971637
ZDHHC16	0.41945	2.7336	0.00975907
TXNDC5	0.419284	2.73229	0.00979098
ACVR2A	0.41919	2.73154	0.00980921
CYB561A3	0.419129	2.73106	0.00982103
FKBP4	0.419035	2.73031	0.00983923
KIF2C	0.418961	2.72973	0.00985362
EPHX3	0.418952	2.72966	0.00985522
EDEM1	0.418914	2.72936	0.00986267
HMMR	0.418528	2.72631	0.00993789
IQCA1	0.418428	2.72552	0.00995738
NAA80	0.418244	2.72407	0.00999342
COPZ2	0.418171	2.72349	0.0100078
ATE1	0.418076	2.72274	0.0100266
CPNE2	0.417995	2.7221	0.0100425
PARD6G-AS1	0.417987	2.72204	0.0100441
ANXA11	0.417738	2.72007	0.0100933
PCGF5	0.417639	2.71929	0.0101129
HCLS1	0.417582	2.71884	0.0101242
PHF13	0.417502	2.71821	0.0101401
LRCH4	0.417472	2.71798	0.010146
ACY1	0.417443	2.71775	0.0101518
GOLGA3	0.417382	2.71727	0.0101639
RAB13	0.417292	2.71656	0.0101818
IL3RA	0.417123	2.71522	0.0102157
PHGDH	0.417044	2.7146	0.0102315
NAPA-AS1	0.417043	2.71459	0.0102317
INSR	0.416903	2.71349	0.0102597
PPP5C	0.416841	2.713	0.0102723
FERMT2	0.416825	2.71288	0.0102754
MGAT5B	0.416597	2.71108	0.0103213
LINC01197	0.416464	2.71003	0.0103482
MOB4	0.416442	2.70986	0.0103527
ZMYND19	0.416414	2.70964	0.0103584
GLMP	0.416353	2.70916	0.0103707
DOC2A	0.416222	2.70813	0.0103972
G6PC3	0.416069	2.70693	0.0104284
MRPL4	0.416025	2.70658	0.0104374
TMEM205	0.415812	2.7049	0.0104809
NOVA2	0.415788	2.70472	0.0104856
RC3H2	0.415743	2.70437	0.0104948
PTPMT1	0.415687	2.70392	0.0105063
TEDC2	0.415433	2.70192	0.0105586
FAM89A	0.415402	2.70168	0.0105649
MTHFD1L	0.415238	2.70039	0.0105987
CRIM1	0.415224	2.70028	0.0106017
ZFHX2	0.415204	2.70012	0.0106058
RFTN1	0.415171	2.69987	0.0106125
PAGR1	0.415045	2.69888	0.0106385
RFXANK	0.415045	2.69887	0.0106387
MDGA1	0.415008	2.69859	0.0106462
SCN1B	0.414937	2.69803	0.010661
PPP2R5A	0.4148	2.69695	0.0106894
AGFG1	0.414721	2.69633	0.0107059
MFSD12	0.41462	2.69554	0.0107269
LDB1	0.41457	2.69515	0.0107372
AL691432.2	0.414528	2.69482	0.0107461
PRDX1	0.414504	2.69463	0.010751
H6PD	0.414342	2.69335	0.0107851
VPS26B	0.414283	2.69289	0.0107974
OCEL1	0.414264	2.69274	0.0108014
CPPED1	0.413976	2.69049	0.0108618
ZNF304	0.413919	2.69004	0.010874
AC136475.5	0.413826	2.68931	0.0108936
CYBC1	0.413641	2.68786	0.0109327
SLC19A1	0.413619	2.68768	0.0109375
PIK3C2A	0.413602	2.68755	0.010941
NCKAP1	0.413444	2.68631	0.0109745
SYNGAP1	0.413281	2.68504	0.0110092
CDC6	0.413272	2.68497	0.0110111
TIMM21	0.413201	2.68441	0.0110263
SNHG25	0.413086	2.68351	0.0110509
AL441992.1	0.413038	2.68313	0.0110612
GBF1	0.412946	2.68241	0.0110809
SIL1	0.412915	2.68217	0.0110875
MGST2	0.412681	2.68033	0.0111378
SLC39A14	0.412659	2.68017	0.0111425
HDGF	0.412635	2.67998	0.0111476
SOCS5	0.412354	2.67778	0.0112083
GIPC1	0.412353	2.67777	0.0112085
CD151	0.412324	2.67755	0.0112148
JPX	0.412324	2.67754	0.0112149
ABLIM1	0.412311	2.67744	0.0112176
MDM2	0.412258	2.67703	0.0112291
SH3BP2	0.412255	2.677	0.0112299
GSK3B	0.41221	2.67665	0.0112396
YWHAZ	0.412209	2.67664	0.0112399
TET3	0.412015	2.67513	0.0112819
C17orf49	0.411879	2.67407	0.0113115
PBX2	0.411875	2.67403	0.0113124
HMOX2	0.411864	2.67394	0.0113149
KAZN	0.411801	2.67346	0.0113285
ZNF792	0.411647	2.67225	0.0113623
IPO11	0.411569	2.67164	0.0113793
AC079922.2	0.411512	2.6712	0.0113918
YWHAG	0.411435	2.6706	0.0114087
WDR76	0.411175	2.66856	0.011466
MST1R	0.410868	2.66616	0.011534
LY6E	0.410824	2.66582	0.0115436
ACTN1	0.410814	2.66574	0.0115459
SEMA3F	0.410765	2.66536	0.0115567
AURKAIP1	0.410644	2.66441	0.0115837
SPOPL	0.410542	2.66362	0.0116064
ZDHHC2	0.410523	2.66347	0.0116108
TYK2	0.41043	2.66274	0.0116315
SMPDL3B	0.410095	2.66014	0.0117064
LOX	0.409934	2.65888	0.0117427
DDX39A	0.409752	2.65746	0.0117836
SNN	0.409684	2.65693	0.0117991
PLBD2	0.40963	2.65651	0.0118112
KRT17	0.409548	2.65587	0.0118299
POLR3K	0.409379	2.65455	0.0118682
GAS7	0.409369	2.65447	0.0118706
NAB2	0.409309	2.65401	0.0118841
CASP9	0.40918	2.653	0.0119135
ZNF780A	0.408792	2.64998	0.0120021
MATN3	0.408748	2.64964	0.0120123
SNX5	0.408531	2.64795	0.0120621
CYTL1	0.408449	2.64732	0.012081
SP2	0.408387	2.64683	0.0120954
KDM5C	0.408365	2.64666	0.0121005
TMEM132B	0.408227	2.64558	0.0121324
TRAM2	0.408209	2.64545	0.0121365
CACUL1	0.408166	2.64511	0.0121466
THOP1	0.408098	2.64458	0.0121623
TMEM54	0.407828	2.64248	0.0122252
SNX14	0.407605	2.64075	0.0122771
PLEKHM3	0.4076	2.64071	0.0122783
BX284668.5	0.407584	2.64059	0.012282
LINC00513	0.407581	2.64057	0.0122827
CPNE1	0.407474	2.63973	0.0123077
ANAPC1	0.407462	2.63964	0.0123106
SLC29A1	0.407416	2.63929	0.0123213
NDUFA4	0.407308	2.63844	0.0123468
MTPN	0.407287	2.63828	0.0123517
GPR89A	0.407187	2.63751	0.0123751
SAP30L	0.407137	2.63712	0.0123869
PLEKHG4	0.40702	2.6362	0.0124147
FCN3	0.406842	2.63483	0.0124566
PSMA7	0.406811	2.63459	0.012464
GPRIN1	0.406683	2.63359	0.0124943
SAMD9L	0.406667	2.63347	0.0124982
ZNF419	0.406648	2.63332	0.0125027
RARA	0.406383	2.63126	0.0125657
SLC26A6	0.406249	2.63022	0.0125977
SFTA2	0.406211	2.62993	0.0126068
DSEL	0.406194	2.6298	0.0126108
HLCS	0.406038	2.62859	0.0126482
SIKE1	0.405968	2.62805	0.0126649
OAZ3	0.405881	2.62737	0.0126859
ACTG1	0.405775	2.62655	0.0127113
NBEAL2	0.405727	2.62618	0.0127231
REXO2	0.405537	2.62471	0.0127689
WSB2	0.405324	2.62306	0.0128205
DHX33	0.40524	2.6224	0.0128409
C17orf53	0.405228	2.62231	0.0128437
CDH24	0.40508	2.62117	0.0128796
RASAL3	0.405016	2.62067	0.0128953
ATP5MG	0.404917	2.61991	0.0129193
PLEC	0.404883	2.61964	0.0129278
PPM1F	0.404811	2.61909	0.0129453
MDFI	0.404733	2.61848	0.0129644
OSBPL10	0.40462	2.61761	0.0129921
FBXW11	0.404609	2.61753	0.0129947
ARHGEF7	0.404563	2.61717	0.0130061
ISYNA1	0.404406	2.61596	0.0130446
AP003465.1	0.404388	2.61582	0.013049
PNMA8B	0.404108	2.61365	0.0131182
U2AF2	0.403966	2.61255	0.0131534
ZNF32	0.403934	2.6123	0.0131614
FBRSL1	0.403908	2.6121	0.0131678
AC007952.3	0.403894	2.61199	0.0131713
CMIP	0.403569	2.60948	0.0132522
FAM92A	0.403518	2.60909	0.0132647
KATNAL1	0.403514	2.60906	0.0132657
TMEM167A	0.403491	2.60888	0.0132716
LY96	0.403487	2.60885	0.0132727
DDAH2	0.403417	2.60831	0.0132901
PSMD10	0.403407	2.60823	0.0132927
RHBDD2	0.403336	2.60769	0.0133103
TAF10	0.403169	2.6064	0.0133521
TESK1	0.403019	2.60524	0.0133899
MRRF	0.402848	2.60392	0.0134329
C9orf40	0.402742	2.6031	0.0134597
CTTN	0.402711	2.60286	0.0134676
PRRC2A	0.402684	2.60265	0.0134744
SNX15	0.402617	2.60214	0.0134914
CKAP4	0.402555	2.60166	0.0135071
IDH3A	0.402382	2.60032	0.013551
ARHGAP23	0.402294	2.59965	0.0135734
AC005920.3	0.402197	2.5989	0.0135981
RPA3	0.402116	2.59828	0.0136186
H1FX	0.401988	2.59729	0.0136515
LMNB2	0.401866	2.59635	0.0136827
ZNF236-DT	0.401784	2.59571	0.0137038
SLC25A37	0.401743	2.5954	0.0137142
HIKESHI	0.401694	2.59502	0.0137269
METTL26	0.401693	2.59502	0.0137271
RGS19	0.401572	2.59408	0.0137583
ATP5ME	0.40155	2.59391	0.0137639
SAR1B	0.401545	2.59387	0.0137652
RCC2	0.401477	2.59335	0.0137827
FAM3A	0.40144	2.59307	0.0137922
ENDOG	0.401402	2.59278	0.0138019
BABAM1	0.401383	2.59262	0.013807
SLC27A5	0.401061	2.59015	0.0138902
RGS7BP	0.401016	2.5898	0.0139021
DNAJC25	0.401015	2.58979	0.0139024
RGMB	0.400868	2.58866	0.0139406
WASL	0.400843	2.58847	0.0139468
GRPEL2	0.400807	2.58819	0.0139564
SEC61B	0.400806	2.58819	0.0139566
TST	0.400736	2.58765	0.0139749
TMEM141	0.400726	2.58757	0.0139774
MRM1	0.400708	2.58744	0.0139821
CTDSP1	0.400664	2.5871	0.0139936
CDT1	0.400484	2.58571	0.0140408
CPSF4	0.400408	2.58512	0.0140607
CANT1	0.400228	2.58374	0.014108
BAG1	0.400226	2.58372	0.0141085
CALU	0.400135	2.58303	0.0141323
EIF3J	0.400002	2.582	0.0141675
PELP1	0.399859	2.5809	0.0142053
SMG9	0.399551	2.57854	0.014287
USF2	0.399337	2.57689	0.014344
PBK	0.399309	2.57668	0.0143515
CSRNP2	0.399305	2.57665	0.0143525
C22orf39	0.39927	2.57638	0.0143618
TRAFD1	0.399188	2.57575	0.0143838
PXN	0.399023	2.57448	0.014428
TPRG1L	0.398947	2.5739	0.0144482
ADCY9	0.39881	2.57285	0.0144851
EVA1B	0.398718	2.57215	0.0145098
HS3ST2	0.398645	2.57159	0.0145293
CCL13	0.398576	2.57106	0.014548
AGO2	0.398556	2.57091	0.0145534
FEM1A	0.398545	2.57082	0.0145565
BAIAP2L1	0.398519	2.57062	0.0145635
RBM19	0.398307	2.56899	0.0146209
FATE1	0.39826	2.56864	0.0146334
FAM129B	0.398191	2.56811	0.0146522
KDELC2	0.398163	2.56789	0.0146599
NPTN	0.398129	2.56763	0.0146692
FAM89B	0.398126	2.5676	0.01467
FAM8A1	0.398116	2.56753	0.0146726
ADM5	0.39803	2.56687	0.0146961
PSME3	0.398002	2.56665	0.0147038
SMIM30	0.397761	2.56481	0.0147694
ELOVL7	0.397729	2.56457	0.014778
ACVRL1	0.397284	2.56116	0.0149003
FAM215B	0.397269	2.56105	0.0149043
GTF2H5	0.397178	2.56035	0.0149295
TMUB1	0.397148	2.56012	0.0149377
USP6NL	0.396898	2.55821	0.0150068
CAB39	0.396889	2.55814	0.0150094
DNAAF1	0.396847	2.55782	0.015021
AC016831.5	0.396801	2.55746	0.0150339
TRAF5	0.39675	2.55707	0.015048
STX1A	0.396553	2.55556	0.0151028
IFT88	0.396534	2.55542	0.015108
MYL12B	0.396504	2.55519	0.0151165
ADAM15	0.396449	2.55477	0.0151318
DHRS4L2	0.396333	2.55389	0.015164
NREP	0.396313	2.55373	0.0151696
PMS2	0.396312	2.55372	0.01517
RMND5A	0.396271	2.55341	0.0151815
PINK1	0.396251	2.55326	0.0151869
RPS29	0.396214	2.55298	0.0151973
CBWD6	0.396133	2.55235	0.0152202
MYPOP	0.396124	2.55229	0.0152226
ERO1A	0.396109	2.55217	0.0152267
ZNF282	0.396036	2.55161	0.0152474
TERF2	0.395919	2.55072	0.0152802
INO80E	0.395848	2.55018	0.0153001
EIF4EBP1	0.395711	2.54913	0.0153389
FAM173A	0.39571	2.54912	0.0153392
TMEM201	0.39569	2.54897	0.0153448
TUBG1	0.395644	2.54861	0.0153579
POM121C	0.395632	2.54852	0.0153612
NUSAP1	0.395435	2.54703	0.0154168
OAS2	0.395405	2.5468	0.0154252
ETV4	0.395247	2.54559	0.0154702
AC073254.1	0.395228	2.54545	0.0154755
OTULIN	0.395102	2.54448	0.0155115
ECT2	0.395061	2.54417	0.015523
STMP1	0.395035	2.54397	0.0155304
NDUFS7	0.394907	2.54299	0.0155671
EXOC3L2	0.394866	2.54268	0.0155789
RASSF2	0.394825	2.54237	0.0155905
SMIM10L2A	0.394713	2.54152	0.0156225
ORAI2	0.394671	2.54119	0.0156346
KDELR2	0.394568	2.5404	0.0156643
HERPUD2	0.394482	2.53975	0.0156888
SPA17	0.394479	2.53973	0.0156898
FARSA	0.394403	2.53915	0.0157115
GNS	0.394385	2.53901	0.0157169
PPP1R13L	0.394232	2.53784	0.015761
PPP1CB	0.394212	2.53769	0.0157668
SCAF1	0.394136	2.53712	0.0157886
DERL1	0.39399	2.536	0.015831
ITIH5	0.393982	2.53594	0.0158332
TM9SF4	0.393745	2.53414	0.015902
FKBP3	0.39367	2.53356	0.015924
PPIB	0.3934	2.53151	0.0160026
KREMEN2	0.393295	2.53071	0.0160334
ZNF524	0.393243	2.53031	0.0160488
PPP1R3F	0.393234	2.53025	0.0160513
PLCH2	0.393223	2.53016	0.0160546
STMN3	0.393023	2.52864	0.0161134
STC2	0.393017	2.52859	0.016115
TNPO1	0.392982	2.52833	0.0161253
NDUFB4	0.392947	2.52806	0.0161355
DEAF1	0.39276	2.52663	0.0161909
ZNF428	0.392717	2.52631	0.0162035
MKLN1	0.392706	2.52623	0.0162066
TBC1D2B	0.392586	2.52531	0.0162423
HMGCR	0.392583	2.52529	0.0162433
RGL2	0.392467	2.52441	0.0162775
MTRF1	0.392449	2.52427	0.0162829
HELLS	0.392435	2.52416	0.0162871
TMED1	0.392352	2.52353	0.0163116
DAZAP1	0.392244	2.52271	0.0163439
MPDU1	0.392195	2.52234	0.0163584
C19orf53	0.391832	2.51958	0.0164669
AL590399.1	0.391762	2.51905	0.0164879
AC060780.1	0.391628	2.51804	0.0165278
MED16	0.391527	2.51727	0.0165583
NFIB	0.391462	2.51677	0.016578
GGN	0.391374	2.5161	0.0166046
EXD3	0.391143	2.51435	0.0166741
AL136307.1	0.391061	2.51373	0.0166992
LEMD2	0.391021	2.51343	0.0167112
HRAS	0.391009	2.51334	0.0167148
DCAF16	0.390991	2.5132	0.0167204
AC073332.1	0.390965	2.513	0.0167283
COLGALT1	0.390829	2.51197	0.0167695
CCDC178	0.390769	2.51151	0.0167878
CFH	0.39076	2.51144	0.0167906
RNF44	0.390697	2.51097	0.0168097
ZNF511	0.390683	2.51086	0.016814
CDC25B	0.390396	2.50868	0.0169017
DDT	0.389931	2.50516	0.0170444
C16orf72	0.389802	2.50418	0.0170844
AGFG2	0.389124	2.49905	0.0172948
SPRY2	0.389109	2.49894	0.0172996
BTBD6	0.389072	2.49865	0.0173112
FBRS	0.389062	2.49858	0.0173142
VTI1B	0.389062	2.49858	0.0173143
TMEM161A	0.389039	2.49841	0.0173214
CARM1	0.389031	2.49835	0.0173239
NEIL3	0.388716	2.49596	0.0174226
MT-ND3	0.388657	2.49552	0.0174412
GPR180	0.388622	2.49525	0.0174522
QPCT	0.388606	2.49513	0.0174573
AMPD2	0.388561	2.49479	0.0174713
POC1B	0.388561	2.49479	0.0174714
SPPL2A	0.388401	2.49358	0.0175218
NETO2	0.388339	2.49311	0.0175415
PARP10	0.388315	2.49293	0.0175488
ACO1	0.388192	2.492	0.0175879
MAPKAPK5	0.388169	2.49182	0.0175952
CCT7	0.388056	2.49097	0.0176311
PLA2G2A	0.387998	2.49053	0.0176495
IFI35	0.387948	2.49015	0.0176653
ITPA	0.387917	2.48992	0.0176751
SH3BP5L	0.38788	2.48964	0.0176869
RTKN	0.387815	2.48915	0.0177076
NLRC5	0.387624	2.48771	0.0177683
XYLT2	0.387466	2.48652	0.0178189
PHF12	0.387406	2.48606	0.0178382
AC003102.1	0.387376	2.48584	0.0178477
PHF19	0.387113	2.48385	0.0179322
AC009133.3	0.387073	2.48355	0.0179451
KLF2	0.387072	2.48354	0.0179453
HPS6	0.386909	2.48231	0.017998
HDAC2	0.386889	2.48216	0.0180044
NUTM2A-AS1	0.386862	2.48196	0.0180131
RASGRP3	0.38686	2.48194	0.0180136
RFNG	0.386846	2.48184	0.0180183
AGPAT4	0.386821	2.48165	0.0180263
MYO5A	0.38672	2.48089	0.0180589
ERCC1	0.386675	2.48055	0.0180735
NECTIN2	0.386542	2.47955	0.0181165
CNPY2	0.386446	2.47882	0.0181478
LAMTOR5	0.386439	2.47876	0.0181502
SMG8	0.3864	2.47848	0.0181627
DUSP10	0.386387	2.47837	0.0181671
IMPAD1	0.386367	2.47822	0.0181736
GXYLT1	0.386331	2.47796	0.0181851
ZNF200	0.38631	2.4778	0.018192
MIB2	0.386267	2.47747	0.018206
PLPPR2	0.386188	2.47687	0.018232
COPS9	0.386009	2.47552	0.0182904
GIMAP5	0.385916	2.47483	0.0183207
TSTD2	0.38588	2.47455	0.0183325
RPP40	0.385878	2.47454	0.0183332
UBR3	0.385861	2.47441	0.0183388
SF1	0.38582	2.4741	0.0183523
LINC01273	0.385809	2.47402	0.0183558
DLX2	0.385802	2.47397	0.018358
ATP6V1A	0.385695	2.47316	0.0183931
CCNG1	0.385687	2.4731	0.0183958
EPHX4	0.385685	2.47309	0.0183964
VCAM1	0.385675	2.47301	0.0183999
PTOV1	0.385671	2.47298	0.0184013
ITGB1	0.385591	2.47238	0.0184274
UPF1	0.385572	2.47223	0.0184338
CHMP4B	0.385497	2.47167	0.0184584
ELK4	0.38532	2.47033	0.018517
TIE1	0.385109	2.46874	0.0185868
ZFAND2A	0.385101	2.46869	0.0185894
SNHG19	0.384928	2.46739	0.0186467
SNX3	0.384883	2.46705	0.0186618
CAPN1	0.384639	2.46521	0.018743
TP53AIP1	0.384414	2.46352	0.0188184
RNASEH2C	0.384389	2.46333	0.0188267
DNAJB11	0.384327	2.46287	0.0188474
ABCG1	0.384316	2.46278	0.0188513
CHMP1B	0.384304	2.46269	0.018855
GSEC	0.384291	2.4626	0.0188595
TMEM184B	0.384241	2.46222	0.0188765
TAP2	0.384234	2.46217	0.0188786
RNF169	0.384209	2.46198	0.018887
PKP3	0.384182	2.46177	0.0188963
SLC49A3	0.384176	2.46173	0.018898
SMAD4	0.384145	2.46149	0.0189087
HACD3	0.384047	2.46076	0.0189416
ACKR1	0.383935	2.45992	0.0189795
FANCC	0.383887	2.45956	0.0189956
FSCN3	0.38385	2.45928	0.019008
AL671710.1	0.38385	2.45928	0.019008
TSACC	0.383837	2.45918	0.0190124
HDHD2	0.383778	2.45874	0.0190325
SLC25A11	0.383753	2.45855	0.0190409
PSMB2	0.383715	2.45827	0.0190537
AGRN	0.383699	2.45815	0.0190591
SPATC1L	0.383658	2.45783	0.0190731
TP73	0.383621	2.45756	0.0190856
PRDX5	0.383579	2.45724	0.0190998
PPM1G	0.383361	2.4556	0.0191739
OASL	0.383354	2.45556	0.0191761
RNF11	0.38328	2.455	0.0192012
UBTD2	0.383246	2.45474	0.0192129
DYM	0.383221	2.45455	0.0192217
NDC1	0.383108	2.4537	0.0192602
AUTS2	0.383103	2.45367	0.0192617
BAHCC1	0.383084	2.45352	0.0192684
NDUFS6	0.382897	2.45213	0.0193321
MIR3681HG	0.382772	2.45119	0.019375
EDDM13	0.382693	2.45059	0.0194022
MRPS25	0.382676	2.45047	0.019408
KLHDC3	0.382666	2.45039	0.0194116
DOC2B	0.382625	2.45008	0.0194257
CDR2	0.3825	2.44914	0.0194688
ADNP	0.382381	2.44825	0.0195097
KIF20A	0.382371	2.44818	0.0195131
USP34	0.382172	2.44668	0.0195821
DLG5	0.38215	2.44652	0.0195895
FAM53A	0.382096	2.44612	0.0196083
SLC9A9	0.382014	2.4455	0.0196366
CDK2	0.381973	2.4452	0.0196509
LINC01235	0.381872	2.44444	0.0196862
NADK2	0.38186	2.44435	0.0196903
NRL	0.381845	2.44424	0.0196954
PPM1M	0.381828	2.44411	0.0197013
SOX4	0.381796	2.44387	0.0197125
SETD3	0.381767	2.44365	0.0197225
C16orf86	0.381695	2.44311	0.0197478
NUDT14	0.3816	2.4424	0.0197808
LRRIQ3	0.381583	2.44227	0.019787
OAF	0.38153	2.44188	0.0198052
GART	0.381505	2.44168	0.0198142
SIRT2	0.381388	2.44081	0.0198551
CNPPD1	0.381267	2.4399	0.0198975
CDC42BPB	0.381146	2.439	0.01994
POLE	0.381142	2.43897	0.0199413
AC005332.7	0.381071	2.43844	0.0199663
ARMCX4	0.381033	2.43815	0.0199797
MIR181A1HG	0.380972	2.43769	0.0200014
KCND1	0.380907	2.43721	0.0200243
ODF2	0.380894	2.43711	0.0200288
GFAP	0.380789	2.43633	0.0200658
E2F5	0.380786	2.4363	0.0200671
TMEM79	0.380726	2.43586	0.020088
GLRX5	0.380566	2.43466	0.0201449
HIP1R	0.380523	2.43434	0.02016
AC009831.1	0.380383	2.43329	0.0202097
PTP4A1	0.3803	2.43267	0.0202394
RPL37A	0.380263	2.43239	0.0202525
TMEM115	0.380219	2.43206	0.020268
GRAMD1A	0.380206	2.43197	0.0202727
CPNE9	0.380082	2.43104	0.0203169
AC040977.1	0.380011	2.43051	0.0203422
MFN1	0.379982	2.43029	0.0203529
HMG20A	0.379979	2.43027	0.0203538
FAM124A	0.379945	2.43001	0.0203661
ZNF816-ZNF321P	0.379932	2.42992	0.0203705
ACSL3	0.379896	2.42965	0.0203834
ATF5	0.379862	2.4294	0.0203956
RARRES2	0.379766	2.42867	0.0204303
GPR162	0.37973	2.42841	0.0204431
FXYD3	0.37967	2.42796	0.0204646
MAGED1	0.379578	2.42727	0.0204976
BCL9	0.37955	2.42706	0.0205079
SLC38A9	0.379341	2.4255	0.020583
WDR24	0.379146	2.42405	0.0206535
DUSP7	0.379014	2.42306	0.0207013
MDH2	0.379009	2.42302	0.0207034
RIN3	0.37897	2.42273	0.0207175
NUDT1	0.378895	2.42217	0.0207447
VASH1	0.378865	2.42194	0.0207557
CINP	0.378737	2.42099	0.0208021
C9orf16	0.37865	2.42034	0.0208337
GNA12	0.37855	2.41959	0.0208705
VCAN	0.378516	2.41934	0.0208827
RUVBL1	0.378445	2.41881	0.0209088
USP32	0.378356	2.41815	0.0209413
CCM2L	0.378282	2.4176	0.0209683
AC007998.3	0.378167	2.41674	0.0210107
RPL36	0.378163	2.41671	0.0210121
CHEK2	0.378126	2.41643	0.0210258
TEX2	0.378108	2.4163	0.0210323
ZIC1	0.378053	2.41589	0.0210526
SLCO2A1	0.377958	2.41518	0.0210875
WNT7A	0.377939	2.41504	0.0210944
SPC24	0.377927	2.41495	0.0210987
UHRF2	0.377906	2.41479	0.0211066
C1R	0.37785	2.41438	0.0211272
TXNRD2	0.37752	2.41192	0.0212494
ADGRG6	0.37749	2.4117	0.0212603
GRB7	0.377483	2.41164	0.0212629
CORO7	0.377355	2.41068	0.0213108
CPNE5	0.377324	2.41046	0.0213221
PALD1	0.376917	2.40743	0.0214738
SNX10	0.376778	2.40639	0.0215258
FAM229A	0.37661	2.40514	0.021589
URM1	0.376512	2.40441	0.0216258
FAM219A	0.376484	2.40421	0.0216362
EPS8L1	0.376425	2.40376	0.0216586
NGFR	0.376317	2.40296	0.0216993
LDB2	0.376309	2.4029	0.0217021
MRPS36	0.376295	2.4028	0.0217074
POLR2I	0.37612	2.4015	0.0217737
EFCAB11	0.376029	2.40082	0.021808
2020-09-06	0.375871	2.39964	0.0218682
YEATS2	0.375847	2.39946	0.0218773
CCZ1B	0.375782	2.39898	0.0219017
CCL20	0.375774	2.39892	0.0219049
LINC02055	0.375586	2.39752	0.0219766
CCDC167	0.375483	2.39676	0.0220159
RNF24	0.375427	2.39635	0.022037
AMH	0.375326	2.3956	0.0220756
LRFN4	0.375252	2.39504	0.0221043
ARHGAP44	0.375186	2.39455	0.0221295
NDUFA12	0.374867	2.39219	0.0222518
ZNF71	0.37476	2.39139	0.0222933
VSIG10	0.37468	2.3908	0.022324
DYRK1A	0.374479	2.38931	0.0224017
ELK1	0.374321	2.38813	0.0224632
SNRK	0.374317	2.3881	0.0224647
LINC01759	0.374207	2.38729	0.0225074
AC020661.1	0.374132	2.38673	0.0225367
SLC2A6	0.37398	2.3856	0.022596
ETNK1	0.373853	2.38466	0.0226455
CPSF7	0.373811	2.38435	0.0226621
STK16	0.373797	2.38424	0.0226675
SAP30	0.373783	2.38414	0.0226727
ZNF627	0.373486	2.38194	0.0227894
CLASRP	0.373367	2.38106	0.0228361
SETD1A	0.37336	2.381	0.022839
BOLA3-AS1	0.37324	2.38012	0.0228861
CNKSR3	0.37303	2.37856	0.022969
CLBA1	0.372968	2.37811	0.0229935
DDAH1	0.372907	2.37765	0.0230177
SSSCA1	0.372812	2.37695	0.0230553
AC092368.3	0.372757	2.37654	0.0230771
MGST1	0.372582	2.37524	0.0231468
URI1	0.372579	2.37522	0.0231479
TEX46	0.372358	2.37359	0.023236
ARG2	0.372302	2.37318	0.0232583
PTTG1	0.372281	2.37302	0.0232667
TPRA1	0.372145	2.37201	0.0233215
AC025165.5	0.372142	2.37198	0.0233227
FXN	0.372138	2.37196	0.0233243
DCHS1	0.37204	2.37123	0.0233634
DCTN2	0.372036	2.3712	0.023365
RNF103	0.371956	2.37061	0.0233971
MRPL52	0.371897	2.37017	0.023421
SPIDR	0.371844	2.36979	0.0234421
RENBP	0.371734	2.36897	0.0234866
ZBTB4	0.37165	2.36835	0.0235202
ASNA1	0.371537	2.36751	0.0235659
GATD3B	0.37153	2.36746	0.0235686
COX14	0.371286	2.36566	0.0236676
MACF1	0.371275	2.36558	0.023672
MED14	0.371063	2.36401	0.023758
SIGIRR	0.371038	2.36383	0.0237682
IL13RA1	0.370996	2.36351	0.0237855
SAMD14	0.370971	2.36333	0.0237955
ATG14	0.370919	2.36295	0.0238165
CCDC69	0.370855	2.36247	0.023843
DAPK1	0.370854	2.36247	0.0238431
CITED2	0.370803	2.36209	0.0238641
HYAL3	0.370791	2.362	0.0238689
CRYL1	0.370756	2.36174	0.0238833
CAPN15	0.370755	2.36173	0.0238837
MRPL24	0.370726	2.36152	0.0238956
CEBPB	0.370719	2.36147	0.0238984
AL645608.8	0.370418	2.35925	0.0240216
IL18BP	0.370405	2.35915	0.0240271
PSMC5	0.370295	2.35834	0.0240723
DONSON	0.370208	2.3577	0.0241079
ZNF785	0.370051	2.35654	0.0241726
AC011043.1	0.370026	2.35635	0.0241831
KMT2E-AS1	0.369955	2.35583	0.0242122
FAM20A	0.36992	2.35557	0.0242268
NR4A2	0.369913	2.35552	0.0242296
GATAD2A	0.369884	2.35531	0.0242417
ERF	0.369629	2.35342	0.0243476
LPCAT4	0.369588	2.35312	0.0243644
SND1-IT1	0.36956	2.35291	0.0243762
REEP5	0.36952	2.35262	0.0243926
SHMT2	0.369428	2.35195	0.0244308
MAPK1	0.36942	2.35188	0.0244345
HPS1	0.369412	2.35182	0.0244377
TMEM52	0.369389	2.35166	0.024447
VCP	0.369096	2.3495	0.0245693
MMP14	0.369068	2.34929	0.0245812
ABCF2.1	0.369052	2.34917	0.0245879
ORC3	0.368971	2.34857	0.0246218
PHETA1	0.368963	2.34852	0.024625
TEAD4	0.368919	2.3482	0.0246434
ZBTB47	0.3689	2.34805	0.0246515
FN3KRP	0.368827	2.34752	0.024682
NDUFA7	0.368787	2.34722	0.0246989
CCNB2	0.368698	2.34656	0.0247366
SPATA20	0.368656	2.34626	0.024754
TAZ	0.36858	2.3457	0.0247859
PPP3CB	0.368554	2.3455	0.0247971
HS3ST3B1	0.368497	2.34508	0.0248212
SHCBP1	0.368439	2.34465	0.0248457
PIGQ	0.368409	2.34444	0.0248581
PLCB3	0.36834	2.34393	0.0248872
ORMDL2	0.368214	2.343	0.0249405
GGCX	0.368106	2.3422	0.0249865
SH3TC1	0.36798	2.34128	0.0250397
SFXN3	0.367818	2.34008	0.0251089
C11orf96	0.367639	2.33877	0.0251852
MAP3K6	0.367627	2.33868	0.0251904
STAT2	0.367612	2.33857	0.0251968
MRPL53	0.367406	2.33705	0.0252848
NUP62	0.367229	2.33575	0.0253607
PDLIM7	0.367192	2.33549	0.0253763
RTCA-AS1	0.367166	2.33529	0.0253877
SMARCD2	0.367028	2.33427	0.0254473
TOP1MT	0.366955	2.33374	0.0254785
TSTA3	0.366753	2.33226	0.0255656
DEDD2	0.366682	2.33173	0.0255964
STARD7	0.366635	2.33139	0.0256166
TBC1D10B	0.36662	2.33128	0.0256231
BIRC2	0.366499	2.33039	0.0256758
OPTN	0.366434	2.32992	0.0257037
COPRS	0.366311	2.32901	0.0257575
ABCC1	0.366212	2.32828	0.0258003
TRAPPC5	0.366162	2.32791	0.0258222
EIF4G1	0.366073	2.32726	0.025861
C6orf62	0.365911	2.32607	0.0259318
SYAP1	0.365891	2.32593	0.0259404
AKR1A1	0.365885	2.32588	0.0259431
C15orf39	0.365747	2.32487	0.0260038
MARCKS	0.365739	2.32481	0.0260073
APEH	0.365691	2.32445	0.0260284
CLPTM1L	0.365682	2.32439	0.0260321
DHDDS	0.365653	2.32418	0.0260448
CDYL2	0.365602	2.3238	0.0260674
GPKOW	0.365556	2.32346	0.0260876
NDUFA6	0.365488	2.32297	0.0261175
FAAH2	0.365363	2.32205	0.0261724
GABARAP	0.365355	2.32199	0.0261761
ACSL5	0.365353	2.32198	0.0261766
IDE	0.365279	2.32144	0.0262094
GPR3	0.365256	2.32126	0.0262197
SENP8	0.365203	2.32088	0.0262431
ATN1	0.365117	2.32025	0.0262809
PI16	0.36511	2.32019	0.0262842
PYROXD2	0.36509	2.32005	0.0262928
WFDC5	0.365079	2.31997	0.0262976
TBRG4	0.365013	2.31948	0.026327
MMP15	0.364899	2.31865	0.0263777
LTB4R	0.364767	2.31768	0.0264361
RABGGTA	0.364758	2.31762	0.02644
TAF6L	0.364751	2.31757	0.0264431
MINCR	0.364691	2.31713	0.0264698
SLC12A9	0.364637	2.31673	0.0264941
BCAR1	0.364583	2.31633	0.026518
TGFBRAP1	0.36457	2.31624	0.0265238
CERS6	0.364555	2.31613	0.0265303
CACYBP	0.364498	2.31571	0.0265558
MOB3B	0.36437	2.31477	0.0266129
LINC01301	0.364264	2.314	0.0266603
ERI1	0.364262	2.31398	0.0266612
UHRF1	0.364183	2.3134	0.0266967
TMEM222	0.364159	2.31322	0.0267076
GEN1	0.364148	2.31315	0.0267121
OTUD7B	0.364102	2.31281	0.026733
NLK	0.364065	2.31254	0.0267497
UNC5A	0.364059	2.3125	0.0267523
AIP	0.364054	2.31246	0.0267547
NEDD8	0.363995	2.31203	0.0267809
TLK1	0.363964	2.3118	0.026795
ATP6V1H	0.363872	2.31113	0.0268361
GRM2	0.363837	2.31087	0.0268521
MPV17	0.363837	2.31087	0.0268522
SUMF2	0.363815	2.31071	0.0268618
GLCE	0.363806	2.31065	0.0268659
MYL6B	0.363681	2.30973	0.0269224
FHOD1	0.363679	2.30971	0.0269233
LGALS7	0.363628	2.30934	0.0269463
RHBDF2	0.363576	2.30896	0.0269699
MINK1	0.363532	2.30863	0.0269898
TAOK1	0.363528	2.30861	0.0269915
LIN37	0.363478	2.30824	0.0270142
TCP10L	0.363451	2.30804	0.0270264
ERGIC1	0.363424	2.30785	0.0270383
SH2B3	0.363335	2.3072	0.0270787
SLC30A2	0.363225	2.30639	0.0271288
KLHL2	0.363198	2.3062	0.0271408
KYAT1	0.363188	2.30612	0.0271454
APBA3	0.363072	2.30527	0.0271983
TRIM3	0.363063	2.30521	0.0272022
TRMT1	0.363042	2.30506	0.0272117
CHST2	0.362958	2.30444	0.0272503
ZNF444	0.362948	2.30437	0.0272546
AIFM1	0.362862	2.30373	0.027294
MIR34AHG	0.362751	2.30292	0.0273447
AP1M1	0.362743	2.30287	0.0273483
ACSF2	0.362713	2.30265	0.027362
ELOF1	0.362673	2.30236	0.0273801
AGPAT5	0.362658	2.30224	0.0273872
AL110115.2	0.362642	2.30213	0.0273946
AC126283.1	0.362589	2.30174	0.0274187
MXRA5	0.362448	2.30071	0.0274835
ING1	0.362402	2.30037	0.0275046
GIPC3	0.362302	2.29964	0.0275506
ZBTB18	0.362284	2.29951	0.0275587
MXD1	0.361827	2.29618	0.0277692
PPP1R37	0.361792	2.29592	0.0277855
REX1BD	0.361713	2.29534	0.0278222
ITGAV	0.361566	2.29427	0.0278906
SEC24C	0.361561	2.29423	0.0278926
COL11A2	0.361298	2.29232	0.028015
TYMP	0.361273	2.29213	0.0280266
RNF181	0.361256	2.292	0.028035
NEXN	0.361247	2.29194	0.028039
SLC38A2	0.361073	2.29067	0.02812
CASC4	0.361045	2.29046	0.0281335
CASC10	0.360999	2.29013	0.0281547
RAB29	0.360971	2.28993	0.028168
TNPO2	0.36087	2.28919	0.0282151
RPL41	0.360868	2.28918	0.0282162
ZFYVE26	0.36071	2.28802	0.0282903
RNF138	0.360631	2.28745	0.0283274
KRT8	0.360608	2.28728	0.0283383
CMTR2	0.360598	2.28721	0.0283431
SMUG1	0.360559	2.28693	0.0283612
DGCR6L	0.36054	2.28678	0.0283703
EIF2S2	0.360518	2.28662	0.0283806
CCNA2	0.360483	2.28637	0.0283971
PDLIM4	0.36048	2.28635	0.0283985
TTC38	0.360407	2.28581	0.028433
ST6GALNAC4	0.360407	2.28581	0.0284332
MYL6	0.36029	2.28496	0.0284885
ERCC3	0.360193	2.28425	0.0285343
AMDHD2	0.360171	2.28409	0.0285448
RPS15	0.360057	2.28326	0.0285988
CCDC34	0.360025	2.28303	0.0286139
NSUN7	0.359935	2.28238	0.0286565
SERINC5	0.359905	2.28216	0.0286706
LINC02556	0.359815	2.2815	0.0287137
TACSTD2	0.35972	2.28081	0.028759
DYSF	0.359667	2.28042	0.028784
CAMK2N1	0.359642	2.28024	0.0287961
BEX3	0.359641	2.28023	0.0287964
GPSM1	0.359627	2.28013	0.0288032
FAM214B	0.359511	2.27929	0.0288583
CACNB3	0.359461	2.27892	0.0288823
ADSS	0.359454	2.27887	0.0288856
GNPNAT1	0.359397	2.27845	0.0289131
MYADM	0.35929	2.27768	0.0289641
CRYGS	0.359213	2.27712	0.0290009
IQCN	0.359213	2.27711	0.0290013
SAMD11	0.359138	2.27657	0.0290369
RGL1	0.358982	2.27544	0.029112
RAB11FIP2	0.358833	2.27435	0.0291839
ST3GAL3	0.358682	2.27325	0.0292567
VOPP1	0.358675	2.2732	0.02926
ARL4C	0.358503	2.27195	0.0293432
GPR137C	0.358497	2.27191	0.0293462
STAT1	0.35844	2.2715	0.0293735
SLC23A2	0.35843	2.27142	0.0293787
CCDC92	0.358383	2.27108	0.0294012
FUCA2	0.358369	2.27098	0.0294082
C6orf106	0.358306	2.27052	0.0294386
ADRA1D	0.358297	2.27045	0.0294431
SEC24A	0.358293	2.27042	0.0294453
TRADD	0.358243	2.27006	0.0294695
ABHD17C	0.358124	2.2692	0.0295271
CCDC9	0.358105	2.26906	0.0295366
STAC	0.357978	2.26814	0.0295983
COP1	0.357847	2.26719	0.0296623
SLC39A4	0.357835	2.2671	0.029668
MFSD14C	0.357636	2.26565	0.0297658
COX5B	0.357558	2.26508	0.0298039
ZFP82	0.357532	2.2649	0.0298165
RPL39	0.357492	2.2646	0.0298363
NF2	0.357459	2.26436	0.0298526
PAWR	0.357426	2.26413	0.0298686
LITAF	0.357423	2.2641	0.02987
IL7	0.357396	2.26391	0.0298832
MCM6	0.35739	2.26386	0.0298863
PTK6	0.357387	2.26384	0.0298879
KCTD7	0.357381	2.2638	0.0298908
UBA6	0.357358	2.26363	0.0299022
ATAD2	0.357356	2.26362	0.029903
TBC1D13	0.357318	2.26334	0.0299218
KCTD10	0.357265	2.26296	0.0299478
KCNJ1	0.3571	2.26176	0.030029
KDM1A	0.356896	2.26028	0.0301297
COQ2	0.356776	2.25941	0.0301893
MAK	0.356748	2.2592	0.0302035
AC009630.1	0.356697	2.25883	0.0302288
TPTEP2-CSNK1E	0.356651	2.2585	0.0302515
DFFA	0.356607	2.25818	0.0302736
NANOS3	0.356542	2.25771	0.0303056
FAAP100	0.356477	2.25724	0.0303378
TRIM26	0.356444	2.257	0.0303541
GHDC	0.356422	2.25684	0.0303655
VAT1	0.356338	2.25623	0.030407
TMEM91	0.356232	2.25546	0.0304603
PROSER1	0.356208	2.25529	0.0304721
TIMELESS	0.356138	2.25478	0.0305071
ROBO1	0.355859	2.25276	0.0306467
RORA	0.355805	2.25236	0.0306742
LRRC45	0.355774	2.25214	0.0306895
RAB11FIP5	0.355562	2.2506	0.0307964
ARHGAP26	0.355497	2.25013	0.0308291
LRMDA	0.35548	2.25001	0.0308374
PRKAR1A	0.355419	2.24957	0.0308681
GSK3A	0.355277	2.24854	0.0309398
SERPINB8	0.355135	2.24751	0.0310121
CBLL1	0.355015	2.24664	0.0310728
RAET1G	0.354903	2.24583	0.0311297
TXNL4A	0.354724	2.24454	0.0312208
NAGPA	0.354711	2.24444	0.0312275
ZNF598	0.354538	2.24319	0.0313157
STK32B	0.354458	2.24261	0.0313566
TMEM259	0.354391	2.24212	0.031391
RPL36A	0.35431	2.24154	0.0314326
NUDT5	0.354295	2.24143	0.0314403
FBF1	0.354252	2.24112	0.0314622
PKN1	0.354219	2.24088	0.0314792
RAI14	0.35404	2.23958	0.0315711
TFDP1	0.353897	2.23855	0.0316448
SUV39H2	0.353853	2.23823	0.0316674
UBFD1	0.353786	2.23775	0.0317017
FARSB	0.353675	2.23695	0.0317591
URB1	0.353644	2.23672	0.0317752
TOB2	0.353605	2.23644	0.0317956
RHEBL1	0.353578	2.23625	0.0318093
TOM1	0.353326	2.23443	0.0319398
CENPW	0.353323	2.23441	0.0319413
AL157392.4	0.353253	2.2339	0.0319779
COASY	0.353252	2.23389	0.0319784
TMEM200A	0.35314	2.23308	0.0320364
MAN1A1	0.352957	2.23176	0.0321319
IFI44	0.352876	2.23117	0.0321742
DYNC1I2	0.352789	2.23055	0.0322196
UBE2K	0.352615	2.22929	0.0323107
PLEKHG1	0.352595	2.22915	0.0323212
SELPLG	0.352459	2.22817	0.0323924
LAT	0.352282	2.22689	0.0324856
KLHL4	0.352211	2.22637	0.0325232
PLEKHB2	0.352014	2.22495	0.0326269
CDC45	0.351986	2.22475	0.0326419
DNAJC10	0.351971	2.22464	0.0326498
FBXL5	0.351853	2.22379	0.0327124
CENPM	0.351852	2.22378	0.0327129
SLC43A1	0.351782	2.22327	0.0327501
PRKCH	0.35165	2.22232	0.0328201
ACTR3	0.351634	2.22221	0.0328282
COL5A1	0.351593	2.22191	0.0328502
WRAP73	0.351451	2.22089	0.0329258
ASAP2	0.35135	2.22016	0.0329793
CLTC	0.35134	2.22009	0.0329846
AC022021.1	0.351321	2.21995	0.0329951
TPK1	0.351317	2.21993	0.0329967
C2orf76	0.351243	2.21939	0.0330363
LRRC8E	0.351068	2.21813	0.0331301
ATP6V0E1	0.351054	2.21803	0.0331377
ASF1B	0.350995	2.2176	0.033169
RALBP1	0.350871	2.21671	0.0332354
MSMP	0.350811	2.21628	0.0332678
C18orf32	0.350784	2.21609	0.0332821
CARMIL1	0.350697	2.21546	0.0333288
ATP13A2	0.350689	2.2154	0.0333333
AL596094.1	0.350578	2.2146	0.0333932
LINP1	0.350522	2.21419	0.0334234
ABHD13	0.350499	2.21403	0.0334356
ZBTB2	0.35049	2.21396	0.0334406
CBX4	0.350471	2.21383	0.0334509
PHB2	0.350395	2.21329	0.0334914
SH3BGRL2	0.350371	2.21311	0.0335043
CCNE1	0.350289	2.21252	0.033549
SRPX	0.350195	2.21184	0.0336
CREB3L2	0.350179	2.21172	0.0336086
CCDC137	0.350158	2.21158	0.0336197
TULP4	0.350105	2.2112	0.0336484
MRPL44	0.350095	2.21112	0.0336539
2020-09-08	0.350065	2.2109	0.0336704
MT1X	0.350044	2.21076	0.0336813
PIK3CA	0.349947	2.21005	0.0337344
TRAF4	0.349892	2.20966	0.0337639
MYO9A	0.349881	2.20958	0.0337701
DGKH	0.34983	2.20921	0.0337979
AL391121.1	0.349782	2.20887	0.0338239
CHID1	0.349664	2.20802	0.0338882
AL132656.2	0.349604	2.20759	0.0339206
SURF6	0.34959	2.20749	0.0339283
H2AFY	0.349453	2.2065	0.0340032
POLRMT	0.349304	2.20543	0.0340846
DAGLA	0.349024	2.20342	0.0342384
INAFM1	0.349014	2.20335	0.0342439
TADA3	0.349006	2.20329	0.0342483
MIOX	0.348982	2.20312	0.0342612
RPS15A	0.348879	2.20237	0.0343183
SLC8A1	0.348829	2.20202	0.0343456
MCRIP1	0.348806	2.20185	0.0343584
ZHX2	0.348771	2.2016	0.0343775
SLC39A9	0.348703	2.20111	0.0344151
IPO9	0.348637	2.20063	0.0344518
CUL3	0.348631	2.2006	0.0344546
UBA52	0.348623	2.20054	0.0344593
LPAR4	0.348577	2.20021	0.0344846
SMARCAL1	0.348529	2.19986	0.0345115
C2orf68	0.34846	2.19936	0.0345496
NDFIP1	0.34841	2.19901	0.0345771
PMF1-BGLAP	0.348404	2.19896	0.0345806
AL022328.4	0.348349	2.19857	0.0346109
GUCD1	0.348333	2.19846	0.0346196
SCAMP4	0.34816	2.19721	0.0347161
LAMB2	0.348082	2.19665	0.0347591
AC007998.4	0.348019	2.1962	0.0347945
BOK	0.348	2.19606	0.0348047
CDK2AP1	0.347839	2.19491	0.0348944
FBXO33	0.347772	2.19442	0.0349322
PPP1R3G	0.347745	2.19423	0.0349472
WDR46	0.347716	2.19403	0.0349632
PQLC1	0.347681	2.19377	0.0349832
ASCC3	0.34768	2.19377	0.0349833
MPND	0.347639	2.19347	0.0350067
SNRNP70	0.347625	2.19337	0.0350144
AL356441.1	0.34757	2.19298	0.0350449
IMPDH2	0.34756	2.19291	0.0350504
CWH43	0.347546	2.1928	0.0350584
ACAD10	0.347452	2.19213	0.0351114
PSMD2	0.347425	2.19194	0.0351261
GCFC2	0.34736	2.19147	0.0351628
CNDP2	0.347288	2.19095	0.0352032
FLYWCH2	0.347209	2.19038	0.0352478
ARL5B	0.347062	2.18933	0.0353306
SLC39A7	0.347023	2.18905	0.0353525
MRPL3	0.347011	2.18897	0.0353593
ZNF20	0.346986	2.18879	0.0353733
SMARCA4	0.346959	2.18859	0.0353887
TMED3	0.346908	2.18823	0.0354173
YIF1A	0.346819	2.18759	0.0354675
PRKCE	0.34674	2.18702	0.0355124
IRF3	0.346728	2.18694	0.0355192
AZI2	0.346587	2.18592	0.0355994
LY6G5C	0.346565	2.18577	0.0356118
CXCR4	0.346495	2.18527	0.0356514
HK1	0.346482	2.18517	0.0356587
CTNS	0.346379	2.18444	0.0357172
SPHK2	0.34636	2.1843	0.0357282
MFF	0.346348	2.18421	0.0357351
POLE2	0.346269	2.18364	0.0357801
FOSL2	0.346236	2.18341	0.0357987
CLCN3	0.346205	2.18318	0.0358167
SERPINB9	0.346111	2.18251	0.0358701
LINC01139	0.346098	2.18242	0.0358776
JPT1	0.346014	2.18182	0.0359253
EIF2AK3	0.345994	2.18168	0.0359367
ADAM9	0.345964	2.18146	0.0359542
TRIM65	0.345958	2.18141	0.0359578
CTSD	0.345902	2.18101	0.0359898
HNRNPA1L2	0.345838	2.18056	0.0360264
TMEM65	0.345825	2.18046	0.0360338
TMCC3	0.345813	2.18038	0.0360406
FAM96A	0.34575	2.17993	0.0360765
[truncated: 15,862 more rows]
[truncated: 24 more columns]

## Sheet: Myeloid cells
Table S5. IPA Pathways regulated by altered expression of genes correlating with MRSS in myeloid cells
Gene	Correlation	t-value	p-value		Ingenuity Canonical Pathways	-log(p-value)	Ratio	z-score
GAPDH	0.723324	6.19723	4.2487e-07		Oxidative Phosphorylation	14.1	0.349	6.164
RHOA	0.719782	6.13408	5.1433e-07		Sirtuin Signaling Pathway	13.8	0.23	-1.26
IFITM3	0.709338	5.95359	8.88799e-07		Interferon Signaling	5.44	0.361	2.496
APOL6	0.700718	5.81059	1.37181e-06		Natural Killer Cell Signaling	5.15	0.183	3
IFITM2	0.684422	5.55366	2.99408e-06		IL-8 Signaling	4.61	0.175	4.382
DAZAP2	0.681436	5.50834	3.43601e-06		STAT3 Pathway	4.3	0.193	2.524
COX8A	0.678773	5.46836	3.87975e-06		Antigen Presentation Pathway	4.27	0.308	#NUM!
PKM	0.678518	5.46454	3.92503e-06		Crosstalk between Dendritic Cells and Natural Killer Cells	3.43	0.202	2.324
GNG2	0.677667	5.45187	4.07904e-06		IL-1 Signaling	3.25	0.196	3
VPS9D1	0.676438	5.43363	4.3114e-06		Senescence Pathway	3.07	0.142	3.244
PFN1	0.674964	5.41186	4.60601e-06		NF-κB Signaling	3	0.156	3.657
TIMM50	0.669332	5.32976	5.90961e-06		CTLA4 Signaling in Cytotoxic T Lymphocytes	2.98	0.191	#NUM!
BRI3BP	0.665394	5.27336	7.01247e-06		Protein Ubiquitination Pathway	2.85	0.139	#NUM!
SH3BGRL3	0.656378	5.14717	1.02795e-05		Role of JAK1 and JAK3 in γc Cytokine Signaling	2.81	0.203	#NUM!
TAPBP	0.655135	5.13008	1.08255e-05		CXCR4 Signaling	2.8	0.156	3.273
ACTB	0.650457	5.06641	1.31253e-05		JAK/Stat Signaling	2.61	0.188	2.84
BOP1	0.648837	5.0446	1.40202e-05		T Helper Cell Differentiation	2.57	0.192	#NUM!
UBALD2	0.647452	5.02604	1.48292e-05		IL-6 Signaling	2.05	0.151	2.065
CFL1	0.644217	4.98304	1.68861e-05		TGF-β Signaling	1.53	0.146	3.051
IMPDH1	0.643972	4.9798	1.7052e-05		Th17 Activation Pathway	1.4	0.143	2.309
RPA3	0.640753	4.93749	1.93739e-05
RAD23A	0.636664	4.88439	2.27372e-05
PIGX	0.634067	4.85103	2.514e-05		x-axis = canonical signaling pathways			Yellow= positive
PNPLA6	0.632551	4.83167	2.66481e-05		y-axis= -log (p-value)			Blue = negative
ACSL1	0.630145	4.80116	2.9209e-05					Gray= no activity pattern available
GIGYF1	0.629254	4.78991	3.02129e-05
MAP2K2	0.627426	4.76694	3.23708e-05		Oxidative phosphorylation				Sirtuin Signaling				Interferon Signaling				NK cell signaling				IL-8 Signaling				STAT 3 pathway				Antigen Presenting Pathway				Cross b/w DC and NK cells				IL-1 Signaling				Senescence Pathway				NF-kB pathway				CTLA4 Signaling in cytotoxic T cells
RNF187	0.62493	4.73579	3.55441e-05		GenBank/Gene Symbol - human (HUGO / HGNC / Entrez Gene)	Expr Other	Expected		GenBank/Gene Symbol - human (HUGO / HGNC / Entrez Gene)	Expr Other	Expected		GenBank/Gene Symbol - human (HUGO / HGNC / Entrez Gene)	Expr Other	Expected		GenBank/Gene Symbol - human (HUGO / HGNC / Entrez Gene)	Expr Other	Expected		GenBank/Gene Symbol - human (HUGO / HGNC / Entrez Gene)	Expr Other	Expected		GenBank/Gene Symbol - human (HUGO / HGNC / Entrez Gene)	Expr Other	Expected		GenBank/Gene Symbol - human (HUGO / HGNC / Entrez Gene)	Expr Other	Expected		GenBank/Gene Symbol - human (HUGO / HGNC / Entrez Gene)	Expr Other	Expected		GenBank/Gene Symbol - human (HUGO / HGNC / Entrez Gene)	Expr Other	Expected		GenBank/Gene Symbol - human (HUGO / HGNC / Entrez Gene)	Expr Other	Expected		GenBank/Gene Symbol - human (HUGO / HGNC / Entrez Gene)	Expr Other	Expected		GenBank/Gene Symbol - human (HUGO / HGNC / Entrez Gene)
TMSB10	0.622937	4.71108	3.82774e-05		ATP5F1B	0.425	Up		ACLY	0.409	Down		BAX	0.507	Up		AKT1	0.415	Up		AKT1	0.415	Up		BMP6	0.394	Up		HLA-A	0.404			ACTB	0.65			ADCY4	-0.353			AKT1	0.415	Up		AKT1	0.415	Up		AKT1
LGALS9	0.62161	4.69471	4.02026e-05		ATP5F1D	0.371	Up		ACSS2	0.437	Up		IFI6	0.493	Up		CD226	0.354	Up		ARAF	0.376	Up		CSF2RB	0.342	Up		HLA-B	0.418			CCR7	-0.498	Up		ADCY7	0.395			ANAPC11	0.415			ARAF	0.376	Up		AP1M1
MX1	0.621569	4.69421	4.02619e-05		ATP5F1E	0.516	Up		AKT1	0.415	Down		IFI35	0.452	Up		CDC42	0.44	Up		ARRB2	0.355	Up		FGFR3	0.336	Up		HLA-DMA	-0.354			CD28	0.378	Up		ADCY9	0.352			ARAF	0.376	Up		AZI2	0.353	Up		AP1S1
NRGN	0.620421	4.68011	4.19995e-05		ATP5ME	0.501	Up		ATG4B	0.402	Up		IFITM1	0.55	Up		CFL1	0.644	Down		BAX	0.507	Down		FLT1	0.349	Up		HLA-DPB1	-0.463			CD209	0.371	Up		GNAI2	0.542			CAPN1	0.417	Up		BCL10	0.507	Up		AP2B1
IL21R	0.615955	4.6257	4.94234e-05		ATP5MF	0.488	Up		ATG4D	0.355	Up		IFITM2	0.684	Up		FCER1G	0.36	Up		CCND1	0.434	Up		HRAS	0.52	Up		HLA-DRA	-0.41			CD226	0.354	Up		GNAQ	0.328			CAPNS1	0.484	Up		BMP4	0.332	Up		CD28
FPGS	0.615207	4.61666	5.07773e-05		ATPAF2	0.424	Up		ATP5F1B	0.425	Up		IFITM3	0.709	Up		HLA-A	0.404	Down		CCND3	0.599	Up		IL18RAP	-0.383			MR1	0.385			CSF2RB	0.342	Up		GNB1	0.486			CCND1	0.434	Down		CSNK2B	0.441	Up		CLTA
44083	0.614168	4.60413	5.2714e-05		COX15	0.354	Up		ATP5F1D	0.371			ISG15	0.484	Up		HLA-B	0.418	Down		CDC42	0.44			IL1R2	-0.546			NLRC5	0.359			HLA-A	0.404			GNB2	0.46			CDKN2B	0.348	Up		FCER1G	0.36	Up		CLTB
BANF1	0.612785	4.58752	5.53939e-05		COX5B	0.437	Up		ATP5F1E	0.516			JAK2	-0.34	Up		HRAS	0.52	Up		CYBB	0.355	Up		IL21R	0.616			PSMB8	0.357			HLA-B	0.418			GNB4	0.405			E2F1	0.493	Down		FGFR3	0.336	Up		CLTC
TYMP	0.607825	4.52849	6.60533e-05		COX6A1	0.352	Up		BAX	0.507			MX1	0.622	Up		HSPA5	-0.396	Up		EIF4EBP1	0.482	Up		IL2RG	0.493	Up		PSMB9	0.366			HLA-DRA	-0.41	Up		GNG2	0.678			E2F4	0.589	Down		FLT1	0.349	Up		FCER1G
TFDP1	0.607377	4.5232	6.71017e-05		COX6B1	0.436	Up		BECN1	0.414	Up		PSMB8	0.357	Up		HSPA9	0.366	Up		FLT1	0.349	Up		IL3RA	-0.49			TAP1	0.477			ICAM3	0.399	Up		IL1RAP	0.42	Up		E2F7	0.368	Down		HDAC2	0.371	Down		HLA-A
TMX2	0.605298	4.49874	7.21668e-05		COX6C	0.448	Up		E2F1	0.493	Down		RELA	0.408	Down		IL18RAP	-0.383	Up		GNAI2	0.542	Up		IL6R	-0.342			TAP2	0.449			IL2RG	0.493	Up		IRAK4	0.469	Up		EED	0.439	Down		HRAS	0.52	Up		HLA-B
IMPA2	0.602799	4.46953	7.87126e-05		COX7A2	0.462	Up		EPAS1	0.422	Up		STAT1	0.381	Up		IRAK4	0.469	Up		GNB1	0.486	Up		IL7R	-0.458			TAPBP	0.655			IL3RA	-0.49	Up		MAP2K7	0.326	Up		EIF4EBP1	0.482	Down		IL1R2	-0.546	Up		JAK2
RAB31	0.601061	4.44934	8.35751e-05		COX7B	0.45	Up		ESRRA	0.38	Down		TAP1	0.477	Up		JAK2	-0.34	Up		GNB2	0.46			JAK2	-0.34	Up						LTB	0.47	Up		MAPK1	0.5	Up		ELF2	0.336	Up		IRAK4	0.469	Up		PPP2R5B
DCAF11	0.599842	4.43523	8.7147e-05		COX7C	0.527	Up		G6PD	0.535							JAK3	0.428	Up		GNB4	0.405			KRAS	0.368	Up						LTBR	0.443	Up		MYD88	0.36	Up		EP400	0.4	Up		KRAS	0.368	Up		PPP2R5C
FAM3A	0.599136	4.42709	8.92781e-05		COX8A	0.679	Up		GABARAP	0.326	Up						KRAS	0.368	Up		GNG2	0.678	Up		MAP2K2	0.627	Up						MICB	0.453	Up		NFKBIB	0.482	Up		GADD45G	-0.388	Up		LTBR	0.443	Up		PTPA
SERF2	0.598671	4.42173	9.07063e-05		MT-CO2	0.409	Up		GABARAPL1	0.455	Up						LILRB1	0.354	Down		HRAS	0.52	Up		MAP3K20	0.362	Up						RELA	0.408	Up		PRKACA	0.444	Up		HRAS	0.52	Up		MAP2K7	0.326	Up		PTPN6
CCND3	0.598631	4.42127	9.08304e-05		MT-ND3	0.34	Up		GADD45G	-0.388	Up						LIMK1	0.564	Up		IQGAP1	0.37	Up		MAP3K21	0.374	Up						TNFSF10	0.478	Up		PRKAR2B	0.409	Up		ING1	0.446	Up		MAP3K3	0.375	Up		TRAT1
ATP6AP1	0.59658	4.39773	9.739e-05		NDUFA1	0.38	Up		GLUD1	0.396							MAP2K2	0.627	Up		IRAK4	0.469	Up		MAPK1	0.5	Up						TYROBP	0.473	Up		RELA	0.408	Up		IRF3	0.455	Up		MYD88	0.36	Up
SHISA5	0.595805	4.38887	9.99796e-05		NDUFA2	0.389	Up		GOT2	0.359	Down						MAP3K3	0.375	Up		ITGAM	0.341	Up		NDUFA13	0.34	Down														KRAS	0.368	Up		NFKBIB	0.482	Down
TNFSF12	0.593783	4.36584	0.000107025		NDUFA3	0.381	Up		GTF3C2	0.421							MAP3K13	0.479	Up		ITGB2	0.409	Up		NTRK2	-0.345	Up														MAP2K2	0.627	Up		NTRK2	-0.345	Up
ETHE1	0.593616	4.36395	0.000107625		NDUFA6	0.415	Up		H1FX	0.563	Up						MAPK1	0.5	Up		KRAS	0.368	Up		PIM1	0.552															MAP2K7	0.326	Up		PRKACA	0.444	Up
CD300E	0.591843	4.34387	0.000114203		NDUFA9	0.477	Up		H3F3A	0.396	Up						MICB	0.453	Up		LIMK1	0.564	Up		PTPN6	0.357	Down														MAPK1	0.5	Up		RELA	0.408	Up
IMMT	0.591788	4.34325	0.000114413		NDUFA11	0.544	Up		HIF1A	0.422	Down						MYD88	0.36	Up		MAP2K2	0.627	Up		RRAS2	0.339	Up														MAPKAPK3	0.55	Up		RELB	0.362	Up
CD52	0.590513	4.32887	0.000119373		NDUFA13	0.34	Up		HSF1	0.355	Up						PTPN6	0.357	Down		MAPK1	0.5	Up		RRAS	0.526	Up														PARP1	0.358	Up		RRAS2	0.339	Up
E2F4	0.589218	4.31432	0.000124608		NDUFAB1	0.336	Up		LDHA	0.384	Down						PXN	0.456	Up		MMP9	-0.336	Up		STAT3	0.392	Up														PDHX	0.425	Up		RRAS	0.526	Up
GPSM3	0.58843	4.3055	0.000127891		NDUFB1	0.464	Up		MAP1LC3A	0.328	Up						RAC2	0.442	Up		NFKBIB	0.482			TGFB1	0.567	Up														PHF19	0.33	Down		TDP2	0.356
RPS6KB2	0.586053	4.27897	0.000138282		NDUFB2	0.562	Up		MAPK1	0.5	Down						RELA	0.408	Up		PLCB2	0.332	Up																		PML	0.474	Up		TLR8	0.366	Up
QSOX1	0.585893	4.2772	0.000139006		NDUFB7	0.413	Up		MLYCD	-0.401	Down						ROCK1	-0.384	Up		RAB11FIP2	0.559																			PPP2R5B	0.454	Up		TNFSF13B	0.396	Up
43892	0.584723	4.26421	0.000144423		NDUFB10	0.342	Up		MT-ND3	0.34	Down						RRAS2	0.339	Up		RAC2	0.442	Up																		PPP2R5C	0.35	Up
ARPC4	0.583533	4.25104	0.000150119		NDUFB11	0.424	Up		NDUFA1	0.38	Down						RRAS	0.526	Up		RELA	0.408	Up																		PTPA	0.464	Up
UBL5	0.5835	4.25068	0.000150279		NDUFS5	0.457	Up		NDUFA2	0.389	Down						SOS2	0.348	Up		RHOA	0.72	Up																		RPS6KA4	0.459	Up
NFYA	0.582997	4.24513	0.000152751		NDUFS6	0.441	Up		NDUFA3	0.381	Down						TNFSF10	0.478	Up		RHOG	0.437	Up																		RRAS2	0.339	Up
TRIAP1	0.582827	4.24325	0.000153596		NDUFS8	0.358	Up		NDUFA6	0.415	Down						TYROBP	0.473	Up		ROCK1	-0.384	Up																		RRAS	0.526	Up
ZNF385A	0.579804	4.21005	0.000169315		UQCR10	0.407	Up		NDUFA9	0.477	Up						ULBP2	0.352	Up		RRAS2	0.339	Up																		SMAD4	0.333	Up
AL445524.1	0.577242	4.18213	0.000183747		UQCR11	0.542	Up		NDUFA11	0.544	Down						VAV1	0.41	Up		RRAS	0.526	Up																		SMAD5	0.383	Up
TMEM33	0.573883	4.14578	0.00020435		UQCRFS1	0.358	Up		NDUFA13	0.34	Down						WAS	0.474	Up																						SOD2	0.332	Down
IFI27L2	0.572131	4.12696	0.000215893		UQCRQ	0.5	Up		NDUFAB1	0.336	Down																														SQSTM1	-0.343	Down
ATP5MD	0.570694	4.11158	0.000225796		VPS9D1	0.676	Up		NDUFB1	0.464	Down																														TMEM173	0.401	Up
FKBP1A	0.567996	4.08284	0.000245502						NDUFB2	0.562	Down																														TGFB1	0.567	Up
KLHDC3	0.567799	4.08075	0.000246999						NDUFB7	0.413	Down
BOLA3	0.566941	4.07167	0.000253611						NDUFB10	0.342	Down
TGFB1	0.566852	4.07072	0.000254312						NDUFB11	0.424	Down
CNDP2	0.566649	4.06857	0.000255902						NDUFS5	0.457	Down
BRI3	0.566368	4.0656	0.000258123						NDUFS6	0.441	Down
UBE2J1	0.5654	4.05539	0.000265897						NDUFS8	0.358	Down
LIMK1	0.564268	4.04347	0.000275252						PAM16	0.329
H1FX	0.56272	4.02722	0.000288534						PARP1	0.358	Up
NDUFB2	0.561994	4.01963	0.000294957						PGAM1	0.488	Up
MSRB2	0.560887	4.00807	0.000304994						PGK1	0.349
TAGLN2	0.55945	3.99312	0.00031848						POLR3D	0.365	Down
RAB11FIP2	0.559053	3.989	0.000322296						PRKDC	0.353	Up
NONO	0.55661	3.96371	0.000346716						RELA	0.408	Down
ARF5	0.556327	3.96079	0.00034965						RRP9	0.36	Up
S100A11	0.556094	3.95839	0.000352077						SOD2	0.332	Up
SSH2	0.556034	3.95777	0.000352709						SREBF1	0.475	Down
STXBP2	0.556033	3.95777	0.000352713						STAT3	0.392	Down
SLCO2B1	0.555674	3.95407	0.000356492						TIMM13	0.459
ERO1A	0.554245	3.93938	0.000371912						TIMM50	0.669
MMP24OS	0.55255	3.92202	0.000390966						TIMM17B	0.351
GLB1	0.551755	3.91391	0.000400199						TIMM8B	0.426
PIM1	0.551687	3.91322	0.000400994						TOMM22	0.394
GIPC1	0.551535	3.91167	0.000402785						TSPO	0.459
MAPKAPK3	0.550335	3.89945	0.000417175						TUBA1A	0.428	Up
IFITM1	0.549927	3.89531	0.000422165						TUBA4A	0.423	Up
RNF126	0.549796	3.89398	0.000423778						UCP2	0.502	Down
VMA21	0.549055	3.88646	0.000433025						UQCRFS1	0.358
TMEM170B	0.548613	3.88199	0.000438613						VDAC1	0.427
ANP32A	0.54535	3.84908	0.000481973
SMPD4	0.545155	3.84713	0.000484675
SLC25A53	0.545108	3.84665	0.000485335
NDUFA11	0.544331	3.83886	0.000496264
MRPL54	0.544004	3.83559	0.000500932
SH2B1	0.543258	3.82812	0.000511735
COPS7A	0.5432	3.82754	0.000512581
WDR1	0.543196	3.82749	0.000512647
POU5F2	0.542997	3.82551	0.000515564
PPIA	0.542824	3.82378	0.000518112
DPYSL2	0.542817	3.82372	0.000518208
LYSMD4	0.542675	3.8223	0.000520311
SCOC	0.542596	3.82151	0.000521482
UQCR11	0.541859	3.81416	0.000532537
DCPS	0.541611	3.81168	0.000536314
GNAI2	0.541523	3.81081	0.000537656
SNHG25	0.540946	3.80507	0.00054652
NSFL1C	0.540155	3.79721	0.000558896
HIGD1A	0.53987	3.79438	0.000563429
MYO1G	0.539146	3.7872	0.000575054
PRDM8	0.538355	3.77938	0.000588005
GALK1	0.53692	3.76522	0.000612161
NME4	0.536376	3.75986	0.000621543
AC068870.2	0.534897	3.74533	0.000647718
SIAH2	0.534846	3.74483	0.000648634
G6PD	0.534821	3.74458	0.000649087
ACBD3	0.534588	3.7423	0.000653307
NAPA	0.534527	3.7417	0.000654411
SLC39A9	0.533747	3.73407	0.000668733
PPP1R14A	0.532424	3.72114	0.000693665
RIOK3	0.532315	3.72007	0.000695761
DESI1	0.531972	3.71673	0.000702373
LONP1	0.531333	3.71052	0.00071483
SEC61G	0.529786	3.69548	0.000745853
DCUN1D3	0.529485	3.69257	0.000752011
C21orf91	0.529277	3.69055	0.000756306
TRAPPC1	0.529015	3.68802	0.000761734
METTL7A	0.528845	3.68637	0.000765281
ADA2	0.528439	3.68244	0.000773825
ACAP1	0.52827	3.6808	0.000777396
SUPT5H	0.528265	3.68076	0.000777503
GIT1	0.527262	3.67107	0.000799016
TPM3	0.527155	3.67005	0.000801334
COX7C	0.526704	3.6657	0.000811205
F8A1	0.526291	3.66172	0.000820336
CTSA	0.525927	3.65822	0.000828474
RRAS	0.525799	3.657	0.000831328
PMM1	0.525737	3.65639	0.000832744
C17orf49	0.525198	3.65121	0.000844959
ARF3	0.524585	3.64534	0.000859043
RCBTB2	0.523844	3.63824	0.000876343
BLOC1S1	0.523247	3.63252	0.000890528
MPZL2	0.52224	3.62292	0.000914863
F11R	0.521322	3.61416	0.000937599
ZMAT3	0.52115	3.61253	0.000941899
HRAS	0.520037	3.60194	0.000970243
GRN	0.520025	3.60184	0.000970535
MCM3	0.519765	3.59937	0.000977259
PDIA4	0.518508	3.58745	0.00101038
ZNF609	0.518418	3.5866	0.0010128
CPSF7	0.517742	3.58021	0.00103104
LY6E	0.517399	3.57697	0.00104042
ETV5	0.517338	3.57639	0.00104209
TESK1	0.516893	3.5722	0.00105437
CKLF	0.516635	3.56976	0.00106155
ATP5MPL	0.516298	3.56659	0.00107099
ATP5F1E	0.516125	3.56497	0.00107586
CEBPD	0.515108	3.5554	0.00110495
MRPS15	0.514508	3.54977	0.00112242
LGALS1	0.514302	3.54783	0.0011285
MVP	0.514029	3.54527	0.00113656
HACE1	0.513938	3.54442	0.00113925
CD4	0.513755	3.5427	0.00114471
HSBP1	0.513723	3.54241	0.00114566
LSP1	0.513254	3.53801	0.00115974
MXD1	0.513147	3.53701	0.00116299
UBA1	0.512673	3.53257	0.00117742
PALD1	0.51204	3.52667	0.00119691
HACD3	0.511169	3.51854	0.00122422
UXS1	0.51092	3.51622	0.00123215
LILRA2	0.510736	3.51451	0.00123801
FCN1	0.510436	3.51172	0.00124765
GNPTAB	0.510023	3.50788	0.001261
MTPN	0.509637	3.50429	0.0012736
CASP2	0.508735	3.49592	0.00130351
GIN1	0.508303	3.49191	0.00131803
RRAD	0.507833	3.48757	0.00133399
BAX	0.507491	3.4844	0.00134572
AP1S1	0.507459	3.4841	0.00134684
ZSCAN16-AS1	0.507252	3.48219	0.001354
COX16	0.507128	3.48104	0.00135829
BCL10	0.507089	3.48068	0.00135963
SFT2D3	0.506718	3.47726	0.00137256
C1orf122	0.506644	3.47658	0.00137516
VAMP2	0.505946	3.47013	0.00139986
PSMC3	0.505285	3.46405	0.00142358
SECTM1	0.505122	3.46254	0.0014295
GLIPR2	0.50509	3.46225	0.00143066
MT2A	0.504402	3.45592	0.00145587
VAMP7	0.504365	3.45558	0.00145722
S100A9	0.504172	3.45381	0.00146435
RBM14	0.503544	3.44804	0.00148783
ATIC	0.503525	3.44787	0.00148853
ODC1	0.502679	3.44011	0.00152069
NAGPA	0.502483	3.43833	0.00152818
AC096667.1	0.502353	3.43713	0.00153321
CREBRF	0.502238	3.43608	0.00153765
UCP2	0.501588	3.43014	0.00156301
ATP5ME	0.501382	3.42826	0.00157111
SNRK	0.501366	3.42811	0.00157177
CXXC1	0.500958	3.42439	0.00158791
PIEZO1	0.500684	3.42189	0.00159886
HOXA9	0.50048	3.42002	0.00160707
EREG	0.500169	3.41719	0.00161961
U2AF2	0.500003	3.41567	0.00162639
MARK4	0.499972	3.4154	0.00162762
MAPK1	0.499901	3.41475	0.00163051
UQCRQ	0.499678	3.41272	0.00163964
CTDNEP1	0.499266	3.40897	0.00165658
NAAA	0.499015	3.40669	0.001667
IGSF8	0.49894	3.406	0.00167013
IFI44L	0.49852	3.40219	0.00168768
CDCA7	0.498435	3.40142	0.00169128
C4orf48	0.498241	3.39966	0.00169944
OSCAR	0.498166	3.39897	0.00170263
PPP1R14B	0.497537	3.39327	0.00172944
YOD1	0.4975	3.39293	0.00173105
SNX3	0.496566	3.38448	0.00177158
NADK2	0.496	3.37936	0.00179655
CLSTN2	0.495208	3.37221	0.00183202
HNRNPAB	0.4952	3.37214	0.0018324
GCH1	0.494923	3.36964	0.00184492
PSMB10	0.494249	3.36357	0.00187579
ATOX1	0.494189	3.36303	0.00187854
MRPL53	0.493809	3.35961	0.00189616
NUDT14	0.493769	3.35925	0.00189802
RAP1GDS1	0.493737	3.35896	0.00189952
DR1	0.493637	3.35806	0.00190419
ARHGDIA	0.493337	3.35536	0.00191823
CARHSP1	0.493214	3.35426	0.00192403
E2F1	0.493007	3.3524	0.00193382
IFI6	0.492873	3.35119	0.00194019
FLOT2	0.49254	3.3482	0.00195606
ABHD17A	0.492537	3.34818	0.00195619
IL2RG	0.492528	3.3481	0.00195661
ANXA11	0.492296	3.34601	0.00196775
DRG2	0.4922	3.34515	0.00197238
ACTR2	0.492089	3.34415	0.00197776
CS	0.491928	3.34271	0.00198553
MMAB	0.491489	3.33878	0.00200692
SELENON	0.491429	3.33824	0.00200985
FOXK1	0.491283	3.33694	0.00201699
SAMHD1	0.491123	3.3355	0.00202487
SHARPIN	0.490968	3.33411	0.00203255
NME2	0.490919	3.33368	0.00203495
CYB5R3	0.490618	3.33099	0.0020499
RRM2	0.490541	3.3303	0.00205375
FAM234A	0.489648	3.32232	0.00209879
RAP2C	0.489584	3.32175	0.00210203
DCAF7	0.489562	3.32155	0.00210318
ZC3HAV1	0.489419	3.32027	0.00211048
ARHGAP1	0.48901	3.31663	0.00213145
ROGDI	0.488696	3.31383	0.00214772
FAM110B	0.488642	3.31335	0.00215052
SF3A2	0.488422	3.31139	0.002162
PGAM1	0.488316	3.31044	0.00216754
ATP5MF	0.488214	3.30954	0.00217289
LMNB1	0.487518	3.30335	0.00220966
FCGR1A	0.487256	3.30102	0.00222363
NSA2	0.48682	3.29715	0.00224707
CCDC167	0.486769	3.29669	0.00224986
GNB1	0.486235	3.29196	0.00227886
ABCB10	0.486131	3.29104	0.00228458
DAPK1	0.485439	3.28491	0.00232278
ORAI2	0.484611	3.27758	0.00236925
CAPNS1	0.484212	3.27405	0.00239192
CEP55	0.484054	3.27266	0.00240095
ISG15	0.484031	3.27246	0.00240223
MSMO1	0.484014	3.27231	0.00240321
BOLA2B	0.484004	3.27222	0.00240379
DVL3	0.483431	3.26716	0.00243685
KIF1C	0.483294	3.26596	0.00244478
MAT2B	0.483266	3.26571	0.00244641
RAB5C	0.48318	3.26495	0.00245143
PGAM5	0.482679	3.26054	0.00248078
DAGLB	0.48265	3.26028	0.00248253
NACC2	0.482461	3.25862	0.00249366
GTF2E2	0.482429	3.25834	0.00249554
EIF4EBP1	0.482255	3.2568	0.00250586
GSPT1	0.481743	3.2523	0.00253644
NFKBIB	0.481673	3.25168	0.00254071
FAM49B	0.481656	3.25154	0.00254167
SLC25A30	0.481469	3.24989	0.00255297
TOR1A	0.481397	3.24925	0.00255735
MBOAT7	0.481044	3.24616	0.00257874
NT5DC2	0.480706	3.24319	0.0025994
VANGL1	0.480632	3.24254	0.00260396
CNN2	0.480615	3.24239	0.00260503
SRRT	0.47999	3.23691	0.0026437
C19orf53	0.47967	3.23411	0.00266371
ABRACL	0.479531	3.23289	0.00267243
DSC3	0.479494	3.23257	0.00267476
MYBL2	0.479487	3.23251	0.00267519
MPND	0.479471	3.23237	0.00267617
MAP3K13	0.479426	3.23197	0.00267901
EIF6	0.479393	3.23169	0.00268109
PIGA	0.478744	3.22601	0.00272231
SLC7A6	0.478701	3.22563	0.00272504
PEX19	0.478617	3.22489	0.00273044
TRIM66	0.478236	3.22157	0.0027549
TNFSF10	0.478165	3.22095	0.00275949
NDUFA9	0.477224	3.21274	0.00282092
CLASP1	0.476934	3.21021	0.00284009
TAP1	0.47683	3.20931	0.00284699
BAP1	0.476807	3.20911	0.00284852
EIF4E3	0.476236	3.20413	0.00288672
GALE	0.475823	3.20054	0.00291457
AVEN	0.475474	3.19751	0.00293835
SSNA1	0.475402	3.19688	0.00294327
MOCS2	0.475295	3.19595	0.00295061
U2AF1L4	0.475185	3.195	0.00295813
SREBF1	0.475073	3.19402	0.00296586
CPD	0.474495	3.18901	0.00300586
WDR5	0.474443	3.18856	0.00300948
PML	0.474142	3.18594	0.00303058
WAS	0.474048	3.18513	0.00303719
TYMS	0.473539	3.18072	0.00307315
POLR2L	0.473446	3.17992	0.00307975
TGDS	0.473247	3.17819	0.00309396
KRT14	0.47289	3.17511	0.00311951
PPT1	0.472674	3.17324	0.00313512
TYROBP	0.472501	3.17174	0.00314765
MDH2	0.472392	3.1708	0.00315554
AGFG2	0.472307	3.17007	0.00316173
SBNO2	0.471812	3.1658	0.00319791
XPNPEP1	0.47081	3.15716	0.00327233
SAC3D1	0.470376	3.15341	0.00330508
LTB	0.470304	3.1528	0.00331047
NSL1	0.469867	3.14903	0.00334377
CMIP	0.469808	3.14853	0.0033483
OST4	0.469687	3.14749	0.00335756
DPM3	0.469116	3.14258	0.00340162
IRAK4	0.469047	3.14199	0.00340698
UBE2G2	0.469021	3.14177	0.00340894
PHACTR2	0.468873	3.14049	0.00342052
MIEN1	0.468658	3.13865	0.00343732
TRMT112	0.468462	3.13697	0.00345265
ABHD15	0.468044	3.13338	0.00348569
SH2D3A	0.467601	3.12958	0.00352096
NFAM1	0.467599	3.12957	0.0035211
MYH9	0.467114	3.12541	0.00356009
RPIA	0.466505	3.1202	0.00360954
NELFE	0.466432	3.11958	0.00361547
LINC01480	0.466207	3.11766	0.00363394
PCMTD2	0.466179	3.11742	0.00363621
GPAA1	0.466124	3.11695	0.00364073
NISCH	0.465953	3.11549	0.00365485
CYFIP2	0.465679	3.11315	0.00367755
MCM7	0.465652	3.11292	0.00367975
C18orf32	0.465444	3.11115	0.00369706
CTSZ	0.464955	3.10697	0.0037381
PPP6C	0.46488	3.10634	0.0037444
CTBP1	0.46488	3.10633	0.00374444
NDUFB1	0.464282	3.10124	0.00379513
SLC2A5	0.463985	3.09871	0.00382054
FKBP8	0.463942	3.09835	0.00382421
PTPA	0.463643	3.0958	0.00385003
RNF181	0.4636	3.09543	0.00385374
EHBP1L1	0.463057	3.09082	0.00390092
NCAPH2	0.462854	3.0891	0.00391868
FKBP3	0.462631	3.08721	0.00393828
PPP6R1	0.462501	3.0861	0.0039498
PSMA4	0.462172	3.08331	0.00397895
CD101	0.462059	3.08235	0.00398901
COX7A2	0.461758	3.0798	0.00401591
SNAI1	0.461631	3.07872	0.00402732
DPP3	0.46144	3.0771	0.00404448
FBXL6	0.461231	3.07533	0.00406337
SREBF2	0.461207	3.07513	0.00406552
ZDHHC8	0.461129	3.07446	0.00407264
BST2	0.460901	3.07253	0.00409337
IPO13	0.460561	3.06966	0.00412447
SUCLA2	0.460558	3.06964	0.00412468
PAFAH1B2	0.460404	3.06833	0.00413887
CD300C	0.45995	3.0645	0.00418077
GNB2	0.459501	3.0607	0.00422265
TSPO	0.459476	3.06049	0.00422504
RPS6KA4	0.45945	3.06027	0.00422748
NUCB1	0.459444	3.06022	0.004228
SCYL1	0.459387	3.05974	0.00423337
APOLD1	0.458906	3.05568	0.0042787
TMEM163	0.458883	3.05549	0.00428083
CCZ1B	0.45884	3.05512	0.00428493
TIMM13	0.458807	3.05485	0.00428805
ZBTB42	0.458416	3.05154	0.00432535
DHPS	0.45787	3.04694	0.00437782
SPCS3	0.457695	3.04548	0.0043947
PAICS	0.457476	3.04363	0.00441595
LAMTOR2	0.457361	3.04267	0.00442715
HRH2	0.457248	3.04171	0.00443825
NDUFS5	0.456958	3.03927	0.00446668
SCAMP4	0.456902	3.0388	0.00447218
CNOT11	0.456748	3.03751	0.00448735
MKNK1	0.456534	3.03572	0.00450844
MXD4	0.456442	3.03494	0.00451763
ATRNL1	0.456105	3.03211	0.00455117
APEH	0.456028	3.03146	0.00455889
MSN	0.456016	3.03136	0.0045601
PXN	0.455747	3.02911	0.00458705
MIF	0.455743	3.02908	0.00458741
SATB1	0.455645	3.02825	0.00459733
SORBS3	0.45553	3.02729	0.00460887
HIP1	0.455429	3.02644	0.00461917
SUMO3	0.455413	3.02631	0.00462073
MTF1	0.455297	3.02533	0.00463251
SNRPB	0.4552	3.02452	0.00464233
IRF3	0.455155	3.02414	0.00464693
GABARAPL1	0.455015	3.02297	0.00466114
CMPK2	0.455001	3.02285	0.00466264
CBX3	0.454603	3.01952	0.00470339
ZNF428	0.454562	3.01917	0.00470763
SAMD9	0.454464	3.01836	0.00471765
COPS9	0.454399	3.01781	0.00472435
CDT1	0.454259	3.01664	0.00473884
MANEA	0.454133	3.01558	0.00475191
OAS2	0.454012	3.01457	0.00476449
FIBP	0.453783	3.01266	0.0047883
NEDD4L	0.453733	3.01224	0.00479351
PPP2R5B	0.453612	3.01123	0.00480615
MICB	0.453049	3.00653	0.00486545
GRK3	0.452888	3.00518	0.00488254
IGFBP2	0.452333	3.00055	0.00494178
ARHGDIB	0.452251	2.99986	0.00495059
IFI35	0.452225	2.99965	0.00495336
MAP4K1	0.452173	2.99922	0.0049589
TPP1	0.451845	2.99648	0.00499438
PSMF1	0.451797	2.99608	0.0049995
PRPS1	0.451679	2.9951	0.00501231
AARSD1	0.451295	2.9919	0.00505414
CDK16	0.451221	2.99128	0.00506231
AATF	0.451159	2.99077	0.00506912
IMPAD1	0.451126	2.99049	0.00507274
SERPING1	0.450769	2.98752	0.00511203
LRRC45	0.450651	2.98654	0.00512504
TSSC4	0.450528	2.98552	0.00513869
TSHZ3	0.450454	2.9849	0.00514692
AC011445.2	0.450331	2.98388	0.00516058
DDX52	0.450328	2.98386	0.0051609
ASL	0.450286	2.98351	0.00516562
COX7B	0.45013	2.98221	0.005183
CCNG2	0.450026	2.98135	0.00519465
GRK2	0.449797	2.97945	0.00522036
EFTUD2	0.449738	2.97896	0.00522699
APH1A	0.449621	2.97798	0.00524021
PRPF3	0.449603	2.97783	0.00524223
PHC2	0.449533	2.97725	0.00525016
MPI	0.44932	2.97549	0.00527424
SLC25A37	0.449284	2.97519	0.00527836
AC099568.2	0.449078	2.97348	0.00530178
RHBDD2	0.44901	2.97292	0.00530949
RIN1	0.448805	2.97122	0.00533294
TAP2	0.448747	2.97074	0.00533957
DPM1	0.448719	2.9705	0.00534286
SCD	0.448614	2.96964	0.00535484
LINC00909	0.448539	2.96901	0.00536351
TUBB	0.448536	2.96899	0.00536384
FYTTD1	0.448188	2.96611	0.00540402
PHB2	0.448181	2.96605	0.00540485
COX6C	0.4476	2.96124	0.00547253
TUFT1	0.447563	2.96093	0.00547693
DGUOK	0.447419	2.95974	0.00549382
KLHL22	0.446799	2.95461	0.00556711
CORO1A	0.446778	2.95444	0.00556965
GPBP1L1	0.44664	2.9533	0.00558599
ZYG11B	0.446522	2.95232	0.00560013
MND1	0.446414	2.95144	0.00561303
DDI2	0.44633	2.95074	0.00562315
TBCE	0.446319	2.95065	0.00562441
OSBPL5	0.446168	2.9494	0.00564263
GOLGA3	0.446136	2.94913	0.00564648
MFSD14A	0.445972	2.94779	0.00566616
ING1	0.44568	2.94537	0.00570158
PLTP	0.445423	2.94326	0.00573276
APIP	0.445244	2.94178	0.00575466
LINC02001	0.44513	2.94084	0.00576862
PRDX5	0.444832	2.93839	0.00580527
NAIP	0.444627	2.9367	0.00583059
CXorf38	0.444575	2.93627	0.00583699
MYCBP	0.444372	2.9346	0.00586219
KIAA0930	0.443668	2.92881	0.00595025
SNRPC	0.443667	2.9288	0.00595046
PRKACA	0.443558	2.92791	0.00596418
KPNA3	0.443535	2.92772	0.00596702
PPP1CC	0.443461	2.92711	0.00597639
AREG	0.443212	2.92506	0.006008
LTBR	0.443163	2.92466	0.00601416
GLRX5	0.443089	2.92405	0.00602364
YWHAE	0.443043	2.92368	0.0060294
SPATA13	0.442655	2.92049	0.00607908
C1D	0.442618	2.92019	0.00608382
ELOB	0.442239	2.91708	0.00613261
RAC2	0.441909	2.91437	0.00617539
SF3B6	0.44152	2.91119	0.00622607
NDUFS6	0.441183	2.90843	0.00627032
HPGD	0.441022	2.90711	0.00629156
CSTF3	0.440862	2.9058	0.00631282
VCAN	0.440794	2.90525	0.00632176
CKMT1B	0.440791	2.90522	0.00632214
CSNK2B	0.440593	2.9036	0.00634852
C18orf54	0.440483	2.9027	0.00636317
AC015912.3	0.440303	2.90123	0.00638718
CDC42	0.440204	2.90042	0.00640045
VAC14	0.440007	2.89881	0.006427
PCBP2	0.439788	2.89702	0.00645649
BX255925.3	0.439613	2.8956	0.0064801
CDC45	0.439482	2.89452	0.00649797
MFSD1	0.439188	2.89212	0.00653797
ABHD8	0.439117	2.89155	0.00654768
PRCC	0.438881	2.88962	0.00658002
EED	0.438763	2.88866	0.00659617
DEDD2	0.438024	2.88264	0.00669858
ADAM19	0.437963	2.88214	0.00670712
RABL6	0.437683	2.87986	0.00674624
RHOG	0.437409	2.87763	0.00678483
ACSS2	0.437292	2.87668	0.00680135
AC092953.2	0.437283	2.8766	0.00680266
CARD9	0.437159	2.8756	0.00682008
SSX2IP	0.437114	2.87523	0.00682654
LPAR1	0.437009	2.87438	0.00684133
TMUB1	0.436812	2.87278	0.0068694
COX5B	0.436765	2.8724	0.00687607
IRF7	0.436728	2.87209	0.0068814
COX6B1	0.436481	2.87009	0.00691667
EPHA2	0.43634	2.86894	0.00693697
CRIP1	0.436331	2.86887	0.00693826
FYB1	0.436303	2.86864	0.0069423
TRIP12	0.435396	2.86128	0.0070738
RAB1B	0.434934	2.85754	0.00714153
TAF6L	0.434637	2.85513	0.00718535
EFEMP1	0.434587	2.85472	0.0071928
TMEM258	0.434512	2.85412	0.00720389
CCND1	0.434389	2.85312	0.00722214
HINT1	0.434147	2.85116	0.0072583
ZNF202	0.433742	2.84789	0.007319
PPP1R32	0.433682	2.8474	0.00732801
ZFP57	0.433466	2.84565	0.00736064
MTCH2	0.433275	2.84411	0.00738958
SP110	0.433144	2.84305	0.00740948
CHCHD7	0.432931	2.84133	0.00744193
PSMD8	0.432715	2.83959	0.00747494
MSANTD2	0.43227	2.836	0.00754334
APOBEC3B	0.432089	2.83453	0.00757134
CARNMT1	0.431764	2.83192	0.00762174
BCCIP	0.431665	2.83112	0.00763726
IDH1	0.431586	2.83048	0.00764954
PSMA2	0.431458	2.82945	0.00766964
XYLT1	0.431221	2.82754	0.00770681
KRT6A	0.431198	2.82736	0.00771037
MBD2	0.431165	2.82709	0.00771564
C6orf89	0.431145	2.82693	0.00771869
TGOLN2	0.431066	2.82629	0.00773117
H2AFJ	0.430881	2.8248	0.00776045
CTU1	0.43084	2.82447	0.00776694
TMEM209	0.430528	2.82196	0.00781638
GPR89A	0.430274	2.81992	0.00785688
PSMB3	0.430125	2.81872	0.00788077
HCFC1R1	0.429955	2.81736	0.007908
LY96	0.429861	2.8166	0.00792315
AC010864.1	0.429852	2.81652	0.00792467
GTF2H5	0.429712	2.8154	0.00794714
RNF149	0.429592	2.81443	0.00796668
MIR3945HG	0.429583	2.81437	0.00796804
PKMYT1	0.429578	2.81432	0.00796895
BZW2	0.429525	2.8139	0.00797741
KIF1BP	0.429506	2.81374	0.00798054
SLA	0.429506	2.81374	0.00798057
SH3GLB1	0.429071	2.81025	0.00805122
MIPEP	0.428927	2.8091	0.00807482
NREP	0.428866	2.8086	0.00808486
MTDH	0.428805	2.80812	0.00809476
VPS4A	0.428597	2.80645	0.00812893
JAK3	0.428426	2.80508	0.00815718
AURKAIP1	0.428423	2.80505	0.00815775
GGT5	0.428417	2.805	0.00815869
TRIB2	0.428177	2.80308	0.00819845
ZMYND19	0.428021	2.80183	0.00822435
TUBA1A	0.427939	2.80117	0.00823791
FLOT1	0.427752	2.79968	0.00826904
ATP6V1E1	0.427704	2.79929	0.00827705
AL591895.1	0.427165	2.79498	0.00836759
HEG1	0.427163	2.79496	0.00836802
VDAC1	0.427012	2.79375	0.0083935
YBX3	0.427006	2.7937	0.00839453
TPM4	0.426952	2.79327	0.00840363
PDLIM7	0.426851	2.79246	0.0084207
B4GALT2	0.426805	2.7921	0.00842849
FARS2	0.426798	2.79204	0.00842974
RNF14	0.426586	2.79034	0.00846581
TIMM8B	0.426323	2.78824	0.0085107
ADAM9	0.426178	2.78708	0.00853556
CALHM2	0.425619	2.78262	0.00863197
MRPL58	0.425419	2.78102	0.00866666
FUBP3	0.425356	2.78052	0.00867759
ATN1	0.425325	2.78027	0.00868315
ATP5F1B	0.42523	2.77951	0.00869958
RNF44	0.425161	2.77896	0.00871172
PDHX	0.425043	2.77802	0.00873231
MCM2	0.425038	2.77798	0.00873325
PRR7	0.424656	2.77493	0.00880026
SLC35E4	0.424627	2.7747	0.0088053
GAS7	0.424565	2.77421	0.00881619
ATPAF2	0.424474	2.77349	0.00883227
EIF3B	0.424189	2.77121	0.00888289
GGT1	0.424107	2.77055	0.00889747
HNRNPD	0.423805	2.76815	0.00895132
MZT2B	0.42377	2.76787	0.00895752
SMARCC1	0.423756	2.76776	0.00896001
NDUFB11	0.423744	2.76767	0.0089622
YIF1B	0.423583	2.76638	0.00899102
RGS18	0.423538	2.76603	0.00899909
SNRNP70	0.423538	2.76602	0.00899914
MRRF	0.423457	2.76538	0.00901363
HINT2	0.423405	2.76497	0.00902292
DUSP12	0.423383	2.7648	0.00902689
BCL9L	0.423377	2.76475	0.00902795
PET100	0.423161	2.76303	0.00906694
TUBA4A	0.423146	2.76291	0.00906967
SBF1	0.423105	2.76258	0.00907709
C1QB	0.423016	2.76187	0.00909323
GSE1	0.422912	2.76105	0.0091121
ZNF791	0.422859	2.76063	0.00912168
PACSIN2	0.422727	2.75958	0.00914573
LBHD1	0.422647	2.75894	0.00916022
HIF1A	0.422498	2.75776	0.0091874
P4HB	0.422075	2.7544	0.00926495
C1orf43	0.422058	2.75426	0.00926815
EPAS1	0.422011	2.75389	0.00927681
AL162414.1	0.421985	2.75368	0.00928158
AC012306.2	0.421955	2.75344	0.00928721
TOX	0.421871	2.75278	0.00930257
RNF40	0.421861	2.7527	0.00930459
DDIAS	0.421837	2.75251	0.00930901
OVCH1-AS1	0.421743	2.75176	0.00932632
SPR	0.42163	2.75087	0.0093472
ELK1	0.421586	2.75052	0.00935545
SAP30	0.421564	2.75034	0.0093595
ACER3	0.421501	2.74985	0.00937114
TXNDC17	0.421499	2.74983	0.00937154
RNASE2	0.421041	2.74619	0.00945713
URI1	0.421031	2.74611	0.00945898
EPSTI1	0.420911	2.74516	0.00948139
GTF3C2	0.42086	2.74476	0.00949096
SLC16A10	0.420812	2.74438	0.00950008
MANBA	0.420547	2.74228	0.00954992
RANGAP1	0.420399	2.74111	0.00957791
ITGB1BP2	0.420247	2.7399	0.00960685
MRPL4	0.420228	2.73975	0.00961047
STOML2	0.420159	2.73921	0.00962351
DDX41	0.420041	2.73827	0.00964591
IL1RAP	0.41989	2.73708	0.00967471
C16orf86	0.419735	2.73585	0.0097044
CYBC1	0.419553	2.73441	0.00973927
S100A8	0.419517	2.73413	0.00974617
STARD3	0.419311	2.7325	0.00978582
YES1	0.419293	2.73235	0.00978937
SLIRP	0.419147	2.7312	0.00981749
MCOLN3	0.418929	2.72948	0.00985982
HINT3	0.418918	2.72939	0.00986181
VTI1A	0.418904	2.72928	0.00986469
USP38	0.418796	2.72843	0.00988556
KLHL18	0.418781	2.7283	0.00988862
ZMAT2	0.418472	2.72587	0.00994881
HLA-B	0.418337	2.7248	0.00997532
TMEM181	0.417969	2.72189	0.0100477
MPG	0.417281	2.71647	0.010184
TGM5	0.417267	2.71636	0.0101869
CAPN1	0.417134	2.71531	0.0102134
PCNA	0.417044	2.7146	0.0102316
HDHD5	0.416873	2.71326	0.0102658
POMP	0.416787	2.71258	0.0102831
CAVIN3	0.41645	2.70993	0.010351
GPR160	0.416236	2.70824	0.0103944
COLGALT1	0.416013	2.70649	0.0104398
SDHAF3	0.415859	2.70527	0.0104712
MFSD10	0.415664	2.70374	0.0105111
NDUFA6	0.41499	2.69844	0.01065
PPIH	0.414895	2.6977	0.0106697
STAC3	0.414891	2.69767	0.0106705
APOOL	0.414888	2.69764	0.0106712
XRN2	0.41488	2.69758	0.0106728
ANAPC11	0.414782	2.69681	0.0106931
ARL2	0.414647	2.69575	0.0107213
AKT1	0.414633	2.69564	0.0107242
PACS2	0.414617	2.69552	0.0107274
DSP	0.41452	2.69475	0.0107478
PARP12	0.41451	2.69467	0.0107499
TMEM126A	0.414494	2.69455	0.0107531
EIF5AL1	0.414254	2.69266	0.0108036
MPZL3	0.414135	2.69173	0.0108285
DBF4	0.414123	2.69164	0.010831
GTPBP2	0.414089	2.69137	0.0108382
OAS3	0.414074	2.69125	0.0108414
ASNA1	0.413871	2.68966	0.0108841
CACNA2D4	0.413846	2.68947	0.0108893
TAX1BP3	0.413835	2.68938	0.0108916
MSL2	0.413764	2.68882	0.0109067
MMP25	0.413762	2.6888	0.0109072
ROMO1	0.413712	2.68841	0.0109177
AC108134.2	0.413696	2.68829	0.010921
BECN1	0.413526	2.68696	0.0109571
AES	0.413468	2.6865	0.0109694
GARS	0.412961	2.68253	0.0110776
PRELID1	0.412848	2.68165	0.0111018
NDUFB7	0.412791	2.6812	0.011114
SLC38A9	0.412733	2.68074	0.0111267
CAB39	0.412603	2.67973	0.0111545
LSM5	0.412485	2.6788	0.0111801
EBPL	0.412157	2.67624	0.011251
BCL3	0.411982	2.67487	0.0112891
WDR18	0.411929	2.67445	0.0113007
PYGL	0.411837	2.67373	0.0113208
AP1M1	0.411486	2.67099	0.0113977
PIGS	0.411384	2.67019	0.01142
DMXL2	0.41135	2.66993	0.0114275
PJA2	0.411096	2.66794	0.0114835
TRIP4	0.410904	2.66645	0.0115259
LETM1	0.410838	2.66593	0.0115405
STMP1	0.410621	2.66424	0.0115887
KLF5	0.410534	2.66355	0.0116083
CNFN	0.410237	2.66124	0.0116747
POLR2M	0.410072	2.65996	0.0117115
CTDSP2	0.410015	2.65951	0.0117245
VAV1	0.40994	2.65892	0.0117413
RPA1	0.40974	2.65737	0.0117864
ITGB2	0.40945	2.65511	0.011852
NUP50	0.409336	2.65422	0.011878
GTF2I	0.409275	2.65374	0.0118919
MT-CO2	0.4092	2.65316	0.0119088
NRG1	0.409157	2.65282	0.0119187
ETF1	0.409136	2.65266	0.0119236
TAF9B	0.409085	2.65226	0.0119351
CD300LF	0.409029	2.65183	0.0119479
FAM83F	0.408971	2.65138	0.0119612
PRKAR2B	0.408953	2.65123	0.0119654
METAP1	0.408877	2.65065	0.0119826
ACLY	0.408607	2.64854	0.0120448
CCDC9	0.408536	2.64799	0.0120611
RELA	0.408456	2.64737	0.0120795
MT1X	0.408425	2.64713	0.0120865
RNF167	0.408102	2.64461	0.0121614
SMIM30	0.408024	2.64401	0.0121795
ITFG2-AS1	0.408019	2.64397	0.0121807
NUP93	0.408012	2.64392	0.0121822
KCTD17	0.407825	2.64246	0.0122259
TMEM136	0.407717	2.64162	0.0122509
STIL	0.407619	2.64086	0.0122739
POLDIP3	0.40747	2.6397	0.0123087
PDS5A	0.407405	2.63919	0.0123241
NMI	0.407158	2.63728	0.0123821
ASB13	0.407133	2.63709	0.0123879
RCN2	0.407116	2.63695	0.0123919
SERPINA1	0.407089	2.63674	0.0123983
C20orf27	0.406905	2.63531	0.0124418
HSH2D	0.406862	2.63498	0.0124519
UQCR10	0.406668	2.63347	0.0124979
UBQLN4	0.406574	2.63275	0.0125202
AC009126.1	0.406322	2.63079	0.0125802
C1orf21	0.405917	2.62765	0.0126772
FBRSL1	0.405902	2.62754	0.0126808
AP5S1	0.405873	2.62731	0.0126877
LAP3	0.404995	2.62051	0.0129005
SRM	0.404898	2.61976	0.012924
SLC9A7	0.404714	2.61834	0.012969
GNB4	0.404712	2.61832	0.0129695
SLC7A5	0.404587	2.61735	0.0130002
CHPT1	0.404416	2.61603	0.0130422
HLA-A	0.404362	2.61561	0.0130555
RFX1	0.40432	2.61529	0.0130659
AC073335.2	0.404002	2.61283	0.0131445
PANK1	0.40378	2.61112	0.0131995
MBD6	0.403732	2.61074	0.0132115
COG5	0.40369	2.61042	0.0132219
COTL1	0.403604	2.60976	0.0132433
FASTK	0.403463	2.60866	0.0132786
PPP1R16A	0.403324	2.60759	0.0133134
SIK1	0.403324	2.60759	0.0133134
USF2	0.403245	2.60699	0.013333
ZNF414	0.403094	2.60582	0.0133709
CCDC34	0.403066	2.6056	0.0133781
MRPL48	0.402929	2.60454	0.0134125
TATDN1	0.402909	2.60439	0.0134175
BRD9	0.402438	2.60075	0.0135368
AC245060.6	0.402375	2.60027	0.0135528
VIPAS39	0.402348	2.60006	0.0135596
ATG4B	0.402276	2.59951	0.0135779
POP7	0.402238	2.59921	0.0135877
TRMT1	0.401988	2.59729	0.0136514
AC009779.3	0.401862	2.59632	0.0136837
CIZ1	0.401662	2.59477	0.0137351
CYFIP1	0.401651	2.59469	0.0137379
EFHD2	0.401607	2.59435	0.0137491
NPTN	0.401446	2.59311	0.0137907
TAF10	0.401335	2.59226	0.0138192
AP002807.1	0.401289	2.5919	0.0138313
GNE	0.401265	2.59172	0.0138376
COL5A1	0.401247	2.59158	0.0138422
TMEM173	0.401098	2.59043	0.0138807
RCC2	0.401035	2.58995	0.0138971
SNRPG	0.400819	2.58828	0.0139533
PLPBP	0.400723	2.58754	0.0139784
CUEDC2	0.400569	2.58636	0.0140185
DENR	0.400503	2.58586	0.0140357
MVB12A	0.399874	2.58102	0.0142013
WSB2	0.399746	2.58004	0.014235
EP400	0.399725	2.57987	0.0142408
NCKAP5L	0.399434	2.57764	0.014318
PLCD3	0.39942	2.57753	0.0143218
FBXL8	0.399398	2.57737	0.0143276
IFI27	0.399294	2.57657	0.0143553
SEC13	0.399272	2.5764	0.0143612
CD53	0.399211	2.57593	0.0143774
RAB22A	0.399046	2.57466	0.0144216
EML3	0.398985	2.57419	0.0144381
SLC35A1	0.398956	2.57397	0.0144458
ICAM3	0.398774	2.57257	0.0144948
IDH3B	0.39871	2.57208	0.014512
STT3B	0.398521	2.57064	0.0145628
HAPLN3	0.398504	2.57051	0.0145674
HNRNPUL1	0.398452	2.57011	0.0145815
SCOC-AS1	0.398269	2.5687	0.0146312
MRPS36	0.398259	2.56862	0.0146339
FKBP1B	0.397737	2.56462	0.0147761
SLC25A29	0.397658	2.56403	0.0147975
MECR	0.39754	2.56312	0.0148299
PINK1	0.397502	2.56283	0.0148402
DDT	0.397404	2.56208	0.0148673
PANK2	0.397375	2.56185	0.0148753
MYLK-AS1	0.39728	2.56113	0.0149013
SCAMP3	0.397184	2.5604	0.0149277
ZNF511	0.397113	2.55985	0.0149473
KRTCAP2	0.397095	2.55972	0.0149523
ENDOG	0.397077	2.55957	0.0149575
FCAR	0.397002	2.559	0.0149781
CHMP6	0.396873	2.55801	0.0150138
ACTR10	0.396525	2.55535	0.0151105
SFT2D2	0.396471	2.55494	0.0151257
TNFSF13B	0.396384	2.55428	0.0151497
DRAP1	0.396311	2.55372	0.0151702
SEMA4A	0.39628	2.55348	0.0151789
GLUD1	0.396257	2.5533	0.0151855
H3F3A	0.396248	2.55323	0.0151879
ALDOA	0.396195	2.55283	0.0152027
AFG3L2	0.396141	2.55241	0.0152179
FRMD8	0.396104	2.55213	0.0152283
SF3B3	0.395998	2.55133	0.0152579
STK24	0.395964	2.55106	0.0152675
CATSPER1	0.395807	2.54986	0.0153117
RUNX1	0.39565	2.54866	0.0153561
BRSK1	0.395525	2.54771	0.0153914
SLC5A3	0.39552	2.54767	0.0153927
AP3D1	0.395396	2.54672	0.015428
NRM	0.395328	2.54621	0.0154472
PLEKHG4	0.395301	2.546	0.0154548
ADAT3	0.395148	2.54483	0.0154984
HELB	0.395031	2.54394	0.0155316
IMPA1	0.394996	2.54367	0.0155416
SH3BP1	0.394972	2.54349	0.0155485
PTBP1	0.394967	2.54345	0.01555
RTCA	0.394869	2.5427	0.0155779
ADCY7	0.394865	2.54267	0.0155792
ACOD1	0.394844	2.54251	0.0155852
ZNF615	0.394743	2.54174	0.015614
DPM2	0.394701	2.54142	0.0156261
MRPL41	0.3946	2.54065	0.0156551
ZBTB44	0.394537	2.54017	0.0156732
SACM1L	0.394505	2.53993	0.0156822
ARHGEF3	0.394242	2.53792	0.0157581
TRIM22	0.39424	2.5379	0.0157588
PFDN6	0.394183	2.53747	0.0157752
TMEM167A	0.394171	2.53738	0.0157786
ZWILCH	0.394149	2.53721	0.0157849
KBTBD8	0.394127	2.53705	0.0157913
KLF9	0.394014	2.53618	0.015824
C1RL	0.394011	2.53616	0.0158248
BMP6	0.393886	2.53521	0.0158611
LRRC34	0.393605	2.53307	0.0159429
TOMM22	0.393566	2.53277	0.0159541
UBALD1	0.393538	2.53256	0.0159625
ANKRD13D	0.393342	2.53107	0.0160197
EXOC3	0.393302	2.53076	0.0160315
HIST1H4C	0.39321	2.53006	0.0160582
SLC35F6	0.393206	2.53003	0.0160597
SBF2	0.392895	2.52766	0.0161511
TMEM201	0.392857	2.52737	0.0161622
PROC	0.392746	2.52653	0.0161948
PCGF5	0.39274	2.52649	0.0161967
RPS27L	0.392615	2.52553	0.0162338
GNS	0.392582	2.52528	0.0162435
ECI1	0.392574	2.52522	0.0162459
AC008083.2	0.392493	2.5246	0.0162699
KRT16	0.392355	2.52355	0.0163109
DHRS4L2	0.392226	2.52258	0.0163491
TAF6	0.392166	2.52212	0.0163668
MILR1	0.392038	2.52115	0.0164051
SETDB1	0.392027	2.52106	0.0164085
STAT3	0.392	2.52086	0.0164165
NR2C2AP	0.391921	2.52026	0.0164403
TFB2M	0.39185	2.51972	0.0164615
ALDH16A1	0.3918	2.51934	0.0164765
SH3GLB2	0.391779	2.51918	0.0164828
SLC30A7	0.391735	2.51885	0.0164958
PCIF1	0.391468	2.51682	0.0165762
GNGT2	0.391465	2.51679	0.0165771
ANO6	0.391191	2.51472	0.0166597
SPATA2	0.391122	2.51419	0.0166808
ZDHHC3	0.39112	2.51418	0.0166811
IDH3A	0.39096	2.51296	0.0167297
ITGB3BP	0.390751	2.51138	0.0167933
LGALS3BP	0.390683	2.51086	0.0168139
TMOD2	0.390379	2.50855	0.016907
ATAD3B	0.39019	2.50712	0.0169649
NOP16	0.390112	2.50653	0.0169888
UROS	0.390019	2.50583	0.0170173
PFKL	0.390011	2.50577	0.0170198
PRKRIP1	0.389856	2.5046	0.0170676
ZFP3	0.389513	2.502	0.0171737
NDUFA2	0.389162	2.49934	0.0172829
ZDHHC20	0.389136	2.49914	0.0172913
ATP2B4	0.389035	2.49838	0.0173227
AASDHPPT	0.389002	2.49813	0.0173329
AP002761.2	0.388948	2.49772	0.01735
GDI2	0.388781	2.49645	0.0174023
FBXO33	0.388704	2.49587	0.0174264
SRRM2	0.388667	2.49559	0.017438
SYPL1	0.388655	2.4955	0.0174417
UNC119	0.388552	2.49472	0.0174743
RPL28	0.388528	2.49454	0.0174818
SKP2	0.388503	2.49435	0.0174896
NEAT1	0.388425	2.49376	0.0175143
CAPRIN1	0.388072	2.49109	0.0176258
S100A12	0.387873	2.48959	0.0176891
SCRIB	0.387747	2.48864	0.0177293
TRIM29	0.387651	2.48791	0.0177599
APOO	0.387539	2.48706	0.0177957
CSRP1	0.387497	2.48675	0.0178091
TSEN15	0.387418	2.48616	0.0178342
EVI5L	0.387336	2.48553	0.0178606
TMEM50B	0.38722	2.48466	0.0178977
TFEB	0.387065	2.48349	0.0179477
PQLC1	0.386855	2.48191	0.0180153
SNHG9	0.386595	2.47994	0.0180994
USP5	0.386581	2.47984	0.0181041
PTP4A2	0.38657	2.47976	0.0181076
EIF4EBP2	0.386379	2.47831	0.0181697
GPR87	0.38587	2.47448	0.0183359
FBXW5	0.385784	2.47383	0.0183641
ATXN7L3	0.385626	2.47264	0.018416
ARHGAP4	0.385487	2.47159	0.0184618
LZTS2	0.385473	2.47149	0.0184664
TMED7	0.385332	2.47043	0.0185129
LINC02560	0.3853	2.47018	0.0185236
KMT2E-AS1	0.384961	2.46763	0.0186359
PRPS2	0.384959	2.46762	0.0186366
FARSA	0.384931	2.46741	0.0186459
CPNE2	0.384815	2.46654	0.0186842
MR1	0.384696	2.46564	0.0187241
MBNL1	0.384664	2.4654	0.0187347
TSEN34	0.384637	2.4652	0.0187437
TNNT1	0.38459	2.46484	0.0187596
SNX14	0.384536	2.46444	0.0187774
EDEM3	0.384427	2.46362	0.018814
COMMD8	0.384233	2.46215	0.0188792
AL133453.1	0.384205	2.46195	0.0188884
ASAP2	0.384186	2.46181	0.0188947
LMO2	0.384069	2.46093	0.0189341
PDZD11	0.383995	2.46037	0.0189591
LDHA	0.383957	2.46008	0.018972
ALYREF	0.383864	2.45939	0.0190033
GANAB	0.383804	2.45894	0.0190235
AQP3	0.38377	2.45868	0.0190351
AP2B1	0.383751	2.45853	0.0190417
STRADB	0.383691	2.45808	0.019062
FBXO44	0.383665	2.45789	0.0190706
SLC35A4	0.38321	2.45447	0.0192253
EIF1AD	0.382717	2.45077	0.019394
AC008741.2	0.382709	2.45071	0.0193969
TNIP3	0.382628	2.4501	0.0194246
SMAD5	0.382581	2.44975	0.0194409
YWHAZ	0.382334	2.4479	0.0195261
PAXX	0.382273	2.44744	0.0195472
RNF38	0.38222	2.44705	0.0195653
SELENOO	0.382218	2.44703	0.0195661
CTC1	0.382209	2.44696	0.0195691
POLR2I	0.382202	2.44691	0.0195715
CARM1	0.38218	2.44675	0.0195791
RIN2	0.382098	2.44613	0.0196076
AL691432.2	0.382073	2.44594	0.0196163
BRD7	0.381958	2.44508	0.0196561
RAB27A	0.381859	2.44434	0.0196905
RNFT1	0.381854	2.4443	0.0196924
FAM107B	0.381747	2.4435	0.0197297
GLMP	0.381738	2.44343	0.0197328
DHX15	0.381676	2.44297	0.0197543
TMEM176A	0.38162	2.44254	0.0197741
COPZ2	0.381619	2.44254	0.0197741
NDUFA3	0.38148	2.4415	0.0198228
PKP1	0.38127	2.43992	0.0198966
AC098487.1	0.381121	2.43881	0.0199487
ZNF598	0.381024	2.43809	0.0199828
AL135925.1	0.380994	2.43786	0.0199934
STAT1	0.380926	2.43735	0.0200174
AC091271.1	0.380853	2.43681	0.0200432
RNF217	0.380758	2.43609	0.0200769
GINS1	0.380752	2.43605	0.0200789
MED25	0.380734	2.43592	0.0200852
SEC24A	0.380615	2.43502	0.0201275
AP003392.6	0.380519	2.43431	0.0201614
NDUFA1	0.380464	2.43389	0.0201811
AGPAT1	0.380422	2.43358	0.020196
ITGA10	0.380358	2.4331	0.0202188
PCTP	0.380329	2.43289	0.0202289
SLC36A4	0.380262	2.43238	0.0202529
ANGPTL4	0.38022	2.43207	0.0202676
SNX8	0.380111	2.43125	0.0203067
AIFM3	0.37969	2.42811	0.0204573
CES1	0.379657	2.42786	0.0204693
ESRRA	0.379572	2.42723	0.0204998
ZNHIT1	0.379559	2.42713	0.0205047
TPGS2	0.379532	2.42693	0.0205141
EWSR1	0.379471	2.42648	0.020536
VGLL3	0.379419	2.42609	0.0205548
SLC30A6	0.379285	2.42508	0.0206033
NKG7	0.379181	2.4243	0.020641
HDAC6	0.379153	2.42409	0.0206512
FARP1-AS1	0.379146	2.42404	0.0206536
FAM225B	0.379142	2.42402	0.020655
TMEM110-MUSTN1	0.379105	2.42374	0.0206685
SH3BP4	0.379008	2.42301	0.0207038
MRPL40	0.378849	2.42183	0.0207612
MADD	0.378775	2.42128	0.0207882
USP25	0.378706	2.42076	0.0208133
GALC	0.378685	2.42061	0.020821
ARFIP2	0.378594	2.41992	0.0208544
RREB1	0.37847	2.419	0.0208995
FAM207A	0.378358	2.41816	0.0209407
NOC4L	0.378351	2.41811	0.0209432
DNAAF5	0.378326	2.41792	0.0209523
SKAP2	0.378302	2.41775	0.0209609
SLBP	0.37827	2.41751	0.0209727
OTUB1	0.37826	2.41743	0.0209764
TMEM69	0.378187	2.41689	0.0210034
CD28	0.37814	2.41654	0.0210206
LMF1	0.378051	2.41587	0.0210533
UBR4	0.377972	2.41529	0.0210823
FPR1	0.377804	2.41403	0.0211442
POLE4	0.377732	2.4135	0.0211708
PTGES	0.377686	2.41316	0.0211877
KIFC2	0.377417	2.41115	0.0212877
DDX60L	0.377187	2.40944	0.0213729
FUT4	0.377111	2.40887	0.0214014
CHMP4B	0.377078	2.40863	0.0214136
MISP3	0.377051	2.40842	0.0214239
AC003101.2	0.376937	2.40757	0.0214664
GAS2L1	0.376864	2.40703	0.0214938
DNLZ	0.376824	2.40673	0.0215086
UBE2H	0.376737	2.40609	0.0215411
PAPSS1	0.376713	2.40591	0.0215501
IER5	0.376639	2.40536	0.021578
H2AFY2	0.376582	2.40493	0.0215996
VIPR1	0.37656	2.40477	0.0216078
SFXN1	0.376445	2.40392	0.0216508
FFAR2	0.376367	2.40334	0.0216802
GIMAP6	0.376359	2.40327	0.0216834
CD180	0.376348	2.40319	0.0216875
RPP30	0.376197	2.40207	0.0217444
RBM6	0.37608	2.4012	0.0217889
PRMT6	0.376053	2.40099	0.0217992
TYW1B	0.375921	2.40002	0.021849
FBRS	0.375836	2.39939	0.0218812
DYNLRB1	0.375809	2.39919	0.0218915
DNAJC5	0.3757	2.39837	0.021933
VOPP1	0.375695	2.39833	0.021935
LINC00449	0.375675	2.39818	0.0219427
ARAF	0.37564	2.39792	0.0219561
MCM4	0.375487	2.39679	0.0220143
FMR1	0.375364	2.39587	0.0220613
AL031599.1	0.375345	2.39573	0.0220687
METAP2	0.375245	2.39499	0.0221068
44077	0.375181	2.39451	0.0221314
PHLDA3	0.375064	2.39364	0.0221764
COASY	0.375002	2.39319	0.0222
TNS4	0.374977	2.393	0.0222097
GPR146	0.374918	2.39257	0.0222322
COL6A2	0.374901	2.39244	0.0222388
SENP1	0.3749	2.39243	0.0222394
MAP3K3	0.374815	2.39179	0.0222722
FAHD2A	0.374787	2.39159	0.0222827
PDCD6IP	0.37475	2.39131	0.0222972
SOWAHC	0.374611	2.39028	0.0223509
TRMT61A	0.374513	2.38956	0.0223888
ARHGEF6	0.374483	2.38933	0.0224005
ODF2	0.374445	2.38905	0.022415
NEU4	0.374421	2.38887	0.0224245
PITPNM1	0.374383	2.38859	0.0224392
RPL17-C18orf32	0.374298	2.38796	0.0224723
PDXK	0.374294	2.38793	0.0224737
GTF2A2	0.374223	2.38741	0.0225012
AGPAT5	0.374182	2.3871	0.0225171
COMTD1	0.374045	2.38608	0.0225706
MAP3K21	0.373997	2.38573	0.0225894
HEXDC	0.373902	2.38502	0.0226264
NEIL3	0.373894	2.38497	0.0226294
FAM192A	0.373847	2.38461	0.022648
MPPE1	0.373777	2.3841	0.0226751
TSTA3	0.373501	2.38205	0.0227836
GUF1	0.373357	2.38098	0.0228401
ATMIN	0.37327	2.38034	0.0228743
AC109826.1	0.373238	2.3801	0.0228869
EXT2	0.373052	2.37873	0.0229603
ILF3	0.372895	2.37756	0.0230226
PSMC3IP	0.372663	2.37584	0.0231148
ZNF45	0.372634	2.37563	0.0231263
NUDT21	0.372622	2.37554	0.0231308
CNIH1	0.372458	2.37433	0.0231963
LINC01094	0.372321	2.37331	0.023251
PSMD2	0.372244	2.37274	0.0232819
RNF122	0.372152	2.37206	0.0233187
ENO1	0.372061	2.37139	0.0233552
IRX2	0.372029	2.37115	0.023368
MED31	0.371979	2.37078	0.0233881
OSCP1	0.371785	2.36934	0.0234661
SHKBP1	0.371702	2.36873	0.0234993
PPY	0.371702	2.36873	0.0234994
DGCR6L	0.371684	2.3686	0.0235065
C1QC	0.371643	2.3683	0.0235232
EPHB4	0.371595	2.36795	0.0235423
CTNNA1	0.371572	2.36778	0.0235516
TM2D1	0.371556	2.36766	0.0235581
HDAC2	0.371311	2.36584	0.0236573
TRIM44	0.371303	2.36578	0.0236606
NFE2L3	0.371094	2.36424	0.0237454
ATP5F1D	0.371084	2.36417	0.0237494
ZNF367	0.371063	2.36401	0.0237581
ABL1	0.371052	2.36393	0.0237626
CD209	0.370872	2.3626	0.023836
TRIB3	0.370675	2.36115	0.0239162
HMGCS1	0.370661	2.36104	0.0239223
THYN1	0.37052	2.36	0.0239799
CDKL3	0.37032	2.35852	0.0240619
XAF1	0.370236	2.3579	0.0240964
INPP5K	0.37007	2.35668	0.0241649
UQCC2	0.370047	2.35651	0.0241744
GSTK1	0.36996	2.35587	0.0242102
SWSAP1	0.369756	2.35436	0.0242948
SND1-IT1	0.369734	2.3542	0.0243037
IQGAP1	0.369731	2.35418	0.024305
UNC13C	0.369575	2.35303	0.0243697
RAE1	0.369467	2.35223	0.0244146
SSH1	0.369417	2.35186	0.0244356
ACTR1A	0.369158	2.34996	0.0245434
FBXO27	0.369098	2.34951	0.0245688
BCL6	0.36905	2.34916	0.0245886
FAM161A	0.369019	2.34893	0.0246017
LRP10	0.368889	2.34797	0.0246561
BX284668.6	0.368799	2.34731	0.0246939
FNDC3B	0.368762	2.34703	0.0247097
CLASRP	0.368609	2.34591	0.0247739
PDE1A	0.368457	2.34479	0.0248377
TMEM159	0.368444	2.34469	0.0248434
GRSF1	0.368353	2.34403	0.0248817
KRAS	0.368327	2.34383	0.0248928
TRIM25	0.368256	2.34331	0.024923
ZNF189	0.36816	2.3426	0.0249636
ZNF580	0.368048	2.34178	0.025011
ENTPD6	0.367995	2.34139	0.0250333
AIFM1	0.367994	2.34138	0.0250339
BX284668.5	0.367677	2.33905	0.0251687
E2F7	0.367648	2.33883	0.0251814
DPYSL4	0.367625	2.33866	0.0251913
HIF1AN	0.367564	2.33822	0.0252173
SGF29	0.367532	2.33798	0.025231
NOP2	0.367126	2.33499	0.025405
MFSD14B	0.367104	2.33484	0.0254143
DYRK1A	0.367087	2.33471	0.0254219
CD300LB	0.367065	2.33455	0.0254313
FAM210B	0.367005	2.33411	0.0254569
PLXND1	0.366995	2.33404	0.0254612
MRPS16	0.366944	2.33366	0.0254834
CISD2	0.366734	2.33211	0.025574
RAB21	0.366574	2.33094	0.0256431
FLNA	0.366564	2.33086	0.0256477
KHSRP	0.366546	2.33074	0.0256552
NMRAL1	0.366457	2.33008	0.0256938
DOK3	0.366456	2.33007	0.0256944
PSMB9	0.366398	2.32965	0.0257195
HEBP2	0.366375	2.32948	0.0257297
PPDPF	0.366346	2.32927	0.025742
SIAH1	0.366309	2.329	0.0257581
AC244021.1	0.366027	2.32692	0.0258812
MRPS10	0.365959	2.32643	0.0259107
TLR8	0.36588	2.32584	0.0259456
HSPA9	0.365787	2.32516	0.0259859
CDC42SE1	0.36577	2.32504	0.0259935
P4HA2	0.365641	2.32409	0.02605
CAMK1	0.365517	2.32318	0.0261045
JMJD4	0.365397	2.3223	0.0261572
POLR3D	0.365344	2.32191	0.0261808
KIF13A	0.365311	2.32167	0.0261955
ERMN	0.365238	2.32113	0.0262277
GSDMD	0.365172	2.32065	0.0262566
YIF1A	0.365109	2.32019	0.0262847
LRP8	0.364783	2.3178	0.0264291
PIGV	0.364663	2.31692	0.0264824
MTUS1	0.364582	2.31633	0.0265183
IGFLR1	0.364569	2.31623	0.0265244
MCTS1	0.364387	2.31489	0.0266056
CASK	0.364339	2.31455	0.0266267
ABRAXAS1	0.364325	2.31444	0.0266332
STEAP1	0.364247	2.31387	0.0266682
TCEA3	0.364232	2.31376	0.0266747
KCTD18	0.364107	2.31285	0.0267307
AC010883.1	0.363822	2.31076	0.0268589
DLG5	0.363813	2.31069	0.026863
EMC10	0.363728	2.31007	0.0269014
FBXL19	0.363651	2.30951	0.0269359
KIAA1191	0.36352	2.30855	0.0269952
CLECL1	0.363462	2.30813	0.0270212
MFSD11	0.363458	2.30809	0.0270232
SELENOW	0.363415	2.30778	0.0270424
SESN2	0.363276	2.30676	0.0271057
ZNF154	0.36318	2.30606	0.027149
DMAP1	0.363145	2.30581	0.0271649
MRPL52	0.36313	2.30569	0.027172
FAM198B	0.362994	2.3047	0.0272337
GPR180	0.362988	2.30466	0.0272366
PGAP2	0.362863	2.30374	0.0272934
NAGA	0.362797	2.30326	0.0273235
SELENOH	0.362736	2.30281	0.0273516
SCAND1	0.362679	2.3024	0.0273773
AL359541.1	0.362421	2.30052	0.0274955
ORAI1	0.362421	2.30051	0.0274956
MAP3K20	0.362337	2.2999	0.0275343
PRAM1	0.362221	2.29905	0.0275876
SET	0.362184	2.29878	0.0276046
CNNM4	0.362094	2.29813	0.0276459
CRYZ	0.362073	2.29797	0.0276557
NDUFAF4	0.361854	2.29637	0.0277572
PSMD13	0.361739	2.29553	0.0278102
COMMD9	0.361636	2.29478	0.0278579
C11orf24	0.36157	2.2943	0.0278887
THOC7	0.361545	2.29411	0.0279003
SH3BP2	0.361516	2.2939	0.0279137
RELB	0.361503	2.29381	0.0279197
DCLRE1C	0.361338	2.2926	0.0279966
PLEKHB2	0.361336	2.29259	0.0279973
GINS2	0.361239	2.29188	0.0280427
LINC01759	0.361143	2.29118	0.0280877
NDUFAF5	0.361033	2.29038	0.0281391
SPA17	0.361005	2.29017	0.0281522
AC005261.1	0.360975	2.28995	0.0281662
VMP1	0.360913	2.2895	0.0281952
ICOSLG	0.36091	2.28948	0.0281963
AL358472.4	0.360799	2.28867	0.0282484
AC135782.1	0.360305	2.28507	0.028481
DPH3	0.360116	2.2837	0.0285704
WDR35	0.360114	2.28368	0.0285714
FCER1G	0.36011	2.28365	0.0285737
FAR1	0.360061	2.2833	0.0285965
MYD88	0.359916	2.28223	0.0286657
SPHK2	0.359892	2.28207	0.0286767
PAFAH1B3	0.359831	2.28162	0.0287059
KIF23	0.359817	2.28151	0.0287127
RRP9	0.359806	2.28144	0.0287178
CNPY2	0.359679	2.28051	0.0287784
THBS1	0.359638	2.28021	0.0287976
VRK1	0.359564	2.27967	0.0288334
GOT2	0.359494	2.27917	0.0288663
TST	0.359494	2.27916	0.0288667
ZNF687	0.359387	2.27839	0.0289175
GID8	0.35929	2.27768	0.0289642
CD93	0.359251	2.2774	0.0289827
ORMDL2	0.359175	2.27684	0.0290195
SPATA2L	0.359171	2.27681	0.0290214
AC010894.2	0.359143	2.27661	0.0290347
NLRC5	0.358972	2.27536	0.0291169
GPR141	0.358938	2.27512	0.0291331
NENF	0.358589	2.27258	0.0293014
SCYL2	0.35857	2.27244	0.0293107
LIPE-AS1	0.358541	2.27223	0.029325
DHFR	0.35838	2.27106	0.0294028
NIPAL4	0.358373	2.271	0.0294064
OPRL1	0.358367	2.27096	0.0294093
NDUFS8	0.358319	2.27061	0.0294326
RPS29	0.357853	2.26723	0.0296595
AC244090.1	0.357826	2.26703	0.0296724
MAZ	0.357772	2.26664	0.029699
PARP1	0.357671	2.26591	0.0297482
ZNF576	0.35759	2.26531	0.0297884
UQCRFS1	0.357504	2.26469	0.0298304
PTPN6	0.357428	2.26414	0.0298676
MCC	0.357253	2.26287	0.0299535
ASF1B	0.35723	2.2627	0.0299652
PTPRZ1	0.357118	2.26189	0.0300204
PDLIM1	0.357012	2.26112	0.0300728
OPN3	0.356929	2.26052	0.0301136
PSMB8	0.356796	2.25955	0.0301798
EEF1AKMT1	0.356768	2.25935	0.0301934
ERGIC3	0.356528	2.25761	0.0303124
ADORA2A-AS1	0.356521	2.25756	0.0303159
ABHD17B	0.356465	2.25715	0.0303438
HAUS7	0.35646	2.25711	0.0303464
CPNE3	0.356441	2.25698	0.0303559
NEURL1	0.356293	2.2559	0.0304298
U62317.5	0.356199	2.25522	0.0304765
PRKRA	0.356192	2.25517	0.0304801
GYG1	0.356179	2.25508	0.0304866
ZBED8	0.356176	2.25506	0.030488
TDP2	0.356149	2.25486	0.0305014
FAM126B	0.356117	2.25462	0.0305177
PLEKHA3	0.356109	2.25457	0.0305213
POLD2	0.356055	2.25418	0.0305484
JOSD2	0.356004	2.25381	0.0305743
DTL	0.355957	2.25347	0.0305978
CCR6	0.355923	2.25322	0.0306147
AC106028.4	0.355899	2.25305	0.0306267
RAB27B	0.355661	2.25132	0.0307465
SMIM7	0.35559	2.2508	0.0307823
RALY	0.355519	2.25029	0.0308179
ATG4D	0.355474	2.24997	0.0308404
IRF2BPL	0.355413	2.24953	0.0308713
SLC39A8	0.355379	2.24928	0.0308885
TMPO-AS1	0.355368	2.2492	0.0308941
ANGEL1	0.355341	2.249	0.0309078
CYBB	0.35526	2.24841	0.0309488
TLE3	0.355239	2.24827	0.030959
MZF1	0.355181	2.24784	0.0309887
SMIM4	0.355169	2.24776	0.0309947
TMEM104	0.355023	2.2467	0.0310688
HSF1	0.354921	2.24596	0.0311207
TADA3	0.354894	2.24577	0.0311341
VAMP5	0.354843	2.2454	0.03116
LTB4R	0.354843	2.24539	0.0311604
PHF11	0.354838	2.24536	0.0311628
C22orf39	0.354807	2.24513	0.0311787
CLTA	0.354741	2.24466	0.0312122
ARRB2	0.354636	2.2439	0.0312658
HYPK	0.354629	2.24385	0.0312692
BRD3	0.354626	2.24382	0.0312709
ZNF207	0.354552	2.24329	0.0313085
FAM8A1	0.354548	2.24326	0.0313106
C12orf65	0.354364	2.24193	0.0314048
ANXA6	0.354329	2.24168	0.0314225
COX15	0.354324	2.24164	0.0314251
QDPR	0.35414	2.24031	0.0315196
COG1	0.354108	2.24008	0.0315359
ADAMTS12	0.354018	2.23943	0.0315823
MRGBP	0.353998	2.23928	0.0315926
AMPD2	0.353958	2.239	0.031613
PLP2	0.353901	2.23858	0.0316423
PUDP	0.353877	2.23841	0.0316548
TVP23B	0.353859	2.23827	0.0316644
NAA10	0.353851	2.23822	0.0316682
PUM1	0.353758	2.23755	0.0317163
CD226	0.35374	2.23742	0.0317253
GSS	0.353711	2.2372	0.0317407
GOLGA8N	0.353692	2.23707	0.0317506
PTMS	0.353589	2.23633	0.0318035
GPAT4	0.35352	2.23583	0.0318394
LILRB1	0.353514	2.23579	0.0318422
MTHFD2L	0.353405	2.23499	0.031899
BMI1	0.353326	2.23442	0.0319401
CDH13	0.353321	2.23439	0.0319425
LRRC47	0.353274	2.23405	0.0319669
LSM4	0.353263	2.23397	0.0319727
SLC2A13	0.353262	2.23397	0.0319729
RAB11A	0.353256	2.23392	0.0319763
QKI	0.353	2.23207	0.0321093
TBC1D2B	0.352975	2.23189	0.0321225
BATF3	0.352861	2.23107	0.032182
AZI2	0.35268	2.22976	0.0322769
ABCF2.1	0.35263	2.2294	0.0323027
PRKDC	0.352611	2.22926	0.032313
CDA	0.352596	2.22915	0.0323208
PIKFYVE	0.352581	2.22905	0.0323285
TRIOBP	0.352491	2.2284	0.0323756
SUGP2	0.352452	2.22811	0.0323963
LCP1	0.352342	2.22732	0.0324541
ADCY9	0.352335	2.22726	0.0324581
S100A4	0.352272	2.22681	0.0324912
PITPNB	0.352144	2.22589	0.0325585
COX6A1	0.352102	2.22559	0.0325805
SMIM10L1	0.352087	2.22548	0.0325885
SLC35A3	0.352027	2.22504	0.0326203
AC016876.1	0.351976	2.22468	0.0326471
IRS2	0.351824	2.22358	0.0327276
GOLGA7	0.351601	2.22197	0.0328461
ULBP2	0.35158	2.22182	0.032857
EPN1	0.35153	2.22146	0.0328835
CDK5	0.351381	2.22039	0.0329627
D2HGDH	0.351156	2.21877	0.0330829
GMFB	0.351028	2.21785	0.0331512
NFE2L1	0.350903	2.21694	0.0332185
TIMM17B	0.350893	2.21687	0.033224
MTX1	0.350887	2.21683	0.0332267
MED27	0.350812	2.21629	0.0332672
STX10	0.350766	2.21595	0.0332921
DMXL1	0.350751	2.21585	0.0332999
RNPEPL1	0.350714	2.21558	0.03332
PRSS23	0.350712	2.21557	0.0333208
RAD51AP1	0.350701	2.21548	0.033327
ZFP41	0.350623	2.21492	0.0333689
AC011195.2	0.350623	2.21492	0.0333689
HOMER3	0.350537	2.21431	0.0334148
VWF	0.350505	2.21407	0.0334324
WDR37	0.350465	2.21379	0.0334538
EIF5A	0.350428	2.21352	0.0334739
PPP2R5C	0.350252	2.21225	0.0335689
TMA7	0.35009	2.21108	0.0336567
TFPT	0.349912	2.2098	0.0337532
USB1	0.349762	2.20872	0.0338349
ARHGAP27	0.349691	2.20822	0.0338734
PSMD3	0.349434	2.20636	0.0340139
ADSL	0.34923	2.2049	0.034125
LSM14A	0.348942	2.20283	0.0342834
FCF1	0.348928	2.20273	0.0342913
ITGB4	0.348829	2.20202	0.0343455
PGK1	0.348822	2.20196	0.0343497
DDA1	0.348816	2.20192	0.0343528
LRWD1	0.348802	2.20183	0.0343603
SNX17	0.348695	2.20105	0.0344195
AC092718.6	0.348671	2.20088	0.034433
LINC02345	0.34861	2.20044	0.0344663
FLT1	0.348569	2.20015	0.0344891
PLEKHH3	0.348502	2.19967	0.0345263
HDAC10	0.348429	2.19915	0.0345663
RARRES3	0.34842	2.19907	0.0345718
CDKN2B	0.348376	2.19876	0.0345962
TXNRD2	0.348317	2.19834	0.0346289
PIP4K2A	0.348169	2.19727	0.034711
ECD	0.348141	2.19708	0.0347262
SOS2	0.348029	2.19627	0.034789
STRN3	0.347973	2.19587	0.0348198
NUTF2	0.34782	2.19477	0.0349054
ADM5	0.347813	2.19472	0.0349094
PAPOLG	0.347765	2.19437	0.0349361
MERTK	0.347759	2.19433	0.0349393
AC137723.1	0.347711	2.19399	0.0349663
TSPYL1	0.347483	2.19235	0.0350937
DHX40	0.347471	2.19227	0.0351004
DYNC1I2	0.347386	2.19165	0.0351484
HMGN4	0.34735	2.1914	0.0351684
NEURL2	0.347298	2.19102	0.0351977
DONSON	0.347273	2.19084	0.0352117
EXOC3-AS1	0.347104	2.18963	0.0353071
AP003068.2	0.347014	2.18898	0.0353579
UPP1	0.346985	2.18878	0.0353738
COL5A2	0.346894	2.18813	0.0354253
RIPK2	0.346846	2.18778	0.0354526
TMEM86A	0.34678	2.18731	0.0354898
TENT4B	0.346775	2.18727	0.0354925
AC009133.1	0.346674	2.18655	0.0355496
MBD3	0.346631	2.18624	0.0355741
MFF	0.346585	2.18591	0.0356001
AC016596.1	0.346497	2.18528	0.0356505
RSU1	0.346471	2.18509	0.0356653
FAAP20	0.346469	2.18508	0.0356661
MCM5	0.346458	2.185	0.0356727
SEC22C	0.346366	2.18434	0.0357248
ETFB	0.34633	2.18408	0.0357454
HDGFL3	0.346287	2.18378	0.0357697
UBXN7	0.34622	2.18329	0.0358079
C19orf66	0.34614	2.18272	0.0358535
AKAP10	0.346128	2.18264	0.0358603
AC009570.1	0.346125	2.18261	0.0358623
HPS5	0.346056	2.18212	0.0359013
BTBD2	0.346039	2.182	0.035911
UBXN2B	0.34593	2.18121	0.0359737
MTO1	0.345912	2.18109	0.0359837
AC106791.1	0.345839	2.18057	0.0360254
ITPRIPL1	0.34581	2.18036	0.0360421
TMEM141	0.345804	2.18032	0.0360455
IREB2	0.345797	2.18026	0.0360498
UHRF2	0.345655	2.17925	0.0361309
AC009414.2	0.345614	2.17895	0.0361549
SLC4A2	0.345482	2.17801	0.0362309
MOGS	0.345455	2.17782	0.0362462
CLIC4	0.345361	2.17714	0.0363006
CXorf56	0.345338	2.17698	0.0363133
ISG20L2	0.345275	2.17652	0.0363502
NDC80	0.34527	2.17649	0.0363529
LINC00910	0.344912	2.17393	0.03656
RNF141	0.344735	2.17267	0.0366624
VAMP8	0.344686	2.17231	0.0366911
POP4	0.344679	2.17227	0.0366949
SLC44A2	0.344607	2.17175	0.0367372
PXMP2	0.344553	2.17136	0.0367683
KRT25	0.34436	2.16998	0.0368812
SLC9A3R1	0.344324	2.16973	0.036902
WARS	0.344292	2.16949	0.0369211
MED14OS	0.344081	2.16799	0.037044
TIMP2	0.344073	2.16793	0.037049
PEX10	0.344035	2.16766	0.0370712
PEX11G	0.344031	2.16763	0.0370735
ST6GAL1	0.343978	2.16725	0.0371049
RASAL3	0.343909	2.16676	0.0371449
SLC35E2A	0.343843	2.16629	0.037184
TRPS1	0.343824	2.16615	0.0371951
JUND	0.343779	2.16583	0.0372214
MRPL42	0.343764	2.16573	0.0372302
AL135791.1	0.343763	2.16572	0.0372309
MINOS1	0.343598	2.16454	0.037328
HNRNPUL2	0.343572	2.16435	0.0373436
AC087239.1	0.343565	2.1643	0.0373475
ZFP69	0.343554	2.16422	0.037354
MSANTD4	0.343553	2.16422	0.0373548
LEPROTL1	0.343531	2.16406	0.037368
CLCN7	0.343525	2.16402	0.0373712
SSSCA1	0.343519	2.16397	0.0373747
WDR43	0.34349	2.16377	0.0373919
AC006059.1	0.343171	2.16149	0.0375808
GTF2A1	0.343045	2.16059	0.0376554
DNMBP	0.343032	2.16049	0.0376633
RPL39	0.342839	2.15912	0.037778
RASGEF1A	0.342824	2.15901	0.0377869
ARL8A	0.342804	2.15887	0.0377989
POLR2J	0.342775	2.15866	0.037816
OLIG1	0.342745	2.15845	0.037834
BLVRB	0.342562	2.15714	0.0379432
FAM20C	0.342309	2.15534	0.0380945
TMED2	0.342299	2.15526	0.0381007
SLC25A28	0.342166	2.15431	0.0381807
CSF2RB	0.342137	2.15411	0.0381981
PLEKHG4B	0.342022	2.15329	0.0382669
RRM1	0.342001	2.15314	0.0382795
UBE3B	0.341973	2.15294	0.0382962
PMVK	0.341973	2.15294	0.0382962
FAM89B	0.341934	2.15266	0.0383203
LYZ	0.341894	2.15238	0.038344
CKAP4	0.341809	2.15177	0.0383956
GALNT2	0.341765	2.15146	0.0384221
NDUFB10	0.34169	2.15093	0.038467
ATP2C1	0.341592	2.15022	0.0385267
MRPL20	0.341572	2.15009	0.0385383
BATF	0.341552	2.14994	0.0385508
SMARCD1	0.341489	2.14949	0.0385889
PIP5K1C	0.341406	2.1489	0.0386394
C2CD2L	0.341367	2.14862	0.0386629
ITGAM	0.341266	2.1479	0.0387243
SEH1L	0.341213	2.14753	0.0387562
DEK	0.341177	2.14727	0.0387783
CISD1	0.34113	2.14693	0.0388068
TVP23C	0.340899	2.14529	0.0389475
RFX7	0.340861	2.14502	0.038971
SLC22A18	0.340813	2.14468	0.0390002
FAM241A	0.340778	2.14442	0.0390217
PARVB	0.340762	2.14431	0.0390312
GMIP	0.34074	2.14416	0.0390448
SSRP1	0.340685	2.14377	0.0390781
CNBD2	0.340619	2.1433	0.0391187
TBC1D14	0.340558	2.14286	0.0391561
UBQLN1	0.340518	2.14258	0.0391805
CIB1	0.340464	2.14219	0.0392136
NDUFA13	0.340462	2.14218	0.0392152
AP1AR	0.340454	2.14212	0.03922
LINC00937	0.340447	2.14207	0.0392244
MT-ND3	0.340368	2.14151	0.0392729
GOSR2	0.340278	2.14087	0.039328
RALBP1	0.340101	2.13961	0.039437
GSTCD	0.340005	2.13892	0.0394966
CABLES2	0.339975	2.13872	0.0395147
CHST14	0.339943	2.13849	0.0395345
SYNGR2	0.339773	2.13728	0.0396396
AL358473.1	0.339754	2.13714	0.0396515
MFNG	0.339735	2.13701	0.0396634
TMEM97	0.339733	2.13699	0.0396648
NCBP2	0.339696	2.13673	0.0396878
SIKE1	0.339694	2.13671	0.0396891
CYTOR	0.339646	2.13638	0.0397183
CERS6	0.339639	2.13633	0.0397226
TLE4	0.33957	2.13583	0.0397658
KCTD15	0.339537	2.1356	0.0397863
RRAS2	0.339288	2.13383	0.0399409
NUP133	0.339255	2.1336	0.0399614
PCLAF	0.339013	2.13187	0.0401129
C5orf30	0.338987	2.13169	0.0401288
ITGB7	0.338987	2.13169	0.0401289
CDK9	0.338978	2.13163	0.0401344
GOLGA6L10	0.338918	2.1312	0.0401719
RPS19BP1	0.338812	2.13045	0.0402385
FANCI	0.3388	2.13036	0.0402461
CUX1	0.338746	2.12998	0.04028
PGBD1	0.338704	2.12968	0.040306
PURA	0.338677	2.12949	0.040323
ALG14	0.33866	2.12936	0.040334
DAXX	0.338639	2.12922	0.0403473
DAZAP1	0.338601	2.12894	0.0403712
PTP4A1	0.338586	2.12884	0.0403805
AL391121.1	0.338553	2.12861	0.0404012
ISOC2	0.33838	2.12738	0.0405101
CAPZA1	0.338291	2.12675	0.0405661
TRIM5	0.338289	2.12673	0.0405676
RRP36	0.338139	2.12567	0.040662
ZCCHC8	0.338113	2.12548	0.0406787
CSTA	0.338082	2.12527	0.040698
ATP6V1F	0.338024	2.12485	0.0407352
TMEM135	0.337956	2.12437	0.0407777
XRRA1	0.337892	2.12392	0.0408183
SLC38A10	0.337845	2.12358	0.0408483
DUSP3	0.337824	2.12343	0.0408617
CSNK1E	0.337806	2.1233	0.0408732
RNF138	0.337736	2.12281	0.0409176
SERPINB5	0.337727	2.12275	0.040923
MAFK	0.337669	2.12233	0.0409603
DHRS1	0.337611	2.12192	0.0409969
GPCPD1	0.337578	2.12169	0.0410178
SMC1A	0.337564	2.12159	0.041027
ELK4	0.337451	2.12078	0.041099
AL357033.1	0.337321	2.11986	0.0411819
SLC7A7	0.337067	2.11806	0.0413445
AC090970.2	0.336953	2.11726	0.0414174
NUFIP2	0.336877	2.11672	0.0414663
BRAT1	0.33687	2.11666	0.041471
TPI1	0.336836	2.11643	0.0414924
C2CD5	0.336797	2.11615	0.0415178
GALNT1	0.336747	2.1158	0.0415496
SUGCT	0.336739	2.11574	0.0415552
C2	0.336668	2.11523	0.0416009
SMIM37	0.336438	2.11361	0.0417488
FBXO45	0.336347	2.11296	0.0418074
FGFR3	0.336332	2.11285	0.0418174
ZNF628	0.336305	2.11266	0.0418352
GLTP	0.336216	2.11204	0.0418922
MEI1	0.336178	2.11176	0.0419171
PAXBP1	0.33617	2.1117	0.0419226
AC009065.4	0.336116	2.11132	0.0419575
COQ9	0.336041	2.11079	0.0420062
FAM199X	0.33594	2.11008	0.0420715
HNRNPK	0.335939	2.11007	0.0420721
AC112220.4	0.335835	2.10933	0.04214
GLOD4	0.335658	2.10809	0.0422549
LEMD3	0.335626	2.10786	0.0422759
ELF2	0.335605	2.10771	0.0422897
NDUFAB1	0.335503	2.10698	0.0423563
CAPG	0.335402	2.10627	0.0424223
PARP4	0.335378	2.1061	0.0424383
AF127577.4	0.335193	2.10479	0.0425594
C1QTNF12	0.335075	2.10396	0.0426367
DDB2	0.335063	2.10387	0.0426449
AC019129.2	0.335024	2.1036	0.0426701
SRXN1	0.335	2.10343	0.0426861
TMEM150B	0.334994	2.10339	0.0426898
C16orf70	0.334814	2.10211	0.0428082
TOR2A	0.334756	2.1017	0.0428468
FAM126A	0.334701	2.10131	0.0428827
DEPDC4	0.334445	2.0995	0.0430524
CWC15	0.334424	2.09936	0.0430659
C21orf58	0.334332	2.09871	0.0431268
TBCA	0.334312	2.09856	0.0431402
USP7	0.334229	2.09798	0.0431954
SURF2	0.334146	2.09739	0.0432505
SNAPC2	0.334144	2.09737	0.0432519
B4GALT7	0.334127	2.09725	0.0432631
NT5E	0.333958	2.09606	0.0433753
PSMD9	0.333719	2.09438	0.0435347
MIR4458HG	0.333705	2.09427	0.0435443
TMEM183A	0.333627	2.09373	0.0435961
CST7	0.333526	2.09301	0.0436642
TRAM2	0.333467	2.0926	0.0437032
CCNQ	0.333433	2.09236	0.043726
SMAD4	0.333228	2.09091	0.0438639
KLHL25	0.333196	2.09068	0.0438852
CCDC28A	0.333098	2.08999	0.0439511
CCDC58	0.332991	2.08923	0.0440236
INTS13	0.332852	2.08825	0.0441173
FGFR1OP2	0.332836	2.08814	0.044128
RNF123	0.332807	2.08794	0.0441474
YTHDF3	0.332659	2.08689	0.0442478
DMAC1	0.332576	2.08631	0.0443039
PEMT	0.332557	2.08617	0.0443169
LINC01970	0.332537	2.08603	0.0443304
CLTC	0.332531	2.08599	0.0443344
REXO4	0.332526	2.08595	0.0443379
TADA1	0.332496	2.08574	0.0443579
BMP4	0.332459	2.08548	0.0443829
MTERF3	0.332427	2.08526	0.0444046
SOD2	0.332281	2.08423	0.044504
AFDN	0.332274	2.08418	0.044509
SYP	0.33227	2.08415	0.0445117
GRK6	0.332265	2.08411	0.0445151
THUMPD1	0.332251	2.08402	0.0445242
KRT5	0.332144	2.08326	0.044597
BDKRB1	0.332087	2.08286	0.0446362
PDSS1	0.332067	2.08272	0.0446496
FAM219B	0.33201	2.08232	0.0446886
PLCB2	0.331531	2.07894	0.0450166
MFSD13A	0.331504	2.07875	0.045035
DCXR	0.331481	2.07859	0.0450507
ZNF28	0.331456	2.07841	0.0450683
C14orf28	0.331445	2.07833	0.0450754
AL355312.4	0.331254	2.07699	0.0452067
YWHAH	0.331231	2.07683	0.0452225
SNTB1	0.331227	2.0768	0.0452252
NEMP2	0.331221	2.07676	0.0452297
LIN37	0.330958	2.07491	0.0454109
PDE8A	0.3309	2.0745	0.0454512
RBCK1	0.330874	2.07431	0.0454693
HAT1	0.330604	2.07241	0.0456561
ACAD9	0.330551	2.07204	0.0456934
RPUSD2	0.330517	2.0718	0.0457164
EAF1	0.330512	2.07176	0.0457205
ARHGEF19	0.330495	2.07165	0.0457318
HDGF	0.330389	2.0709	0.045806
SIN3B	0.330319	2.07041	0.0458546
DMWD	0.330318	2.0704	0.0458555
RNF169	0.330195	2.06953	0.0459409
MON1B	0.330169	2.06935	0.0459593
DMC1	0.330155	2.06925	0.0459691
DBT	0.330133	2.0691	0.0459843
LY6D	0.33008	2.06873	0.0460212
LINC00663	0.330073	2.06867	0.0460263
ACTL10	0.329995	2.06813	0.0460804
APPL1	0.329958	2.06787	0.0461063
RPS28	0.329934	2.0677	0.0461233
TRIM47	0.329786	2.06665	0.0462272
AC011043.1	0.329737	2.06632	0.0462611
GPR135	0.32973	2.06626	0.0462662
ENPP2	0.329713	2.06615	0.046278
PHF19	0.329672	2.06586	0.046307
AC079209.1	0.329585	2.06525	0.0463679
CDV3	0.32948	2.0645	0.0464421
HCRT	0.329429	2.06415	0.0464779
BTN3A2	0.329423	2.06411	0.0464818
C9orf163	0.329351	2.0636	0.0465324
HSPG2	0.32918	2.0624	0.0466533
AL117332.1	0.329146	2.06216	0.0466777
HIC1	0.329079	2.06169	0.0467247
MLX	0.329056	2.06152	0.0467413
TNFSF8	0.328871	2.06023	0.0468721
PAM16	0.328774	2.05954	0.0469411
BAMBI	0.328766	2.05949	0.0469466
AP000911.1	0.328749	2.05937	0.0469587
ZNF691	0.328746	2.05935	0.0469609
RASGRP4	0.328657	2.05872	0.047024
DPAGT1	0.32863	2.05854	0.0470429
ATP2A1-AS1	0.328577	2.05816	0.0470812
MRPS21	0.32848	2.05748	0.0471499
CCDC24	0.328411	2.057	0.0471991
C16orf72	0.328384	2.05681	0.0472184
RCC1	0.328371	2.05672	0.0472277
SNRPF	0.328364	2.05667	0.0472325
SLC39A4	0.328338	2.05649	0.0472511
MYL6B	0.328278	2.05606	0.0472939
GBP1	0.328199	2.05551	0.0473502
ZNF776	0.328108	2.05487	0.0474158
CLTB	0.328102	2.05483	0.0474196
GNAQ	0.3281	2.05481	0.0474216
ZNF616	0.328089	2.05474	0.0474289
PHKG1	0.328001	2.05412	0.0474924
EDNRB	0.327921	2.05356	0.0475495
CARS2	0.327918	2.05354	0.0475516
RTL8A	0.327917	2.05353	0.0475525
POLR2D	0.327912	2.05349	0.0475563
KIF4A	0.327909	2.05347	0.0475581
PLXNB2	0.327875	2.05323	0.0475827
DYSF	0.327841	2.053	0.0476068
CCDC69	0.327765	2.05246	0.0476617
ASGR2	0.3277	2.05201	0.0477083
MAP1LC3A	0.327653	2.05168	0.0477421
STRAP	0.32762	2.05145	0.0477655
KBTBD3	0.32761	2.05138	0.0477728
TRIM59	0.327606	2.05135	0.0477759
LYPLA1	0.327585	2.0512	0.0477911
ELOC	0.3273	2.0492	0.0479969
KLK11	0.327206	2.04854	0.0480646
CSKMT	0.327172	2.0483	0.0480895
AL391422.3	0.327073	2.04761	0.0481608
UBE2M	0.327022	2.04725	0.0481981
CDC40	0.326909	2.04646	0.0482795
C1orf162	0.326741	2.04529	0.0484017
VCL	0.3267	2.045	0.0484317
TMEM68	0.326684	2.04489	0.0484432
PPM1A	0.326638	2.04457	0.0484765
C16orf91	0.326445	2.04321	0.0486177
TBCB	0.326427	2.04308	0.0486306
MAP2K7	0.326349	2.04254	0.0486875
MSRB1	0.326316	2.04231	0.0487118
AL031056.2	0.326309	2.04226	0.048717
SLC7A1	0.326159	2.0412	0.048827
DIS3	0.326157	2.04119	0.0488283
TNFAIP8L3	0.326149	2.04114	0.048834
CHCHD5	0.326125	2.04097	0.048852
TMEM106C	0.32605	2.04044	0.048907
GABARAP	0.326041	2.04038	0.0489137
ADGRE1	0.325954	2.03977	0.0489769
N6AMT1	0.325869	2.03918	0.0490394
PHF20L1	0.325762	2.03842	0.0491186
DCBLD2	0.325685	2.03789	0.0491748
SNF8	0.325664	2.03774	0.0491905
BMF	0.325421	2.03604	0.0493699
AC020913.1	0.325184	2.03438	0.0495456
STAM-AS1	0.325113	2.03388	0.0495983
CDIPT	0.324934	2.03263	0.0497312
ZNF865	0.324881	2.03226	0.0497701
SPINT1	0.324825	2.03187	0.049812
HELZ2	0.324701	2.031	0.0499047
DNASE1L1	0.324559	2.03001	0.0500107
TAF15	0.324463	2.02934	0.0500822
DLAT	0.3244	2.0289	0.0501295
ALDH4A1	0.324338	2.02847	0.0501753
DENND5A	0.32431	2.02827	0.0501963
FAM174B	0.324238	2.02776	0.0502509
SRA1	0.324191	2.02744	0.050286
C1orf143	0.324084	2.02669	0.0503659
ZNF517	0.324028	2.0263	0.0504086
TUBGCP4	0.323989	2.02603	0.0504377
NABP2	0.32393	2.02561	0.0504823
WASHC3	0.323909	2.02547	0.0504974
KIFC3	0.323826	2.02489	0.0505599
DLGAP5	0.323773	2.02452	0.0506005
RHOT1	0.323645	2.02362	0.0506971
OGFRL1	0.323586	2.02321	0.0507412
UBE2I	0.323535	2.02286	0.0507797
CAPZA2	0.323513	2.0227	0.0507967
BOD1L1	0.323498	2.0226	0.050808
TEKT3	0.323461	2.02234	0.050836
LLGL2	0.32344	2.02219	0.0508519
TGFA	0.32339	2.02184	0.0508898
PSMA1	0.323283	2.02109	0.0509711
EIF1AX	0.323274	2.02103	0.0509774
ADAR	0.323201	2.02053	0.0510325
FBXO6	0.323156	2.02021	0.051067
COA3	0.323086	2.01972	0.0511205
FXYD2	0.322974	2.01894	0.0512057
ARRB1	0.322917	2.01854	0.0512488
AC026979.2	0.322896	2.0184	0.0512646
CIC	0.322858	2.01813	0.0512934
C1orf216	0.322725	2.01721	0.0513949
TRIM72	0.322466	2.0154	0.0515932
PLEC	0.322275	2.01406	0.05174
KIF3C	0.322253	2.01391	0.0517566
ACVR2B	0.32224	2.01382	0.0517665
TM9SF3	0.322229	2.01374	0.0517753
PLOD3	0.322221	2.01369	0.051781
SCAP	0.322208	2.0136	0.0517912
MYL6	0.322204	2.01357	0.0517941
NXT2	0.32219	2.01347	0.0518046
COG3	0.322165	2.01329	0.0518245
DSCC1	0.321955	2.01183	0.0519857
SPC24	0.32195	2.0118	0.0519893
KRT17	0.321948	2.01178	0.0519913
AC074117.1	0.32184	2.01103	0.0520746
SLC35B2	0.321694	2.01001	0.052187
ZNF778	0.321551	2.00902	0.0522978
NSMCE3	0.321528	2.00886	0.0523154
UBFD1	0.321501	2.00867	0.0523365
GJB5	0.32148	2.00852	0.0523531
MAP3K10	0.321463	2.0084	0.0523657
G6PC3	0.32143	2.00817	0.0523912
ORC3	0.321403	2.00798	0.0524125
C12orf76	0.321382	2.00784	0.052429
HIST1H4H	0.321377	2.0078	0.0524328
FYN	0.321322	2.00742	0.0524749
RDH10	0.321309	2.00733	0.0524853
KLRD1	0.321256	2.00696	0.0525268
AP1B1	0.321179	2.00642	0.0525865
DCUN1D1	0.321129	2.00608	0.0526251
ANKRD22	0.321057	2.00557	0.0526812
TK1	0.321054	2.00555	0.0526835
COX17	0.320947	2.00481	0.0527672
GGACT	0.320942	2.00478	0.0527706
UBAP2L	0.320942	2.00477	0.0527707
SF3A1	0.320894	2.00444	0.0528084
AL118508.1	0.320678	2.00293	0.0529773
YIPF2	0.320669	2.00287	0.0529843
KCNJ2	0.320646	2.00271	0.0530018
CREBL2	0.320469	2.00148	0.0531408
DUS1L	0.320333	2.00053	0.0532476
ENKD1	0.320286	2.00021	0.0532841
ZNF740	0.32025	1.99996	0.0533125
EIF5A2	0.320111	1.99899	0.0534224
DENND1A	0.320105	1.99895	0.0534264
ZNF230	0.320103	1.99893	0.0534283
POLR3K	0.320101	1.99892	0.0534299
KLC2	0.320078	1.99876	0.0534483
KRT18	0.320061	1.99864	0.053461
TEX264	0.320017	1.99833	0.0534962
AIDA	0.319809	1.99689	0.0536603
TMEM263	0.319807	1.99688	0.0536615
MRPS28	0.319799	1.99682	0.0536681
CLSTN1	0.319758	1.99653	0.0537007
SNRPB2	0.319757	1.99653	0.0537011
UNC13B	0.319755	1.99652	0.0537025
SSC5D	0.319742	1.99642	0.053713
MAP3K8	0.319687	1.99604	0.0537569
SPI1	0.319666	1.99589	0.0537735
GPS1	0.319596	1.99541	0.0538287
XYLB	0.319575	1.99526	0.0538452
ABTB1	0.319555	1.99512	0.0538613
E2F3	0.319328	1.99355	0.0540409
ACSF3	0.319324	1.99351	0.0540446
AP2A1	0.319228	1.99285	0.0541209
PCED1A	0.31912	1.99209	0.0542072
ELL2	0.318947	1.99089	0.0543451
AC132872.1	0.318913	1.99066	0.054372
SSBP4	0.3189	1.99057	0.0543824
SGMS1	0.318809	1.98993	0.0544554
DEDD	0.318721	1.98932	0.0545256
VKORC1	0.318682	1.98905	0.0545568
LRRC23	0.318588	1.9884	0.054632
AL133467.1	0.318571	1.98828	0.0546458
CAPZB	0.318547	1.98812	0.0546647
GATAD2A	0.318541	1.98807	0.0546698
TXNDC5	0.318459	1.98751	0.0547351
WIPF2	0.318451	1.98745	0.0547419
JUP	0.318427	1.98729	0.0547607
REC8	0.318407	1.98715	0.0547769
SLCO4A1	0.318388	1.98701	0.0547926
SIPA1	0.318366	1.98686	0.05481
AGO4	0.318364	1.98685	0.0548113
MYO1D	0.318355	1.98679	0.0548186
RABAC1	0.318319	1.98653	0.0548479
NUP188	0.318265	1.98615	0.0548917
ARPC1B	0.318226	1.98588	0.054923
SMUG1	0.318217	1.98583	0.0549296
ARSA	0.318185	1.9856	0.0549559
PCYOX1	0.318174	1.98553	0.0549646
LAT2	0.31817	1.9855	0.0549681
CCDC124	0.318137	1.98527	0.0549943
TOMM5	0.318066	1.98478	0.0550516
FKBP5	0.318032	1.98454	0.0550788
CRELD2	0.31798	1.98418	0.0551208
CHP1	0.317944	1.98393	0.0551503
PKIB	0.317941	1.98391	0.0551524
SRPK1	0.317923	1.98378	0.0551669
OTUD5	0.317873	1.98344	0.0552076
MBLAC1	0.317856	1.98332	0.0552214
LMNTD2	0.317818	1.98306	0.0552517
SCPEP1	0.31781	1.983	0.0552585
PLCB1	0.317738	1.9825	0.0553162
GTF2IRD2B	0.317719	1.98237	0.0553323
CCDC71L	0.317705	1.98227	0.055343
RBM4	0.317696	1.98221	0.0553508
LAPTM5	0.317684	1.98212	0.0553605
TAF7L	0.317629	1.98175	0.0554046
FRAT1	0.317628	1.98174	0.0554058
KATNBL1	0.317603	1.98156	0.055426
DARS	0.317566	1.98131	0.0554557
CA12	0.317566	1.98131	0.055456
AATBC	0.317537	1.98111	0.0554795
GLYCTK	0.317535	1.98109	0.0554815
FAM122B	0.31753	1.98106	0.0554851
NOC2L	0.317515	1.98095	0.0554973
RAB24	0.317482	1.98072	0.0555245
SLC4A11	0.317459	1.98056	0.0555431
PTK6	0.317393	1.9801	0.0555968
TRPV2	0.317353	1.97983	0.0556293
SRGAP2C	0.317319	1.97959	0.0556566
MT-CO1	0.317241	1.97905	0.0557199
FZD3	0.31707	1.97787	0.0558593
TMEM214	0.317055	1.97776	0.0558721
PAM	0.317037	1.97764	0.0558862
RHPN1	0.317034	1.97762	0.0558887
LPP	0.317029	1.97758	0.055893
PPP3CA	0.316946	1.97701	0.0559606
ARMT1	0.316922	1.97684	0.0559801
AC004520.1	0.316905	1.97672	0.0559942
HK1	0.316885	1.97658	0.0560109
PGF	0.316868	1.97647	0.0560244
CIR1	0.316735	1.97555	0.056133
PPT2	0.316717	1.97542	0.0561481
SLC25A20	0.316622	1.97476	0.0562256
FLYWCH2	0.316616	1.97472	0.0562308
SNAP23	0.316602	1.97462	0.0562428
AL158152.1	0.31651	1.97399	0.0563176
FAM53B	0.316274	1.97235	0.0565122
TPD52L2	0.316212	1.97192	0.0565632
XPO7	0.316089	1.97106	0.0566647
MICALL2	0.316018	1.97057	0.0567231
SLC44A1	0.315992	1.97039	0.0567448
PXYLP1	0.315991	1.97039	0.0567454
OTOA	0.315976	1.97028	0.0567578
CCDC74A	0.315968	1.97023	0.0567642
NAA80	0.315923	1.96991	0.0568018
YIPF4	0.315879	1.96961	0.056838
MAN2A1	0.315761	1.96879	0.0569359
SLC1A4	0.315674	1.96819	0.057008
ZNF316	0.315597	1.96766	0.0570714
SNRPA	0.315582	1.96755	0.0570843
TENT4A	0.315549	1.96733	0.0571114
PRKCSH	0.315533	1.96722	0.0571245
SLC26A6	0.315477	1.96683	0.0571712
CENPU	0.315465	1.96675	0.057181
ACTR3C	0.315442	1.96659	0.0572001
TBCC	0.315424	1.96646	0.0572152
R3HDM2	0.31541	1.96636	0.057227
PYM1	0.315396	1.96626	0.0572389
NCSTN	0.31537	1.96609	0.0572603
LINC00640	0.315362	1.96603	0.0572671
AC073352.2	0.315333	1.96583	0.057291
NPDC1	0.315151	1.96457	0.0574429
ADIPOR1	0.315116	1.96433	0.0574722
RGS14	0.315113	1.96431	0.0574745
MRPL44	0.315057	1.96392	0.0575215
[truncated: 13,185 more rows]
[truncated: 30 more columns]

## Sheet: T cells
Table S5. IPA Pathways regulated by altered expression of genes correlating with MRSS in T cells
Gene	Correlation	t-value	p-value		Ingenuity Canonical Pathways	-log(p-value)	Ratio	z-score
TMEM107	0.649415	5.05236	1.36949e-05		Senescence Pathway	5.2	0.12	3.182
PIM2	0.628682	4.78271	3.08739e-05		Interferon Signaling	4.17	0.25	3
OXNAD1	0.623275	4.71526	3.78014e-05		IL-8 Signaling	3.54	0.115	2.236
STT3B	0.614869	4.61258	5.14005e-05		Protein Ubiquitination Pathway	3.34	0.103	#NUM!
DDX6	0.612991	4.58999	5.49865e-05		Sirtuin Signaling Pathway	2.91	0.0962	-0.943
LSM5	0.609009	4.5425	6.33526e-05		Oxidative Phosphorylation	2.83	0.128	2.673
DENND1C	0.602736	4.4688	7.88828e-05		JAK/Stat Signaling	2.57	0.138	1.508
CEBPB	0.602402	4.46491	7.98002e-05		Natural Killer Cell Signaling	2.5	0.102	3.13
ARF5	0.597958	4.41353	9.29367e-05		T Cell Exhaustion Signaling Pathway	2.37	0.103	2.828
TAGLN2	0.595663	4.38725	0.000100458		CTLA4 Signaling in Cytotoxic T Lymphocytes	2.21	0.124	#NUM!
MTMR2	0.59274	4.35402	0.000110832		Th17 Activation Pathway	2.14	0.121	1.508
CD7	0.591922	4.34476	0.000113904		Hepatic Fibrosis Signaling Pathway	2.13	0.0824	2.694
NFKBIZ	0.586844	4.28778	0.000134746		Th1 and Th2 Activation Pathway	2.12	0.0994	#NUM!
TRIM56	0.586107	4.27957	0.00013804		Role of JAK family kinases in IL-6-type Cytokine Signaling	2.09	0.2	#NUM!
LY6E	0.581372	4.22724	0.000160988		Th1 Pathway	2.01	0.107	1.508
CHMP7	0.581042	4.22361	0.000162712		Antigen Presentation Pathway	1.84	0.154	#NUM!
POLDIP3	0.574486	4.15228	0.000200507		Systemic Lupus Erythematosus In T Cell Signaling Pathway	1.59	0.0778	1.8
MRPS11	0.570852	4.11326	0.000224689		CXCR4 Signaling	1.57	0.0898	2.309
POLR2K	0.568654	4.08983	0.000240559		IL-17A Signaling in Fibroblasts	1.48	0.143	#NUM!
SIAH2	0.567168	4.07407	0.000251847		Role of JAK1, JAK2 and TYK2 in Interferon Signaling	1.48	0.167	#NUM!
AGTRAP	0.562383	4.02369	0.000291501
LENG8	0.560168	4.00058	0.000311679
UBE2N	0.556816	3.96584	0.000344595
DENND2D	0.55413	3.9382	0.000373172		x-axis = canonical signaling pathways			Yellow= positive
PPP1R35	0.552604	3.92258	0.000390341		y-axis= -log (p-value)			Blue = negative
IFI6	0.552421	3.92071	0.000392445					Gray= no activity pattern available
COX8A	0.551752	3.91388	0.000400235
BICDL1	0.549764	3.89366	0.000424173		Senescence Pathway								IL-8 Signaling				Protein Ubiquitination				Sirtuin Signaling				Oxidative phosphorylation				Jak/Stat signaling				NK cell signaling				T cell exhaustion Signaling pathway				CTLA4 Signaling in cytotoxic T cells				Th17 Activation				Hepatic fibrosis signaling
RAB27A	0.549171	3.88764	0.000431566		Gene Symbol - human (HUGO / HGNC / Entrez Gene)	Expr Other	Expected		Interferon Signaling				Gene Symbol - human (HUGO / HGNC / Entrez Gene)	Expr Other	Expected		Gene Symbol - human (HUGO / HGNC / Entrez Gene)	Expr Other	Expected		Gene Symbol - human (HUGO / HGNC / Entrez Gene)	Expr Other	Expected		Gene Symbol - human (HUGO / HGNC / Entrez Gene)	Expr Other	Expected		Gene Symbol - human (HUGO / HGNC / Entrez Gene)	Expr Other	Expected		GenBank/Gene Symbol - human (HUGO / HGNC / Entrez Gene)	Expr Other	Expected		Gene Symbol - human (HUGO / HGNC / Entrez Gene)	Expr Other	Expected		Gene Symbol - human (HUGO / HGNC / Entrez Gene)	Expr Other	Expected		Gene Symbol - human (HUGO / HGNC / Entrez Gene)	Expr Other	Expected		Gene Symbol - human (HUGO / HGNC / Entrez Gene)
GPSM3	0.545625	3.85185	0.000478168		AKT3	0.384	Up		Gene Symbol - human (HUGO / HGNC / Entrez Gene)	Expr Other	Expected		AKT3	0.384	Up		B2M	-0.43			AGTRAP	0.562	Down		ATP5F1B	0.453	Up		AKT3	0.384	Up		AKT1	0.415	Up		AKT3	0.384	Down		AKT3	0.384			CCL20	0.391	Up		AKT3
CBFB	0.544077	3.83631	0.000499897		ANAPC7	0.339			BAX	0.338	Up		BAX	0.338	Down		BAG1	0.466			ATP5F1B	0.453	Up		ATP5F1E	0.345	Up		CEBPB	0.602	Up		CD226	0.354	Up		BTLA	0.493	Up		AP1M1	0.364			CCR6	-0.361	Up		ATF4
PAXX	0.543016	3.8257	0.000515284		CAPN10	0.41	Up		IFI6	0.552	Up		CCND3	0.52	Up		CDC20	0.381			ATP5F1E	0.345			ATP5MC1	0.459	Up		IL6	-0.366	Up		CDC42	0.44	Up		EOMES	0.471	Up		AP1S2	0.499			IFNG	0.363	Up		BAMBI
LDAH	0.540593	3.80156	0.000552021		CAPNS1	0.434	Up		IFI35	0.366	Up		CDC42	0.446			CUL2	0.527			ATP5MC1	0.459			ATP5ME	0.461	Up		JAK3	0.376	Up		CFL1	0.644	Down		FOXP1	0.355	Up		B2M	-0.43			IL6	-0.366	Up		CDC42
CARHSP1	0.54011	3.79676	0.00055961		CAT	-0.348	Down		IFITM1	0.503	Up		CSTB	-0.347	Up		DNAJC3	0.387			BAX	0.338			ATP5MF	0.452	Up		MAP2K1	0.355	Up		FCER1G	0.36	Up		IFNG	0.363	Down		CD3E	0.406			IRAK4	0.329	Up		CEBPB
LY96	0.539659	3.79229	0.000566793		CDC25B	0.398	Down		IFITM2	0.373	Up		GNAI2	0.453	Up		DNAJC7	0.365			BPGM	0.342	Up		ATP5MGL	-0.328	Up		MAP2K2	0.328	Up		HLA-A	0.404	Down		IL6	-0.366	Up		CD8B	0.338			JAK3	0.376	Up		FTL
PARVG	0.537942	3.7753	0.000594867		CDK1	0.38	Down		IFNG	0.363	Up		GNG2	0.481	Up		DNAJC30	-0.384			ESRRA	0.499	Down		COX6B1	0.428	Up		NFKB1	0.413	Up		HLA-B	0.418	Down		JAK3	0.376	Up		LCK	-0.394			NFATC1	0.339	Up		GNAI2
SASH3	0.537623	3.77214	0.000600225		CDK2	0.348	Down		IRF1	0.483	Up		GNG7	-0.431	Up		FBXW7	0.353			GADD45A	0.354	Up		COX7A1	-0.371	Up		SOCS2	0.345	Down		HRAS	0.52	Up		LAG3	0.462	Up		PPP2CB	0.441			NFKB1	0.413	Up		IRAK4
ROMO1	0.536602	3.76208	0.000617633		CDKN2A	0.379	Up		ISG15	0.326	Up		IQGAP1	0.332	Up		HSCB	0.327			H1FX	0.484	Up		COX8A	0.552	Up		SOCS3	0.358	Down		HSPA5	-0.396	Up		NFATC1	0.339	Up		PPP2R1B	0.381			PTGER2	0.454	Down		ITGA5
TRMT1	0.535763	3.75383	0.000632281		CEBPB	0.602	Up		STAT1	0.436	Up		IRAK4	0.329	Up		HSPA8	0.4			HIST1H4J	0.359	Up		NDUFA1	0.35	Up		STAT1	0.436	Up		HSPA9	0.366	Up		PPP2CB	0.441	Up		PPP2R5C	0.422			SOCS3	0.358	Up		MAP2K1
PSMB9	0.534546	3.74188	0.000654076		CHP1	0.372	Up						LASP1	0.532	Up		IFNG	0.363			IDH2	0.349	Up		NDUFA3	0.35	Up		STAT3	0.499	Up		IL18RAP	-0.383	Up		PPP2R1B	0.381	Up		PPP2R5D	0.359			STAT3	0.499	Up		MAP2K2
TM9SF3	0.534243	3.73892	0.000659602		DMTF1	0.427	Up						MAP2K1	0.355	Up		PSMA1	0.37			LDHC	0.387	Down		NDUFB1	0.397	Up						IRAK4	0.469	Up		PPP2R5C	0.422	Up										MAP2K7
HK2	0.534197	3.73847	0.000660439		GADD45A	0.354	Up						MAP2K2	0.328	Up		PSMB2	0.361			NDUFA1	0.35	Down		NDUFB9	0.355	Up						JAK2	-0.34	Up		PPP2R5D	0.359	Up										MAPK11
LASP1	0.5317	3.71408	0.000707657		IL6	-0.366	Up						MYL12B	-0.342	Up		PSMB7	0.326			NDUFA3	0.35	Down		NDUFS6	0.396	Up						JAK3	0.428	Up		STAT1	0.436	Up										MYL12B
HDAC2	0.53035	3.70095	0.000734416		MAP2K1	0.355	Up						NCF1	0.478			PSMB9	0.535			NDUFB1	0.397	Down										KRAS	0.368	Up		STAT3	0.499	Up										MYLK
PIM1	0.529732	3.69496	0.000746954		MAP2K2	0.328	Up						NFKB1	0.413			PSMB10	0.343			NDUFB9	0.355	Down										LILRB1	0.354	Down		TGFB1	0.424	Up										NCF1
CMTM6	0.529253	3.69032	0.0007568		MAP2K7	0.421	Up						PGF	0.413	Up		PSMD5	0.401			NDUFS6	0.396	Down										LIMK1	0.564	Up		TGFBR1	0.42	Up										NFKB1
HYPK	0.528933	3.68722	0.000763448		MAPKAPK3	0.385	Up						PRKD3	0.374	Up		PSME2	0.339			NFKB1	0.413	Down										MAP2K2	0.627	Up		TNFRSF14	0.414	Up										PGF
CUL2	0.526682	3.66549	0.00081169		MAPKAPK5	0.403	Up						RAC2	0.416	Up		TAP2	0.342			POLR1D	0.435											MAP3K3	0.375	Up														PRKACB
C1orf122	0.522534	3.62572	0.000907695		NFATC1	0.339	Up						RAC3	-0.348	Up		UBA1	0.41			SLC25A4	-0.4											MAP3K13	0.479	Up														PRKD3
ARHGDIA	0.521324	3.61418	0.000937553		NFKB1	0.413	Up						RHOF	0.394	Up		UBA52	0.345			STAT3	0.499	Down										MAPK1	0.5	Up														PTEN
LMF2	0.52085	3.60968	0.000949455		PDHB	-0.326	Up						RHOG	0.415	Up		UBE2J1	0.363			TIMM8B	0.453											MICB	0.453	Up														RAC2
CCND3	0.519566	3.59748	0.000982436		PDHX	0.347	Up						RHOQ	0.328	Up		UBE2L6	0.41			TOMM5	0.373											MYD88	0.36	Up														RAC3
CDK2AP2	0.517297	3.57601	0.0010432		PML	0.357	Up										UBE2N	0.557			TOMM22	0.387											PTPN6	0.357	Down														RHOF
PUM3	0.516987	3.57309	0.00105175		PPP2CB	0.441	Up										UBE2S	0.485			TOMM40	0.447											PXN	0.456	Up														RHOG
SERPINB6	0.516062	3.56437	0.00107765		PPP2R1B	0.381	Up										UBE2T	0.353			TOMM40L	0.329											RAC2	0.442	Up														RHOQ
STOM	0.515054	3.55489	0.00110652		PPP2R5C	0.422	Up										UBE2V2	-0.351			TP53BP1	0.338	Up										RELA	0.408	Up														RPS6KB2
RBM7	0.513159	3.53712	0.00116263		PPP2R5D	0.359	Up										USP9X	0.366			UCP2	0.416	Down										ROCK1	-0.384	Up														STAT3
ZNF524	0.51307	3.53629	0.00116533		PTEN	0.416	Down																										RRAS2	0.339	Up														TGFB1
IFI44L	0.511817	3.52458	0.00120386		TGFB1	0.424	Up																										RRAS	0.526	Up														TGFBR1
COPS9	0.509517	3.50318	0.00127754		TGFBR1	0.42	Up																										SOS2	0.348	Up														TRADD
ALYREF	0.507892	3.48811	0.00133198		YPEL3	0.369	Up																										TNFSF10	0.478	Up
PFN1	0.50736	3.48319	0.00135025		ZFP36L1	0.352	Down																										TYROBP	0.473	Up
IFITM1	0.503391	3.44664	0.00149358																														ULBP2	0.352	Up
PIGB	0.503231	3.44518	0.00149963																														VAV1	0.41	Up
TOPBP1	0.502025	3.43413	0.00154592																														WAS	0.474	Up
GPS1	0.501579	3.43006	0.00156336
P2RX5	0.500204	3.41751	0.00161821
SRSF1	0.500011	3.41575	0.00162604
SNRPB	0.499485	3.41096	0.00164755
ESRRA	0.49947	3.41083	0.00164817
STAT3	0.499217	3.40852	0.00165862
AP1S2	0.498702	3.40384	0.00168007
UPP1	0.49827	3.39992	0.00169821
LYPLA2	0.496769	3.38631	0.00176271
NAA38	0.496145	3.38067	0.00179012
MIEN1	0.496098	3.38025	0.0017922
AC106739.2	0.495309	3.37312	0.00182745
NOSIP	0.494663	3.3673	0.00185676
BTLA	0.493362	3.35559	0.00191708
CDK8	0.492756	3.35014	0.00194574
EIF3I	0.492713	3.34975	0.00194782
44080	0.490628	3.33107	0.00204942
SIGIRR	0.49044	3.32939	0.00205882
HAPLN3	0.48995	3.32501	0.00208347
KLF16	0.488467	3.31179	0.00215966
SCAMP4	0.488157	3.30903	0.00217586
BCL3	0.487305	3.30145	0.00222103
KLHL21	0.486487	3.29419	0.00226512
C19orf66	0.485458	3.28507	0.00232175
UBE2S	0.485367	3.28426	0.00232681
SNHG25	0.485302	3.28369	0.00233042
SAMD3	0.484283	3.27469	0.00238783
H1FX	0.483921	3.27149	0.00240857
KLHL2	0.48384	3.27077	0.00241323
PNPLA2	0.483387	3.26677	0.00243939
SEC61G	0.483285	3.26588	0.0024453
MSN	0.483245	3.26552	0.00244764
IRF1	0.482582	3.25968	0.00248653
NPDC1	0.481524	3.25037	0.00254965
UBALD2	0.481371	3.24903	0.00255887
GNG2	0.480855	3.2445	0.00259031
TUBB4B	0.480766	3.24371	0.00259577
RSAD1	0.479338	3.23121	0.00268456
CNIH1	0.478422	3.22319	0.00274296
BRAP	0.478248	3.22167	0.00275418
DCAF13	0.477583	3.21587	0.00279734
NCF1	0.477547	3.21556	0.00279969
CD99L2	0.476918	3.21007	0.00284119
DDX21	0.475999	3.20207	0.00290271
YWHAE	0.475906	3.20126	0.00290898
CREBRF	0.475336	3.19631	0.00294776
SNRPF	0.474686	3.19067	0.00299257
ADAM15	0.474129	3.18583	0.00303151
NT5C2	0.473979	3.18454	0.003042
LRRC8A	0.472734	3.17376	0.00313074
TRPC4AP	0.472539	3.17207	0.00314485
TUBB	0.472314	3.17013	0.00316123
RALY	0.472075	3.16806	0.00317866
C7orf43	0.47129	3.16129	0.00323651
MXD4	0.470756	3.15669	0.00327641
SRSF3	0.470674	3.15598	0.00328261
EOMES	0.470599	3.15534	0.0032882
PTGIR	0.469205	3.14334	0.00339473
MFF	0.468696	3.13898	0.00343429
CYBC1	0.467884	3.13201	0.00349839
TNFSF12	0.467017	3.12458	0.00356791
BAG1	0.465764	3.11388	0.00367045
CD4	0.46571	3.11342	0.00367496
CELF1	0.465145	3.1086	0.0037221
SNHG19	0.464792	3.10559	0.00375181
GZMA	0.464597	3.10392	0.00376833
GTPBP6	0.464477	3.1029	0.00377857
COLGALT1	0.463576	3.09523	0.00385581
NEAT1	0.463397	3.09371	0.00387132
YBX3	0.462999	3.09032	0.00390604
LAG3	0.462018	3.082	0.00399268
CAPS	0.461717	3.07945	0.00401954
INTS2	0.461327	3.07614	0.00405474
SNN	0.46125	3.07549	0.00406167
ATP5ME	0.460535	3.06944	0.00412682
CORO1B	0.46048	3.06897	0.00413191
NASP	0.459988	3.06482	0.00417726
LINC00987	0.459969	3.06465	0.00417907
STMP1	0.45971	3.06247	0.00420311
AC044849.1	0.459218	3.05831	0.00424923
SBF1	0.458993	3.05641	0.00427049
RNPEPL1	0.458929	3.05588	0.00427649
ATP5MC1	0.458744	3.05431	0.00429409
RNLS	0.458568	3.05283	0.00431079
U2AF1	0.4561	3.03207	0.00455163
FAM107B	0.455621	3.02805	0.00459978
ATP5MD	0.454898	3.02199	0.00467311
MCPH1	0.45452	3.01883	0.00471187
SERPINB1	0.454514	3.01877	0.00471252
PTGER2	0.453959	3.01413	0.00476999
GNAI2	0.453357	3.0091	0.00483292
TIMM8B	0.453298	3.0086	0.00483917
ADPRM	0.453154	3.0074	0.00485434
ATP5F1B	0.452797	3.00442	0.0048922
CD74	0.452321	3.00045	0.00494308
MDM4	0.452261	2.99995	0.00494951
ATP5MF	0.451763	2.9958	0.00500323
CHMP4B	0.450031	2.98139	0.00519407
RPLP1	0.449046	2.97321	0.0053054
ATP2A3	0.44879	2.97109	0.00533473
ZMAT3	0.448721	2.97052	0.00534258
ZNF513	0.447352	2.95919	0.00550164
TOMM40	0.447257	2.9584	0.00551285
IFI44	0.446472	2.95191	0.00560607
FBH1	0.446352	2.95092	0.00562045
RAB2B	0.446082	2.94869	0.00565298
CDC42	0.44599	2.94794	0.005664
LRCH4	0.445857	2.94683	0.00568012
SETD2	0.444665	2.93701	0.0058259
MED15	0.444508	2.93572	0.00584533
HNRNPA0	0.444506	2.9357	0.00584562
BBC3	0.444378	2.93465	0.00586141
CENPA	0.444227	2.93341	0.00588027
NDEL1	0.444166	2.93291	0.00588786
SPATA2	0.443136	2.92444	0.00601759
ERBIN	0.443028	2.92355	0.00603136
OTUD1	0.442118	2.91609	0.00614819
GOLPH3L	0.442005	2.91516	0.00616288
BCL7C	0.44191	2.91438	0.00617527
SEC13	0.440888	2.90601	0.0063094
ATF6	0.440845	2.90566	0.0063151
PPP2CB	0.440831	2.90555	0.00631692
C4orf48	0.440653	2.90409	0.00634049
KRT6A	0.440283	2.90107	0.00638984
BAMBI	0.440086	2.89946	0.00641631
ATP1A1	0.439905	2.89798	0.00644066
43895	0.439775	2.89691	0.00645827
CNDP2	0.439201	2.89223	0.00653616
SF3A2	0.439162	2.89191	0.00654149
ZNF580	0.438621	2.8875	0.00661576
AC018816.1	0.438263	2.88459	0.00666529
SH3BP1	0.438175	2.88387	0.00667758
RSAD2	0.438089	2.88317	0.00668947
EMC10	0.437986	2.88233	0.00670387
SRSF2	0.43778	2.88065	0.00673265
POMP	0.437712	2.8801	0.00674217
TRIM41	0.437537	2.87867	0.00676682
PPRC1	0.437199	2.87592	0.00681448
BCL2A1	0.437028	2.87453	0.00683876
DESI1	0.436701	2.87188	0.00688518
FLI1	0.436523	2.87043	0.00691064
ACP1	0.436212	2.86791	0.00695529
STAT1	0.436148	2.86738	0.00696465
ANKRD10	0.43612	2.86716	0.00696859
PDLIM1	0.435857	2.86502	0.0070066
VAC14	0.435787	2.86446	0.00701676
SFXN4	0.435398	2.8613	0.00707346
PITPNC1	0.43517	2.85945	0.00710687
POLR1D	0.434963	2.85777	0.00713726
EIF3E	0.434457	2.85367	0.0072121
KLF2	0.434257	2.85206	0.00724179
NUPR1	0.43413	2.85102	0.00726086
METAP2	0.434109	2.85085	0.00726398
CAPNS1	0.433787	2.84825	0.00731214
ABRACL	0.433751	2.84796	0.00731768
SIPA1	0.433615	2.84686	0.00733813
PPP1R18	0.433566	2.84647	0.00734541
BORCS7	0.433254	2.84395	0.00739263
TOB2	0.433078	2.84252	0.00741949
APPBP2	0.432996	2.84186	0.00743199
ARMC5	0.432769	2.84003	0.00746658
HNRNPAB	0.432693	2.83941	0.00747828
TMEM156	0.432368	2.83678	0.00752827
AC084018.2	0.432219	2.83559	0.00755115
43899	0.432139	2.83494	0.00756357
DR1	0.431897	2.83299	0.00760108
YIPF1	0.431851	2.83261	0.0076083
RNF138	0.431437	2.82928	0.00767288
MIF	0.431186	2.82726	0.00771226
SMARCB1	0.431156	2.82702	0.007717
PLIN3	0.430902	2.82497	0.00775701
RAB11B-AS1	0.43041	2.82101	0.00783521
CAB39	0.430011	2.8178	0.00789913
RNF4	0.429798	2.81609	0.00793342
CCNB1IP1	0.429643	2.81485	0.00795831
MAN1B1	0.429357	2.81255	0.00800473
NADK	0.429053	2.8101	0.00805427
PAF1	0.428737	2.80757	0.00810604
TBC1D4	0.42867	2.80704	0.00811691
TMC6	0.428602	2.80649	0.00812811
ZNF581	0.428582	2.80633	0.00813148
CXCR3	0.428411	2.80496	0.0081596
SORD	0.428408	2.80494	0.00816009
TRAPPC2	0.428371	2.80463	0.00816633
ZBTB7B	0.428282	2.80392	0.00818104
COX6B1	0.42784	2.80038	0.00825447
SECISBP2	0.427316	2.79619	0.00834214
DMTF1	0.427136	2.79474	0.00837248
POLR2L	0.426508	2.78972	0.00847916
C16orf72	0.426251	2.78767	0.00852303
TLE3	0.424891	2.7768	0.00875899
TMEM45B	0.424891	2.7768	0.00875901
SKIV2L	0.424706	2.77533	0.00879139
M6PR	0.42458	2.77433	0.0088136
GIPR	0.424474	2.77348	0.00883229
CFL1	0.424143	2.77084	0.00889109
TMEM126A	0.424123	2.77069	0.00889449
MBNL2	0.424019	2.76986	0.00891301
MKRN2	0.423973	2.76949	0.00892131
MZF1-AS1	0.423752	2.76773	0.00896076
TGFB1	0.423658	2.76699	0.00897746
GPR180	0.422794	2.76011	0.00913349
B3GAT3	0.422774	2.75995	0.00913706
CD2BP2	0.422451	2.75738	0.00919604
RPL28	0.42241	2.75706	0.00920356
COL6A2	0.422214	2.7555	0.00923942
MDH2	0.421795	2.75218	0.00931666
WDR55	0.421776	2.75202	0.0093202
PPP2R5C	0.421686	2.75131	0.00933688
ELOVL6	0.421447	2.74941	0.00938128
RBM14	0.421166	2.74718	0.00943366
MYOM2	0.421135	2.74694	0.00943952
AL391121.1	0.421131	2.7469	0.00944026
MAP2K7	0.420648	2.74308	0.00953096
ATP6V0D1	0.41996	2.73763	0.00966145
INTS11	0.419935	2.73743	0.00966621
TGFBR1	0.419792	2.7363	0.00969346
EIF2B1	0.419459	2.73367	0.0097573
BRD2	0.41943	2.73343	0.00976303
RILPL2	0.41913	2.73107	0.0098208
AL450326.1	0.419062	2.73053	0.00983403
HMGA1	0.419021	2.7302	0.00984197
ABHD17B	0.418515	2.7262	0.00994048
RCC2	0.418223	2.7239	0.00999768
SEC63	0.418094	2.72288	0.010023
ZNF599	0.417402	2.71742	0.01016
UBA6	0.417209	2.7159	0.0101984
PLSCR1	0.416904	2.7135	0.0102595
VSIR	0.416892	2.71341	0.0102619
HIC1	0.416636	2.71139	0.0103134
CD24	0.416561	2.7108	0.0103286
RAC2	0.416385	2.70941	0.0103642
FERMT3	0.416073	2.70696	0.0104276
PNPLA6	0.416028	2.7066	0.0104367
ZNF124	0.415959	2.70606	0.0104507
AC055764.2	0.415917	2.70573	0.0104593
KRT5	0.415914	2.70571	0.0104599
GFI1	0.41587	2.70536	0.0104689
PTEN	0.415787	2.70471	0.0104858
CRIP1	0.415771	2.70458	0.0104893
UCP2	0.415695	2.70398	0.0105048
AGPAT5	0.415643	2.70358	0.0105153
RHOG	0.415339	2.70118	0.0105779
SLC44A2	0.415156	2.69975	0.0106157
LIMD1	0.4149	2.69774	0.0106686
GSE1	0.414798	2.69694	0.0106898
KMT5A	0.414293	2.69297	0.0107952
TNFRSF14	0.414269	2.69278	0.0108003
APOBEC3H	0.414249	2.69262	0.0108046
DAGLB	0.414227	2.69245	0.0108091
SLC4A4	0.413918	2.69003	0.0108741
LAPTM5	0.413745	2.68867	0.0109107
PGF	0.41338	2.68581	0.0109882
DGCR6L	0.41329	2.68511	0.0110073
RNF25	0.41327	2.68495	0.0110116
UBL3	0.412965	2.68256	0.0110767
NFKB1	0.412938	2.68235	0.0110826
IGFBP4	0.412884	2.68193	0.0110941
PRR7	0.412815	2.68139	0.0111088
PRDM2	0.412584	2.67958	0.0111586
IRF2	0.412537	2.67921	0.0111689
SYT11	0.412512	2.67901	0.0111742
RARA	0.412361	2.67783	0.0112068
EIF3L	0.411978	2.67484	0.01129
UNC93B1	0.411829	2.67367	0.0113225
SPTBN1	0.411819	2.67359	0.0113247
ISG20L2	0.41164	2.6722	0.0113637
NUDT19	0.411339	2.66984	0.0114299
C16orf54	0.411235	2.66903	0.0114527
SLC30A4	0.410681	2.6647	0.0115755
CACNA2D4	0.410538	2.66359	0.0116074
SEC24D	0.410441	2.66283	0.0116289
CAPN10	0.409859	2.65829	0.0117596
UBA1	0.409652	2.65668	0.0118064
UBE2L6	0.409591	2.6562	0.0118201
LINC00884	0.40947	2.65526	0.0118474
BAIAP2	0.40903	2.65183	0.0119477
NME4	0.408853	2.65046	0.0119882
FDPS	0.408719	2.64941	0.012019
OAS3	0.408416	2.64705	0.0120888
PPP6C	0.408413	2.64703	0.0120895
ZC3H12D	0.408249	2.64576	0.0121273
SYNGR2	0.40791	2.64312	0.0122061
ANXA11	0.407723	2.64167	0.0122495
HEATR3	0.407635	2.64099	0.0122701
KRT16	0.407448	2.63953	0.0123138
ZNF561	0.407212	2.6377	0.0123693
STK35	0.407134	2.63709	0.0123877
GDF11	0.40698	2.6359	0.012424
LINC02447	0.406955	2.6357	0.0124299
NUF2	0.406863	2.63499	0.0124517
VAMP4	0.406781	2.63435	0.0124711
MED26	0.406544	2.63252	0.0125272
IRF2BP1	0.406467	2.63192	0.0125457
CD3E	0.405633	2.62545	0.0127457
LRRC40	0.405382	2.62351	0.0128063
MAP4K2	0.40535	2.62326	0.012814
SH3GLB2	0.405137	2.62161	0.0128659
FLOT1	0.404916	2.6199	0.0129197
RPL39	0.404692	2.61817	0.0129744
SLC35A2	0.404625	2.61765	0.0129909
GOLGA6L4	0.40446	2.61638	0.0130313
R3HDM4	0.404393	2.61585	0.013048
DDX49	0.404244	2.6147	0.0130845
GTSE1	0.403935	2.61231	0.0131611
NOTCH2	0.403868	2.6118	0.0131776
TAF11	0.403618	2.60986	0.01324
TUSC2	0.403595	2.60969	0.0132456
ZNF121	0.40352	2.60911	0.0132642
NMD3	0.403352	2.60781	0.0133063
FOSB	0.403179	2.60647	0.0133497
LGALS7	0.402992	2.60503	0.0133968
MAPKAPK5	0.40278	2.6034	0.0134501
CNOT7	0.402694	2.60273	0.0134718
TMEM64	0.402671	2.60255	0.0134777
HECA	0.402602	2.60202	0.013495
APBA3	0.402411	2.60055	0.0135437
H2AFY	0.401652	2.5947	0.0137376
FEM1A	0.401237	2.5915	0.0138447
NKAPD1	0.401155	2.59087	0.0138659
ZNF316	0.400979	2.58952	0.0139115
DYRK2	0.400832	2.58839	0.0139499
RAB11B	0.400769	2.5879	0.0139663
HIST1H4C	0.400747	2.58773	0.0139719
PSMD5	0.400738	2.58767	0.0139743
HSPA8	0.400497	2.58581	0.0140373
NUTF2	0.400327	2.5845	0.0140819
PPM1A	0.400301	2.5843	0.0140887
HRH2	0.39992	2.58137	0.0141892
TMEM87B	0.399711	2.57977	0.0142445
SRRT	0.399659	2.57937	0.0142582
TSC22D2	0.399563	2.57863	0.0142836
BIRC5	0.399563	2.57863	0.0142837
PTP4A1	0.399288	2.57652	0.0143569
XPNPEP3	0.399097	2.57506	0.014408
SCAF4	0.399068	2.57483	0.0144159
MOB3A	0.398947	2.5739	0.0144482
EHF	0.398899	2.57354	0.014461
ZNF525	0.398862	2.57325	0.0144711
AL732292.2	0.398855	2.5732	0.014473
ITFG1	0.398739	2.5723	0.0145043
ATP5MPL	0.398566	2.57098	0.0145507
SBNO2	0.39848	2.57032	0.014574
SNRPG	0.39835	2.56933	0.0146091
KHSRP	0.398235	2.56844	0.0146404
NPIPB15	0.397656	2.56401	0.0147981
CDC25B	0.397557	2.56325	0.0148254
SEC23A	0.397277	2.5611	0.0149023
RPS17	0.397136	2.56003	0.014941
ENTPD6	0.397066	2.55949	0.0149605
STAU1	0.39704	2.55929	0.0149676
XIST	0.396799	2.55745	0.0150344
NDUFB1	0.396636	2.5562	0.0150795
TRIM44	0.396534	2.55542	0.0151079
ATF4	0.396403	2.55442	0.0151445
LITAF	0.39639	2.55432	0.0151483
MOGS	0.39625	2.55325	0.0151873
NDUFS6	0.396243	2.5532	0.0151893
TENT4B	0.396087	2.552	0.0152331
TAPBP	0.395731	2.54929	0.0153331
IARS	0.395719	2.54919	0.0153366
VPS8	0.395696	2.54901	0.0153431
TMEM141	0.395496	2.54749	0.0153995
ZNF780B	0.395446	2.54711	0.0154137
CHRAC1	0.394589	2.54057	0.0156581
INO80	0.394379	2.53896	0.0157187
ST7L	0.394278	2.5382	0.0157476
ENO3	0.393671	2.53357	0.0159237
RHOF	0.393643	2.53336	0.0159317
GIMAP4	0.393623	2.5332	0.0159376
RPS8	0.393609	2.5331	0.0159416
CNN2	0.39344	2.53181	0.015991
STARD7	0.393313	2.53085	0.016028
HDHD5	0.393298	2.53073	0.0160326
EXPH5	0.393043	2.52879	0.0161074
RASAL3	0.391843	2.51967	0.0164635
AC009812.1	0.39177	2.51911	0.0164853
FLOT2	0.391653	2.51822	0.0165205
C2orf69	0.391341	2.51585	0.0166144
PPAT	0.39134	2.51584	0.0166148
CRTC3	0.391337	2.51583	0.0166155
CCL20	0.390945	2.51285	0.0167343
JPX	0.390924	2.51269	0.0167406
VILL	0.390799	2.51174	0.0167787
KCNN4	0.390676	2.51081	0.0168161
MDFIC	0.390498	2.50946	0.0168704
ZWINT	0.390489	2.50939	0.0168732
GID8	0.390432	2.50895	0.0168908
ATP6V1G2	0.390143	2.50677	0.0169793
NSMCE3	0.389858	2.50461	0.017067
ZRSR2	0.389663	2.50313	0.0171273
SPRY1	0.389614	2.50276	0.0171426
DYRK1A	0.389308	2.50045	0.0172374
ABL2	0.389218	2.49976	0.0172655
KMT2B	0.388853	2.497	0.0173797
TMEM161A	0.388408	2.49363	0.0175195
LMAN2	0.388152	2.4917	0.0176004
EIPR1	0.388096	2.49128	0.0176181
TES	0.388068	2.49106	0.0176273
PSMA3-AS1	0.387677	2.48811	0.0177515
FAAP20	0.387571	2.48731	0.0177853
RPL38	0.387544	2.4871	0.0177941
RBBP6	0.387349	2.48564	0.0178562
LINC02273	0.387231	2.48474	0.0178943
EIF4H	0.386986	2.48289	0.0179731
LDHC	0.386763	2.48121	0.018045
LINC01934	0.386646	2.48033	0.0180828
TOMM22	0.386638	2.48027	0.0180856
DNAJC3	0.386552	2.47962	0.0181133
C22orf39	0.38652	2.47938	0.0181239
UFL1	0.3861	2.47621	0.0182607
LINC02580	0.386093	2.47616	0.0182628
STX5	0.386077	2.47604	0.0182679
SEC31A	0.385879	2.47455	0.0183328
UNC13D	0.385512	2.47178	0.0184535
MAPKAPK3	0.385424	2.47112	0.0184824
FOXQ1	0.385379	2.47078	0.0184974
MUTYH	0.385324	2.47037	0.0185154
MHENCR	0.385277	2.47001	0.0185311
FAM133B	0.384984	2.46781	0.0186282
ELOF1	0.384848	2.46678	0.0186735
REPIN1	0.38482	2.46657	0.0186827
HMGB3	0.384773	2.46622	0.0186983
FLT3LG	0.384704	2.4657	0.0187213
RPS15A	0.384499	2.46416	0.0187897
AMD1	0.384338	2.46295	0.0188439
TMEM129	0.38427	2.46243	0.0188668
RNF6	0.384175	2.46173	0.0188984
RPL27A	0.384173	2.46171	0.0188992
AKT3	0.383839	2.4592	0.0190116
ZNF579	0.383674	2.45796	0.0190676
NKG7	0.38362	2.45755	0.0190858
HNRNPL	0.383449	2.45627	0.0191438
NAALADL1	0.383023	2.45307	0.019289
CNP	0.38238	2.44824	0.0195102
VWA5A	0.381922	2.44481	0.0196688
HIVEP3	0.381724	2.44333	0.0197375
ERF	0.381664	2.44288	0.0197585
AKR1B1	0.381653	2.4428	0.0197624
COMMD9	0.381638	2.44269	0.0197675
RANGRF	0.381528	2.44186	0.0198061
PPP2R1B	0.381195	2.43936	0.019923
TMEM176B	0.380947	2.43751	0.0200102
CDC20	0.380853	2.43681	0.0200431
BET1L	0.380848	2.43677	0.020045
MRGBP	0.380829	2.43663	0.0200517
RPS29	0.380653	2.43531	0.0201141
RNF103	0.380595	2.43488	0.0201345
PRKACB	0.380595	2.43487	0.0201346
EEF1G	0.380415	2.43353	0.0201984
MRPL4	0.380322	2.43284	0.0202313
CDK1	0.380305	2.43271	0.0202374
DUSP23	0.38027	2.43244	0.0202501
CCDC142	0.379981	2.43028	0.0203531
GAMT	0.37983	2.42915	0.0204073
GIGYF1	0.379755	2.42859	0.0204343
CLDN15	0.379593	2.42739	0.0204922
MAFG	0.379283	2.42507	0.0206042
URM1	0.379274	2.425	0.0206072
ZNHIT2	0.379154	2.42411	0.0206507
GJA1	0.379114	2.4238	0.0206653
SUB1	0.379013	2.42305	0.0207017
BRMS1	0.378997	2.42293	0.0207075
SSBP4	0.378983	2.42283	0.0207126
SERPINB9	0.378872	2.422	0.0207529
BATF3	0.378862	2.42192	0.0207568
MARCKSL1	0.378668	2.42048	0.0208272
CDKN2A	0.378636	2.42023	0.0208391
SELPLG	0.378479	2.41906	0.0208964
RPL23	0.378385	2.41837	0.0209305
IFI27L2	0.378317	2.41786	0.0209556
PPFIBP1	0.378075	2.41605	0.0210445
GMDS	0.378029	2.41571	0.0210614
PTBP1	0.377947	2.4151	0.0210914
CCDC183	0.377826	2.4142	0.0211361
IER5	0.377442	2.41134	0.0212781
AC073111.5	0.377403	2.41104	0.0212929
SUGP1	0.376998	2.40803	0.0214435
RAB40C	0.376725	2.406	0.0215458
PCF11-AS1	0.376644	2.40539	0.0215763
BCL7B	0.376518	2.40445	0.0216236
CXXC1	0.376419	2.40372	0.0216607
SLC25A14	0.376416	2.4037	0.0216619
DDT	0.376231	2.40232	0.0217315
ZNF208	0.376098	2.40133	0.021782
ZNF286B	0.376052	2.40099	0.0217995
CTSD	0.375934	2.40011	0.0218443
ST3GAL1	0.375623	2.3978	0.0219622
JAK3	0.375579	2.39747	0.0219791
MRPL12	0.375461	2.39659	0.0220243
SMC5-AS1	0.375355	2.39581	0.0220646
MT1F	0.375217	2.39479	0.0221175
LSM2	0.374629	2.39042	0.0223437
YWHAZ	0.374171	2.38702	0.0225214
MRPS7	0.374167	2.38699	0.0225231
RIOX1	0.374064	2.38623	0.0225631
LINC01678	0.373886	2.38491	0.0226324
SGTA	0.373858	2.3847	0.0226436
C1GALT1	0.373617	2.38291	0.0227379
PRKD3	0.373541	2.38235	0.0227677
SATB1	0.373525	2.38223	0.0227739
IFITM2	0.373487	2.38195	0.0227889
NT5DC1	0.373349	2.38092	0.0228433
TOMM5	0.373172	2.37961	0.0229131
CHP1	0.372499	2.37463	0.0231799
SNHG7	0.372442	2.37421	0.0232028
GIPC1	0.372037	2.37121	0.0233646
TRADD	0.371867	2.36996	0.0234328
FOXK2	0.371767	2.36921	0.0234733
RPS24	0.371284	2.36565	0.0236682
CDV3	0.371135	2.36454	0.0237289
ATP2A2	0.370956	2.36322	0.0238017
ZNF263	0.370954	2.36321	0.0238023
NXPE3	0.37087	2.36259	0.0238366
TBC1D31	0.370708	2.36139	0.0239028
PSMA1	0.370418	2.35925	0.0240216
TPPP3	0.370237	2.35791	0.0240959
AES	0.370133	2.35714	0.024139
AC090527.3	0.370115	2.35701	0.0241465
HSBP1	0.370067	2.35666	0.024166
HLCS	0.36995	2.35579	0.0242146
GSDMB	0.369858	2.35511	0.0242526
NUP54	0.369293	2.35094	0.0244874
APTX	0.369146	2.34987	0.0245485
PSTPIP1	0.369099	2.34952	0.0245683
AEN	0.369071	2.34931	0.02458
YPEL3	0.368953	2.34845	0.0246291
RASSF1	0.368895	2.34802	0.0246536
ZNF155	0.368466	2.34485	0.0248342
GSDMD	0.368077	2.34199	0.0249989
JMJD1C	0.367976	2.34125	0.0250416
PTPN7	0.367811	2.34004	0.0251117
ADAT3	0.367628	2.33869	0.02519
C4orf3	0.367507	2.3378	0.0252415
NELFCD	0.367459	2.33744	0.0252623
PRELID1	0.367434	2.33726	0.0252729
RPS27L	0.367431	2.33724	0.025274
PMAIP1	0.367086	2.3347	0.0254221
MORF4L2-AS1	0.366931	2.33356	0.0254891
WDR91	0.366929	2.33355	0.0254897
MIDN	0.366869	2.33311	0.0255155
ARID5A	0.366762	2.33232	0.025562
SRSF6	0.366668	2.33163	0.0256027
RPP25L	0.36647	2.33018	0.0256882
IFI35	0.36626	2.32863	0.0257796
MICB	0.366182	2.32806	0.0258136
USP9X	0.366088	2.32737	0.0258545
C12orf57	0.366036	2.32699	0.025877
DEXI	0.366027	2.32692	0.0258812
NACC2	0.365819	2.3254	0.025972
C1QTNF1	0.365729	2.32473	0.0260117
TPSB2	0.365702	2.32454	0.0260235
NCOA7	0.36567	2.3243	0.0260374
FOSL1	0.365459	2.32276	0.0261301
NCAPD2	0.365366	2.32207	0.0261711
CD68	0.365232	2.32109	0.0262301
DNAJC7	0.365221	2.32101	0.026235
SMARCA2	0.365114	2.32022	0.0262824
AP1M1	0.364299	2.31426	0.0266446
POLR2G	0.364217	2.31365	0.0266817
AC093010.2	0.364008	2.31212	0.0267753
Z93930.2	0.364	2.31206	0.0267788
FRAT2	0.363862	2.31105	0.0268407
SFN	0.363374	2.30748	0.0270611
UBE2J1	0.363089	2.3054	0.0271903
IFNG	0.363075	2.30529	0.0271969
CLSTN1	0.363043	2.30506	0.0272115
ATN1	0.36296	2.30446	0.0272491
ARRDC2	0.36284	2.30358	0.0273037
TMEM106A	0.362739	2.30284	0.0273501
FLII	0.362727	2.30275	0.0273557
FKBP1A	0.36257	2.3016	0.0274272
MAVS	0.362492	2.30103	0.0274633
AARS	0.362361	2.30007	0.0275235
SELL	0.362298	2.29962	0.0275521
DCAF8	0.362261	2.29934	0.0275692
CHPT1	0.362188	2.29881	0.0276029
TFAP2E	0.362163	2.29863	0.0276142
S1PR4	0.362126	2.29836	0.0276312
HAUS3	0.361854	2.29637	0.0277569
ZNF704	0.361802	2.296	0.0277808
RNF217	0.361672	2.29504	0.0278415
KDELR1	0.361478	2.29363	0.0279312
XPO1	0.361402	2.29307	0.0279666
ISYNA1	0.361393	2.293	0.027971
AC008555.5	0.361382	2.29293	0.0279759
PSMB2	0.361139	2.29115	0.0280893
EFEMP1	0.361045	2.29046	0.0281335
AC005921.2	0.360971	2.28993	0.0281678
ABHD17A	0.360837	2.28895	0.0282307
LSM7	0.360731	2.28817	0.0282807
ANKRD17	0.360701	2.28796	0.0282947
PLGLB1	0.360438	2.28604	0.0284184
ACTR1B	0.360419	2.2859	0.0284272
PDE6D	0.360352	2.28541	0.028459
BAZ2A	0.359814	2.28149	0.0287141
TMEM30B	0.359776	2.28121	0.0287322
MYO1F	0.359717	2.28079	0.0287599
JMJD6	0.35971	2.28074	0.0287635
RPS21	0.359653	2.28032	0.0287909
ZNF264	0.359637	2.28021	0.0287982
TKT	0.359553	2.27959	0.0288385
EMSY	0.359502	2.27922	0.0288629
NAA50	0.359489	2.27913	0.0288689
PIP4P1	0.359469	2.27898	0.0288784
HIST1H4J	0.359437	2.27875	0.0288937
MCM7	0.359385	2.27837	0.0289185
TAF10	0.359354	2.27815	0.0289334
SPRED2	0.359083	2.27617	0.0290636
ROPN1L	0.359023	2.27574	0.0290923
DFFA	0.358948	2.27519	0.0291284
PPP2R5D	0.358704	2.27341	0.0292461
ARL5A	0.358209	2.26981	0.0294859
GTSF1	0.357922	2.26773	0.0296257
EVI2B	0.357886	2.26747	0.0296433
SLC51A	0.357831	2.26707	0.0296701
SLIRP	0.357821	2.267	0.029675
ATXN2L	0.357689	2.26604	0.0297395
SOCS3	0.357658	2.26581	0.0297547
MAPK11	0.357547	2.265	0.0298093
CCDC71	0.357469	2.26443	0.0298477
PYHIN1	0.357387	2.26384	0.0298877
PML	0.357099	2.26175	0.0300297
PPP1R14B	0.357079	2.26161	0.0300393
DCAF1	0.356783	2.25946	0.0301858
LYPD3	0.356536	2.25767	0.0303085
B4GALNT3	0.356406	2.25672	0.0303732
C3orf62	0.356375	2.2565	0.0303888
HNRNPUL1	0.356087	2.25441	0.0305325
ATP10A	0.356026	2.25397	0.0305632
C20orf144	0.355752	2.25198	0.0307006
TAGAP	0.355695	2.25157	0.0307293
KHDC4	0.355636	2.25114	0.030759
KNSTRN	0.355566	2.25064	0.030794
DMTN	0.355056	2.24694	0.0310521
SCAF1	0.354668	2.24413	0.0312492
FOXP1	0.354629	2.24385	0.0312693
SEL1L3	0.354571	2.24343	0.0312991
NDUFB9	0.354553	2.2433	0.0313082
MAP2K1	0.354502	2.24293	0.0313343
PTRH2	0.354385	2.24208	0.0313938
SNHG8	0.35431	2.24154	0.0314323
KIF14	0.354263	2.2412	0.0314564
YEATS2	0.354145	2.24034	0.0315172
LSM12	0.35405	2.23966	0.0315657
GADD45A	0.354027	2.23949	0.0315778
F8A1	0.353907	2.23862	0.0316395
RASSF3	0.353567	2.23617	0.0318147
GNL3	0.353556	2.23609	0.0318207
KRT14	0.35355	2.23604	0.031824
UNK	0.353246	2.23385	0.0319813
C19orf33	0.353184	2.2334	0.0320135
RNF146	0.353112	2.23288	0.0320513
FAM160B1	0.353074	2.2326	0.0320712
UBE2T	0.352726	2.23009	0.0322529
FBXW7	0.352506	2.2285	0.0323679
ZFP36L1	0.35245	2.2281	0.0323973
SYNC	0.352342	2.22732	0.0324543
CKS2	0.352296	2.22698	0.0324786
HMMR	0.352282	2.22689	0.0324857
TMED5	0.352127	2.22577	0.0325674
GGACT	0.352017	2.22497	0.0326255
F2R	0.351851	2.22377	0.0327134
PHKG1	0.351823	2.22357	0.0327283
PRCC	0.351329	2.22001	0.0329908
MCM3AP-AS1	0.351316	2.21992	0.0329974
CPXM2	0.351247	2.21942	0.0330345
PTGES3	0.351208	2.21914	0.0330554
WIPF1	0.350999	2.21764	0.0331667
ISCA1	0.350972	2.21744	0.0331812
EIF2B2	0.35093	2.21713	0.0332041
MBOAT7	0.350924	2.21709	0.0332071
NEK8	0.35036	2.21303	0.0335106
NDUFA3	0.350352	2.21297	0.0335149
HNRNPUL2	0.350171	2.21167	0.0336127
ABCB9	0.350147	2.2115	0.0336258
S1PR5	0.349967	2.2102	0.0337235
NDUFA1	0.349537	2.20711	0.0339575
MTHFD2L	0.3495	2.20684	0.0339776
KDM6A	0.349434	2.20637	0.0340136
CPSF4	0.349259	2.20511	0.0341095
IDH2	0.349254	2.20507	0.0341121
NID1	0.349096	2.20393	0.034199
SYT8	0.348944	2.20284	0.0342823
LSP1	0.348723	2.20125	0.0344041
TUT1	0.348656	2.20078	0.0344408
SNHG9	0.348542	2.19995	0.0345042
KIFAP3	0.348496	2.19962	0.0345298
CNOT2	0.348477	2.19949	0.0345401
FABP5	0.348358	2.19863	0.0346062
EXOC2	0.348247	2.19783	0.0346676
CTBP1	0.34799	2.19599	0.0348104
TLE4	0.347798	2.19461	0.0349176
HJURP	0.347638	2.19346	0.035007
TAF13	0.347632	2.19342	0.0350104
AC108673.3	0.347611	2.19327	0.035022
CDK2	0.347533	2.19271	0.0350658
AKAP17A	0.347417	2.19188	0.0351306
RPS6KB2	0.347104	2.18963	0.0353067
DESI2	0.347091	2.18954	0.035314
PLAU	0.347076	2.18943	0.0353229
PDHX	0.347028	2.18908	0.0353499
NDFIP2	0.346989	2.18881	0.0353718
THEM4	0.346942	2.18847	0.0353983
CASP9	0.346735	2.18699	0.0355154
ANKRD40	0.346732	2.18697	0.0355168
COPS7B	0.346598	2.186	0.0355929
IFI27	0.346395	2.18455	0.0357083
KCNK6	0.346361	2.18431	0.0357276
RPL37	0.346305	2.1839	0.0357594
GRK6	0.346273	2.18368	0.0357777
SESN2	0.346207	2.1832	0.0358153
SDHAF4	0.345998	2.1817	0.0359348
PDXK	0.345944	2.18132	0.0359656
FUS	0.345679	2.17942	0.0361171
FCRL6	0.345594	2.17881	0.0361664
PHLDA3	0.345418	2.17755	0.0362674
ATP5F1E	0.345306	2.17675	0.0363319
IRF7	0.345274	2.17652	0.0363508
PLK2	0.345236	2.17625	0.0363724
JMJD8	0.345192	2.17593	0.0363978
UBA52	0.345008	2.17462	0.0365044
ZNF724	0.345006	2.17461	0.0365051
SOCS2	0.344983	2.17444	0.0365188
EIF5A	0.344846	2.17346	0.0365981
COQ10A	0.344808	2.17319	0.0366202
ESYT1	0.344808	2.17318	0.0366205
TCEA3	0.344795	2.17309	0.0366277
VSIG8	0.344536	2.17124	0.0367787
ARFRP1	0.344492	2.17093	0.0368039
MRPL17	0.344409	2.17033	0.0368526
SULT1A3	0.344402	2.17028	0.0368567
VAMP3	0.344278	2.1694	0.0369289
HERPUD2	0.343995	2.16738	0.0370945
SFI1	0.343896	2.16667	0.0371528
PIKFYVE	0.343841	2.16627	0.0371853
PLPBP	0.34374	2.16555	0.0372444
ELMSAN1	0.343632	2.16478	0.0373083
PTPN18	0.34354	2.16412	0.0373624
TNIP3	0.343504	2.16387	0.0373834
APOBEC3C	0.343292	2.16235	0.0375092
AC239800.3	0.343147	2.16132	0.0375948
QRICH1	0.34312	2.16112	0.0376109
MUC12	0.343083	2.16086	0.0376331
COX14	0.342987	2.16017	0.0376901
PSMB10	0.342912	2.15964	0.0377346
SUMF2	0.3429	2.15955	0.0377418
TRIM5	0.342517	2.15682	0.0379699
CAMSAP3	0.342494	2.15665	0.037984
SSR1	0.342369	2.15576	0.0380589
BPGM	0.342346	2.1556	0.0380722
UBA3	0.342311	2.15535	0.0380936
AC004585.1	0.342019	2.15327	0.0382687
C16orf86	0.341813	2.1518	0.0383931
FAM19A1	0.341675	2.15082	0.0384761
MCOLN3	0.34162	2.15042	0.0385095
KBTBD8	0.341619	2.15042	0.0385099
TMA7	0.341572	2.15009	0.0385383
TAP2	0.341515	2.14967	0.0385732
ARPC4	0.341418	2.14899	0.0386318
SFT2D2	0.341408	2.14891	0.038638
DLGAP3	0.34132	2.14828	0.0386916
SLC37A3	0.341142	2.14702	0.0387993
MRPS2	0.341002	2.14602	0.0388851
PLA2G2A	0.340559	2.14287	0.0391556
AL669831.5	0.340394	2.1417	0.0392566
MMD	0.340352	2.14139	0.0392827
RCC1L	0.340337	2.14129	0.039292
SYNGAP1	0.340281	2.14089	0.0393264
SQLE	0.340259	2.14073	0.0393401
EIF3J	0.340178	2.14015	0.03939
EXTL2	0.33997	2.13868	0.0395177
PPP1R9B	0.339826	2.13765	0.0396073
TRAM1	0.339666	2.13651	0.0397063
NOC4L	0.339618	2.13618	0.0397358
NUDT13	0.339497	2.13531	0.0398113
BRI3	0.339338	2.13418	0.0399099
PSME2	0.339285	2.13381	0.0399429
ZNF793-AS1	0.339272	2.13371	0.0399512
MVP	0.339272	2.13371	0.0399513
KCMF1	0.339185	2.1331	0.0400051
ZNF821	0.339114	2.13259	0.0400494
SH2D1A	0.33911	2.13256	0.0400523
RBM38	0.339062	2.13222	0.0400824
ANAPC7	0.339025	2.13196	0.0401055
AC026979.2	0.338856	2.13076	0.0402109
NFATC1	0.338819	2.1305	0.0402342
ITGA5	0.33876	2.13007	0.0402714
TP53I13	0.338679	2.1295	0.0403219
CTU1	0.338553	2.12861	0.0404012
BAX	0.338455	2.12791	0.0404629
TOP2A	0.338444	2.12783	0.0404696
CARS	0.338411	2.1276	0.0404906
PFDN4	0.338399	2.12751	0.0404982
DRAP1	0.338308	2.12687	0.0405552
PRR34-AS1	0.338141	2.12568	0.040661
GPR155	0.338126	2.12558	0.0406702
MRPS10	0.338107	2.12544	0.0406825
PRKAB2	0.337892	2.12391	0.0408186
CD8B	0.337828	2.12346	0.0408589
PQLC3	0.337822	2.12342	0.0408629
TP53BP1	0.337783	2.12314	0.0408878
ADORA2A	0.337685	2.12245	0.0409497
ANAPC16	0.337457	2.12083	0.0410952
SLC19A1	0.337433	2.12066	0.0411105
ETV6	0.337367	2.12019	0.0411527
GNPTG	0.337315	2.11982	0.0411858
ZC3H15	0.337143	2.1186	0.0412957
ZFAND5	0.337082	2.11817	0.0413347
GRSF1	0.337079	2.11815	0.0413366
TROAP	0.337076	2.11813	0.0413384
RPS28	0.337036	2.11784	0.0413643
CLK1	0.336991	2.11752	0.0413932
RFLNB	0.336824	2.11634	0.0415004
C11orf71	0.33671	2.11553	0.0415738
FGF11	0.336702	2.11547	0.0415791
TRIM22	0.336675	2.11529	0.041596
WAS	0.336353	2.11301	0.0418037
ZNF169	0.336268	2.1124	0.0418587
ETV7	0.336045	2.11082	0.0420031
C15orf61	0.335863	2.10953	0.0421216
KIF21B	0.335663	2.10812	0.042252
PRKX	0.335509	2.10703	0.0423521
PRPF19	0.335327	2.10574	0.0424711
ZNF346	0.335312	2.10564	0.042481
PARP2	0.335246	2.10517	0.0425245
FANCL	0.335012	2.10351	0.0426779
EXOSC6	0.334944	2.10303	0.0427226
PLEKHB2	0.334847	2.10234	0.0427867
AC004816.1	0.334779	2.10187	0.0428312
CENPE	0.334738	2.10157	0.0428585
FIS1	0.334725	2.10149	0.0428668
ADAMTSL5	0.334601	2.10061	0.0429486
MAN1A1	0.334352	2.09884	0.0431139
DHRS7B	0.334222	2.09792	0.0432001
MED29	0.334145	2.09738	0.0432511
AC004687.1	0.334119	2.0972	0.0432684
C10orf88	0.334112	2.09715	0.0432732
TSTD1	0.334087	2.09698	0.0432893
MT2A	0.333952	2.09602	0.0433792
ZNF639	0.333717	2.09436	0.0435362
ATP13A1	0.333702	2.09426	0.0435461
WDR7	0.333638	2.0938	0.0435892
ZMAT5	0.333604	2.09356	0.0436118
CEP83	0.333587	2.09344	0.0436229
CUL3	0.333581	2.0934	0.0436274
CCNE2	0.333569	2.09332	0.0436349
SAMD9	0.333436	2.09237	0.0437243
GNG8	0.333351	2.09178	0.0437812
AC092140.1	0.333275	2.09124	0.0438326
URB1	0.333238	2.09098	0.043857
JOSD1	0.333103	2.09002	0.0439479
SLBP	0.333097	2.08998	0.0439519
RTL8A	0.332979	2.08915	0.0440315
TPBG	0.332931	2.08881	0.0440638
FRMD8	0.332821	2.08803	0.0441382
FCGR2B	0.332763	2.08763	0.0441771
FEM1B	0.332756	2.08757	0.0441824
RAPGEF1	0.332519	2.0859	0.0443426
ZNF552	0.332464	2.08551	0.0443801
SLC35E2B	0.332421	2.08521	0.0444089
TICAM1	0.332389	2.08499	0.0444307
LTK	0.332311	2.08444	0.0444835
SLC25A24	0.332168	2.08343	0.0445809
COL21A1	0.332099	2.08294	0.0446281
IQGAP1	0.331979	2.08209	0.0447101
ZNF749	0.331865	2.08129	0.0447879
FGFR2	0.331861	2.08126	0.0447907
CCT4	0.331858	2.08125	0.0447923
DNAL4	0.331433	2.07825	0.0450838
PTP4A2	0.331431	2.07824	0.0450851
CCDC59	0.331254	2.07699	0.045207
ANKRD16	0.331101	2.07591	0.0453123
MFNG	0.331067	2.07567	0.0453358
SLC1A5	0.331009	2.07526	0.0453761
ALDOA	0.330896	2.07447	0.0454538
PDCD7	0.33083	2.074	0.0454998
TRMT12	0.330767	2.07356	0.0455433
CAPZA1	0.330709	2.07315	0.0455834
FDXR	0.330276	2.0701	0.0458847
RPS12	0.330228	2.06977	0.0459175
EHD1	0.330182	2.06944	0.0459503
DEDD2	0.330029	2.06837	0.0460567
HMG20B	0.329888	2.06738	0.0461555
SIGMAR1	0.329836	2.06701	0.0461917
TTC16	0.329835	2.067	0.0461924
CSNK2B	0.329812	2.06684	0.0462087
COL7A1	0.329713	2.06615	0.0462778
GARS	0.329601	2.06536	0.0463567
CCDC12	0.329452	2.06431	0.0464614
DPT	0.329184	2.06243	0.0466505
ARRDC3	0.329168	2.06232	0.0466618
GINM1	0.329023	2.06129	0.0467647
TOMM40L	0.328988	2.06105	0.0467893
OCEL1	0.328942	2.06072	0.0468221
ICE1	0.328941	2.06072	0.0468222
IRAK4	0.328883	2.06031	0.0468638
GYPC	0.328792	2.05967	0.0469283
DUT	0.328579	2.05817	0.0470798
CNOT11	0.328559	2.05804	0.0470938
TMEM86A	0.328559	2.05803	0.0470938
ACHE	0.328476	2.05745	0.0471531
RHOQ	0.328356	2.05661	0.0472382
NAGLU	0.328344	2.05653	0.0472466
RPS27	0.328339	2.05649	0.0472508
MAP2K2	0.32829	2.05615	0.0472855
NCOA4	0.328174	2.05534	0.0473681
RHEBL1	0.328147	2.05514	0.047388
CSNK1G2	0.328017	2.05423	0.047481
C17orf49	0.327857	2.05311	0.0475953
APRT	0.327777	2.05254	0.0476532
ENDOG	0.327754	2.05238	0.0476696
TP53I3	0.327528	2.0508	0.0478322
SPTLC1	0.327526	2.05078	0.0478337
HSCB	0.327477	2.05044	0.047869
CEP131	0.327342	2.0495	0.0479662
LINC00504	0.327313	2.04929	0.0479875
PGM2L1	0.327203	2.04852	0.0480671
ZNF646	0.327201	2.04851	0.048068
ODF2L	0.32697	2.04689	0.0482358
AC008083.2	0.326949	2.04674	0.0482507
IMP4	0.326905	2.04643	0.048283
CITED4	0.326879	2.04625	0.0483016
APOBEC3G	0.326685	2.04489	0.0484429
ZC3HAV1	0.32668	2.04486	0.0484462
AC091057.6	0.326671	2.04479	0.0484531
TMEM65	0.326647	2.04463	0.0484703
RAB5B	0.326618	2.04442	0.0484915
DLST	0.326579	2.04415	0.0485196
PLAC8	0.326561	2.04402	0.0485331
PRMT7	0.326488	2.04351	0.0485859
PNRC1	0.326481	2.04346	0.0485915
44075	0.326324	2.04236	0.0487062
PSMB7	0.326187	2.0414	0.0488065
GTPBP8	0.326136	2.04105	0.0488435
ISG15	0.326047	2.04042	0.0489088
AL109741.1	0.326	2.04009	0.0489436
PGRMC2	0.32593	2.0396	0.048995
TTLL3	0.325851	2.03905	0.0490527
ADORA2A-AS1	0.325723	2.03816	0.0491468
HEXA	0.325596	2.03726	0.049241
AC245060.6	0.325357	2.03559	0.0494172
DEPDC1B	0.32529	2.03512	0.0494666
HPCAL1	0.325216	2.03461	0.0495213
PHPT1	0.325184	2.03439	0.049545
AP003733.3	0.325165	2.03425	0.0495591
TMIGD2	0.325154	2.03417	0.0495679
PDIA4	0.325106	2.03383	0.0496033
MT1G	0.324941	2.03268	0.0497257
RAP1GAP2	0.324689	2.03092	0.0499135
AC084036.1	0.324575	2.03012	0.0499984
DHX15	0.324563	2.03004	0.0500076
AP4E1	0.324517	2.02971	0.0500421
ANKRD35	0.324446	2.02922	0.0500947
FAM120A	0.324376	2.02873	0.0501471
GNS	0.324219	2.02764	0.0502646
BROX	0.324142	2.02709	0.0503228
DNM2	0.324109	2.02686	0.0503476
CDKN2D	0.32398	2.02596	0.0504445
XPNPEP2	0.323968	2.02588	0.050453
SRSF5	0.323896	2.02538	0.0505073
PFDN1	0.323813	2.02479	0.0505703
CTDNEP1	0.323793	2.02466	0.0505852
SMIM15	0.323672	2.02381	0.0506762
SMAP2	0.323566	2.02307	0.0507567
C3	0.323469	2.0224	0.0508295
SH3GL1	0.32345	2.02226	0.0508444
FBXW5	0.32343	2.02212	0.0508592
ARID3A	0.323421	2.02206	0.0508664
KBTBD2	0.323403	2.02194	0.0508796
NMRK1	0.323303	2.02124	0.0509554
SLC30A1	0.323111	2.0199	0.0511013
ITGB4	0.322897	2.0184	0.0512643
SEMA4D	0.322819	2.01786	0.0513232
EPSTI1	0.322722	2.01718	0.0513979
OLFML2B	0.322641	2.01662	0.0514591
C4orf33	0.322544	2.01594	0.0515334
AC137723.1	0.322448	2.01527	0.051607
VMP1	0.322372	2.01474	0.0516654
TRIM11	0.322336	2.01449	0.051693
RGS19	0.322312	2.01432	0.0517113
SIRPG	0.322202	2.01355	0.051796
VHL	0.322075	2.01267	0.051893
AAK1	0.321974	2.01196	0.0519713
POLR2C	0.321928	2.01164	0.0520064
DLG5	0.321892	2.01139	0.0520343
WDR74	0.321829	2.01096	0.0520826
MRS2	0.321752	2.01042	0.0521422
MICA	0.321625	2.00953	0.0522405
IFNG-AS1	0.321421	2.00811	0.0523985
SAP25	0.321382	2.00784	0.052429
ANLN	0.321332	2.00749	0.0524674
ACTR3	0.321316	2.00738	0.05248
C12orf65	0.321	2.00517	0.0527259
AL049597.2	0.320961	2.00491	0.0527559
SLC35G5	0.320955	2.00486	0.0527607
RNF220	0.320952	2.00484	0.052763
TCF20	0.320893	2.00443	0.0528093
LGALS9	0.320705	2.00313	0.0529556
SEC11A	0.320601	2.0024	0.0530371
LINC01184	0.320601	2.0024	0.0530373
UQCRC1	0.320471	2.00149	0.0531393
RPL36A	0.320403	2.00102	0.0531925
AP3M2	0.320332	2.00053	0.0532479
RPS6KA3	0.320327	2.00049	0.053252
PLEKHH3	0.320308	2.00036	0.0532674
FOXK1	0.320126	1.99909	0.0534101
CEBPZOS	0.320126	1.99909	0.0534102
NDUFB10	0.319982	1.99809	0.053524
PIGT	0.319865	1.99728	0.0536159
MRPL53	0.319846	1.99715	0.0536306
INTS7	0.319659	1.99585	0.0537785
WDR19	0.319645	1.99575	0.0537899
DCTN4	0.319598	1.99542	0.0538272
AP002360.1	0.319559	1.99515	0.0538583
BEX4	0.319429	1.99425	0.0539608
CCNDBP1	0.319391	1.99398	0.0539915
MRPL42	0.319353	1.99372	0.0540212
ZNF548	0.319314	1.99345	0.054052
RELT	0.319214	1.99275	0.0541322
RAB40B	0.319	1.99126	0.0543028
NUCB1	0.318859	1.99029	0.0544149
LINC00910	0.318783	1.98975	0.0544759
MFSD2A	0.318781	1.98974	0.0544775
AL355075.4	0.318719	1.98931	0.0545266
NME1	0.318693	1.98913	0.0545476
CHST7	0.318474	1.98761	0.054723
ACY3	0.318317	1.98652	0.0548495
LDLR	0.318287	1.98631	0.0548733
CTIF	0.318223	1.98586	0.0549253
NAPA	0.318218	1.98583	0.0549289
PICALM	0.318179	1.98556	0.0549608
ATP6V1B2	0.318141	1.9853	0.0549911
DNAJA3	0.318054	1.98469	0.0550617
CNTROB	0.31793	1.98383	0.0551613
KRT18	0.317895	1.98359	0.0551898
AL121658.1	0.317756	1.98263	0.0553017
UPRT	0.317692	1.98218	0.0553536
LINC01679	0.317631	1.98175	0.0554036
GTF3C1	0.317631	1.98175	0.0554037
AHSA1	0.317434	1.98039	0.0555631
EME2	0.317116	1.97818	0.0558221
CMPK2	0.316922	1.97684	0.0559803
ZSCAN16-AS1	0.31692	1.97683	0.0559819
ZNF28	0.316739	1.97557	0.0561299
SNAP47	0.316614	1.9747	0.0562326
TRIB3	0.316588	1.97453	0.0562535
TOB1	0.316511	1.97399	0.056317
ZNF761	0.316499	1.9739	0.0563272
SLC12A4	0.316375	1.97305	0.0564291
SLC25A37	0.316109	1.9712	0.0566483
EIF3CL	0.31609	1.97107	0.0566638
RPL36	0.315912	1.96984	0.0568107
C8orf44	0.315741	1.96865	0.0569522
WDR76	0.315633	1.9679	0.057042
ISY1	0.315595	1.96764	0.0570735
SCO1	0.315519	1.96711	0.0571367
DPM1	0.315504	1.96701	0.0571489
CCDC130	0.315471	1.96678	0.0571765
FGGY	0.315353	1.96597	0.0572746
ZMYND10	0.315282	1.96547	0.0573338
FHL1	0.315253	1.96528	0.0573576
ZNF669	0.315041	1.96381	0.0575348
KCNAB2	0.314692	1.9614	0.0578263
RPLP2	0.31461	1.96082	0.0578959
HSH2D	0.314597	1.96074	0.0579064
ASS1	0.314433	1.9596	0.0580439
RBBP4	0.314338	1.95894	0.0581243
PRKCSH	0.314307	1.95873	0.05815
HDAC10	0.314282	1.95856	0.0581711
ADAP1	0.314245	1.9583	0.0582026
AC010883.1	0.314208	1.95805	0.0582337
CPSF3	0.314196	1.95796	0.058244
WDR6	0.31419	1.95792	0.0582488
LINC02453	0.314011	1.95669	0.0583998
PCLAF	0.314006	1.95665	0.0584045
RPL37A	0.313926	1.9561	0.0584719
TYMS	0.313876	1.95575	0.0585141
CORO7	0.313754	1.95491	0.058618
CAPN15	0.313746	1.95485	0.0586243
FAM222B	0.31367	1.95432	0.0586892
ABCF2.1	0.313604	1.95387	0.0587448
TBC1D10B	0.31353	1.95336	0.0588078
PCGF3	0.313488	1.95307	0.0588436
MED17	0.313465	1.95291	0.0588634
CNFN	0.313407	1.95251	0.0589127
EHBP1L1	0.313278	1.95162	0.0590218
SNHG12	0.313169	1.95087	0.059115
VASP	0.313164	1.95083	0.0591194
PINLYP	0.313128	1.95058	0.0591504
CENPJ	0.313094	1.95035	0.0591789
C12orf49	0.312881	1.94888	0.059361
CHKA	0.312639	1.94721	0.059569
PTPRM	0.312629	1.94714	0.0595771
C6orf62	0.312543	1.94655	0.0596512
MT-ND3	0.312425	1.94573	0.0597526
CLASRP	0.312248	1.94451	0.0599057
CEP120	0.312153	1.94385	0.0599878
GPR183	0.312008	1.94285	0.060113
PIGL	0.312001	1.9428	0.0601186
MAP1LC3B	0.311889	1.94203	0.060216
ACP5	0.311804	1.94145	0.060289
COPS3	0.311726	1.94091	0.0603566
CENPH	0.311629	1.94024	0.060441
CDK9	0.31157	1.93983	0.0604927
FAAH	0.311548	1.93968	0.0605118
IGFL1	0.311489	1.93928	0.0605626
SCML1	0.311471	1.93915	0.0605783
GIMAP2	0.311412	1.93874	0.06063
DAB1	0.311393	1.93861	0.0606463
STX4	0.311375	1.93849	0.060662
LCMT2	0.311347	1.9383	0.0606864
MAX	0.311292	1.93792	0.0607341
TOLLIP	0.31119	1.93721	0.0608231
ATP6V0C	0.31117	1.93708	0.0608406
RTKN	0.311134	1.93683	0.0608722
C11orf58	0.311125	1.93676	0.0608802
GFM2	0.311094	1.93655	0.0609069
NDUFS7	0.311037	1.93616	0.060957
TP63	0.310954	1.93558	0.0610301
AL031708.1	0.310879	1.93507	0.0610956
MUC1	0.310868	1.935	0.0611047
MRPS27	0.310774	1.93435	0.0611871
LRRC8B	0.310738	1.93409	0.0612194
SLC36A4	0.310721	1.93398	0.0612337
LPCAT4	0.31069	1.93377	0.0612609
ARNTL	0.310391	1.93171	0.0615238
ZSCAN30	0.310366	1.93154	0.0615461
ARHGEF5	0.31034	1.93136	0.0615686
MCL1	0.310307	1.93113	0.0615982
IKZF5	0.310126	1.92988	0.061758
EPC2	0.310125	1.92988	0.0617585
CLDN3	0.310074	1.92952	0.0618041
SYNPO	0.310074	1.92952	0.0618041
ADAM28	0.310074	1.92952	0.0618041
AL160313.1	0.310074	1.92952	0.0618041
LILRB1	0.310074	1.92952	0.0618041
RHBDD1	0.30996	1.92874	0.0619047
NXPH4	0.309724	1.92711	0.0621143
SP110	0.309709	1.92701	0.0621268
KLF9	0.30969	1.92688	0.0621442
METTL16	0.309648	1.92659	0.0621812
RNF168	0.309614	1.92636	0.0622117
DCLRE1B	0.309466	1.92534	0.062343
SERP1	0.309436	1.92513	0.0623701
SMG7	0.309317	1.92431	0.0624762
CCDC136	0.30931	1.92426	0.0624826
GBP2	0.309246	1.92383	0.0625393
PPP2R5E	0.309202	1.92352	0.0625787
BLOC1S4	0.309042	1.92242	0.0627217
CD6	0.30894	1.92172	0.0628132
RND3	0.308923	1.9216	0.0628283
ELP4	0.308864	1.9212	0.0628806
TMEM94	0.30875	1.92042	0.0629828
ACAA2	0.308551	1.91905	0.0631618
TATDN2	0.308531	1.91891	0.0631799
IRX2	0.308458	1.91841	0.0632455
TNS3	0.308414	1.9181	0.0632854
ZDHHC16	0.308399	1.918	0.0632991
LINC00909	0.308282	1.9172	0.0634046
REXO1	0.308228	1.91683	0.0634526
RRAGD	0.308226	1.91681	0.063455
KLF5	0.308169	1.91642	0.0635061
NUP133	0.30816	1.91636	0.0635144
MPND	0.308156	1.91633	0.0635178
ZBTB34	0.30803	1.91547	0.0636316
GPX7	0.30784	1.91416	0.0638039
TIA1	0.307723	1.91336	0.0639101
AIMP1	0.30772	1.91334	0.0639129
ZIK1	0.307678	1.91305	0.063951
SIL1	0.307663	1.91295	0.0639646
CARD11	0.30761	1.91258	0.0640132
TMEM33	0.307557	1.91222	0.0640613
DAZAP2	0.307494	1.91178	0.0641183
SNRPN	0.307465	1.91159	0.0641445
PDE9A	0.307459	1.91155	0.06415
PLCG1	0.307311	1.91053	0.0642853
CNIH3	0.307293	1.91041	0.0643014
BRPF3	0.307262	1.9102	0.0643293
ABI3BP	0.307259	1.91017	0.0643324
CEP41	0.307101	1.90909	0.0644769
AC009831.1	0.306927	1.90789	0.0646361
SLC43A2	0.306377	1.90412	0.0651413
DLAT	0.306142	1.90251	0.0653579
ZBED3	0.306136	1.90247	0.0653636
RAP2A	0.306136	1.90246	0.0653642
MPHOSPH6	0.306119	1.90235	0.0653794
AC245297.2	0.306118	1.90235	0.0653801
MATK	0.306062	1.90196	0.0654324
SLC30A6	0.305921	1.90099	0.0655632
CLP1	0.305852	1.90052	0.0656264
TAP1	0.305779	1.90002	0.0656944
TMC8	0.305673	1.89929	0.0657927
CHTOP	0.305669	1.89927	0.0657963
CTGF	0.305645	1.8991	0.065819
OAS1	0.305588	1.89871	0.0658718
PEX6	0.305491	1.89805	0.065962
NSA2	0.305443	1.89772	0.0660064
PRKCB	0.305279	1.89659	0.0661599
DDX59	0.305225	1.89623	0.0662095
KRT17	0.305132	1.89559	0.0662964
POLB	0.305053	1.89504	0.066371
C11orf98	0.305047	1.895	0.0663762
CUX1	0.304994	1.89464	0.066426
PLBD2	0.304945	1.8943	0.066472
C18orf25	0.304857	1.8937	0.0665538
FBXO28	0.304853	1.89367	0.0665579
COPS2	0.304621	1.89209	0.0667756
DEK	0.304547	1.89158	0.0668447
RFPL2	0.304477	1.8911	0.0669107
TYMP	0.304415	1.89068	0.0669693
DCAF16	0.304403	1.8906	0.0669805
ATP8A1	0.304196	1.88918	0.067176
RBM15	0.304182	1.88908	0.0671894
SDC4	0.304144	1.88882	0.0672248
SLC16A1	0.304116	1.88863	0.0672519
MPV17L	0.304061	1.88825	0.0673038
WDR13	0.304052	1.88819	0.067312
ARAP2	0.303983	1.88772	0.0673777
SLC43A3	0.303982	1.88771	0.0673786
ELOVL4	0.303957	1.88754	0.0674016
PLEKHM1	0.30392	1.88729	0.0674373
FRMD6-AS1	0.303759	1.88619	0.0675892
RIPK2	0.303742	1.88607	0.0676061
PXYLP1	0.303689	1.88571	0.0676564
UBE2Z	0.303442	1.88402	0.0678907
TOR4A	0.303416	1.88384	0.0679159
MED16	0.303097	1.88166	0.0682202
TNFAIP3	0.303082	1.88156	0.0682345
ZBTB20	0.30292	1.88045	0.0683896
HIP1	0.302895	1.88028	0.068413
ERCC1	0.302787	1.87954	0.0685165
ARRB2	0.302756	1.87933	0.0685463
TIFA	0.302749	1.87928	0.0685531
ZNF14	0.302728	1.87914	0.0685729
KMT5C	0.302621	1.8784	0.0686765
BIN2	0.302523	1.87774	0.0687705
SYTL1	0.302519	1.87771	0.0687743
OGT	0.302499	1.87757	0.0687937
MRPL18	0.302291	1.87615	0.068994
VAMP2	0.302161	1.87526	0.0691193
VPS51	0.302028	1.87435	0.0692481
ERH	0.301916	1.87359	0.0693557
GID4	0.301901	1.87349	0.0693702
DLX4	0.301878	1.87333	0.069393
PET100	0.301778	1.87265	0.06949
TMEM250	0.301756	1.8725	0.0695113
NOP10	0.301742	1.8724	0.0695248
CDH24	0.301634	1.87167	0.0696295
FHIT	0.30159	1.87137	0.0696718
MUL1	0.301587	1.87135	0.0696747
THAP5	0.301522	1.8709	0.0697382
CCL19	0.301457	1.87046	0.0698019
GBP4	0.301345	1.86969	0.0699106
WARS	0.301245	1.86901	0.0700083
KDM2A	0.301244	1.869	0.0700093
ADGRE5	0.301214	1.8688	0.0700387
LMAN2L	0.301108	1.86808	0.0701415
SNRNP35	0.301014	1.86743	0.0702337
GTF2F2	0.300811	1.86605	0.0704322
ZNF714	0.300797	1.86595	0.0704466
AC087164.1	0.300787	1.86589	0.070456
ZNF33B	0.300564	1.86436	0.0706749
BORA	0.300556	1.86431	0.0706823
EEF1E1	0.300502	1.86394	0.0707362
CHORDC1	0.300482	1.8638	0.0707558
GSPT1	0.300193	1.86183	0.0710404
MCRS1	0.300165	1.86164	0.0710678
C11orf24	0.30012	1.86134	0.0711121
CEP68	0.30009	1.86113	0.071142
CD300A	0.300002	1.86054	0.0712283
FCHSD1	0.299981	1.86039	0.0712497
TRIM39	0.299879	1.8597	0.07135
H2AFB1	0.299858	1.85955	0.0713717
ADGRL4	0.299803	1.85918	0.0714255
FAM84B	0.299794	1.85911	0.071435
PTGDR	0.299669	1.85827	0.0715582
CBX4	0.299634	1.85803	0.0715931
RBM6	0.299569	1.85759	0.0716575
UBE2D3	0.299556	1.85749	0.0716711
MCCC2	0.299545	1.85742	0.0716818
GCH1	0.299337	1.856	0.0718889
ZNF623	0.299231	1.85528	0.0719943
ST13	0.299141	1.85467	0.0720835
PIN1	0.298986	1.85362	0.0722385
ZHX1-C8orf76	0.298983	1.8536	0.0722415
NUP153	0.298834	1.85258	0.0723905
AGPAT2	0.298746	1.85198	0.0724793
NAB1	0.298571	1.85079	0.072655
HEATR5B	0.298538	1.85057	0.0726875
TRAV16	0.298516	1.85042	0.0727095
BLM	0.298481	1.85017	0.0727453
ITPK1	0.298415	1.84973	0.072811
PTK2B	0.298381	1.8495	0.0728452
CWF19L1	0.298206	1.84831	0.0730214
STXBP2	0.298197	1.84824	0.0730312
CELSR2	0.298138	1.84784	0.0730907
LRRC3	0.298099	1.84757	0.0731302
CIP2A	0.297885	1.84612	0.0733462
RCC1	0.297874	1.84605	0.0733568
GTPBP10	0.297869	1.84602	0.0733618
MCM2	0.297811	1.84562	0.0734208
COX16	0.297765	1.8453	0.0734679
S100A8	0.297763	1.84529	0.0734693
ZNF720	0.297646	1.84449	0.0735885
NDUFA12	0.297604	1.84421	0.073631
MTHFD2	0.297446	1.84314	0.0737912
UHRF1	0.297422	1.84297	0.0738154
C2CD2L	0.297285	1.84204	0.0739552
AC103724.3	0.297259	1.84186	0.0739817
CCDC97	0.297117	1.8409	0.0741263
ALDH3A1	0.296988	1.84003	0.0742575
MIPEP	0.296777	1.83859	0.0744731
CEP76	0.296702	1.83808	0.0745503
STX10	0.296685	1.83796	0.0745678
MOCS2	0.296505	1.83674	0.0747525
RPUSD1	0.296504	1.83673	0.0747538
AIFM2	0.296496	1.83668	0.0747616
IFRD2	0.296447	1.83635	0.0748123
ZNF670	0.296317	1.83546	0.0749461
GATC	0.296132	1.83421	0.0751362
TFE3	0.296062	1.83374	0.075208
AZIN1-AS1	0.296042	1.8336	0.0752284
CRELD2	0.29599	1.83324	0.075283
EBLN2	0.295967	1.83309	0.0753065
ACTB	0.295955	1.83301	0.0753189
AL445524.1	0.295952	1.83299	0.075322
GLRX5	0.295775	1.83178	0.0755052
FOSL2	0.29554	1.83019	0.075748
HDGF	0.295373	1.82906	0.0759221
NSUN6	0.295262	1.82831	0.0760367
DCAF15	0.295177	1.82773	0.076126
OLFML2A	0.294971	1.82633	0.0763404
TYW3	0.294888	1.82577	0.0764272
FOXD2-AS1	0.29486	1.82558	0.0764562
FGD3	0.294804	1.8252	0.0765149
DGKQ	0.294737	1.82475	0.0765845
CARS2	0.294725	1.82466	0.0765975
PITPNM2	0.294662	1.82424	0.0766632
LRWD1	0.294654	1.82418	0.0766718
PPP2R5B	0.294599	1.82381	0.0767298
RPF1	0.294411	1.82254	0.0769265
ZNF500	0.294392	1.82241	0.0769465
ITGAM	0.29438	1.82233	0.0769589
DNAAF2	0.294358	1.82218	0.076982
TATDN1	0.294107	1.82048	0.0772459
ARID1B	0.294033	1.81997	0.0773242
NR2F6	0.293958	1.81947	0.0774031
PAXIP1-AS2	0.29389	1.819	0.0774756
AMT	0.293848	1.81872	0.0775194
C16orf87	0.293823	1.81855	0.0775458
YES1	0.293777	1.81824	0.0775948
FXYD3	0.293746	1.81803	0.0776271
RPL27	0.293646	1.81735	0.0777328
PMF1	0.293616	1.81715	0.077765
MTG1	0.293541	1.81664	0.0778439
ZNF134	0.293529	1.81656	0.0778565
TLNRD1	0.293453	1.81604	0.0779379
RCAN1	0.293356	1.81539	0.0780407
UBXN11	0.293266	1.81478	0.078136
WIPI1	0.293116	1.81377	0.0782953
RAE1	0.293081	1.81353	0.0783328
WDTC1	0.292972	1.81279	0.0784488
PPIB	0.292842	1.81191	0.0785872
MRPL52	0.292524	1.80976	0.0789278
SELENOW	0.292435	1.80915	0.0790237
LIN37	0.292347	1.80856	0.0791177
TUBA1C	0.292311	1.80831	0.0791567
GPR160	0.292212	1.80765	0.079262
ALKBH3	0.292123	1.80705	0.0793579
LMNB1	0.292059	1.80661	0.079427
MYH7B	0.291973	1.80603	0.0795195
GBGT1	0.291947	1.80585	0.0795478
AP2B1	0.291756	1.80456	0.0797536
HIBCH	0.291674	1.80401	0.0798425
AC005838.2	0.291663	1.80393	0.0798543
TNFRSF10B	0.291514	1.80293	0.0800155
DUSP5	0.291505	1.80286	0.0800254
TUBB2A	0.291451	1.8025	0.0800841
TRIM8	0.291433	1.80238	0.0801033
SETD1B	0.291361	1.80189	0.0801812
PDE6B	0.291233	1.80103	0.0803196
COX5A	0.291213	1.8009	0.0803413
AC103702.2	0.291212	1.80089	0.080343
RPL17	0.291131	1.80034	0.0804309
FBXL20	0.291114	1.80022	0.0804494
CD47	0.291106	1.80017	0.0804578
DNAJC21	0.291016	1.79956	0.0805556
CDKAL1	0.290965	1.79922	0.0806111
CYP4F12	0.290912	1.79886	0.0806688
AGK	0.290877	1.79862	0.0807077
AC027031.2	0.290808	1.79816	0.0807826
CCS	0.290671	1.79723	0.0809321
PLEKHA3	0.290651	1.7971	0.080954
NELFE	0.290636	1.79699	0.0809708
STK26	0.290572	1.79657	0.0810399
SLC38A5	0.290518	1.7962	0.0810994
MIR646HG	0.29041	1.79547	0.0812177
AC004832.6	0.290397	1.79538	0.0812314
RARRES3	0.290392	1.79535	0.0812371
ZFP91	0.290353	1.79509	0.0812799
GRIPAP1	0.290348	1.79505	0.0812858
ABTB1	0.290288	1.79465	0.0813512
TRIAP1	0.290211	1.79412	0.0814359
COL12A1	0.29014	1.79365	0.0815134
PQLC2	0.290124	1.79354	0.0815308
APOL6	0.290072	1.79319	0.0815886
ZNF213-AS1	0.289987	1.79261	0.0816821
TESPA1	0.28986	1.79176	0.0818217
PKN1	0.28974	1.79095	0.0819538
GLUL	0.289734	1.79091	0.0819606
PRRC2A	0.289732	1.79089	0.0819625
VPS53	0.289712	1.79076	0.0819844
REX1BD	0.289606	1.79005	0.0821014
TMEM45A	0.289601	1.79001	0.0821077
BACH2	0.289457	1.78904	0.0822666
RNPEP	0.289434	1.78888	0.0822923
NXT1	0.289406	1.78869	0.0823235
HEATR1	0.289398	1.78864	0.0823319
LRRC23	0.289361	1.78839	0.0823731
SNX17	0.289308	1.78803	0.0824318
CDT1	0.289304	1.78801	0.0824359
FAR1	0.289032	1.78617	0.0827375
YDJC	0.289012	1.78604	0.0827602
CNOT9	0.289	1.78596	0.082773
TBK1	0.288891	1.78522	0.0828946
CNOT8	0.288839	1.78487	0.0829518
AC025171.3	0.288833	1.78483	0.0829592
ATP5IF1	0.288735	1.78417	0.0830677
HEBP2	0.288622	1.78341	0.0831941
UHRF1BP1L	0.288608	1.78331	0.0832099
MELK	0.288537	1.78284	0.0832886
TSPAN7	0.28845	1.78225	0.0833865
MAP7D3	0.288431	1.78212	0.0834073
HLA-DPA1	0.288424	1.78207	0.0834158
FAM214A	0.288352	1.78158	0.0834964
PXN	0.288308	1.78129	0.0835457
PLA2G4F	0.28824	1.78083	0.0836216
EPHA2	0.288235	1.7808	0.0836268
SLC7A5	0.288114	1.77998	0.0837628
NXF1	0.28811	1.77996	0.0837668
YTHDC1	0.28808	1.77975	0.0838013
ECHDC2	0.28804	1.77948	0.0838459
MINDY1	0.288002	1.77923	0.0838887
ABHD5	0.287937	1.77879	0.0839608
PRICKLE3	0.287759	1.77759	0.0841616
AGER	0.28774	1.77747	0.0841827
AL162231.1	0.287727	1.77737	0.0841979
ZNF703	0.287704	1.77722	0.0842234
COPS4	0.287665	1.77696	0.084268
COX20	0.287628	1.77671	0.0843086
LINC01215	0.287373	1.77499	0.0845967
GAPDH	0.287296	1.77447	0.0846843
SLC15A4	0.287187	1.77374	0.0848076
CLEC12A	0.287149	1.77349	0.0848504
ADGRE2	0.287149	1.77349	0.0848504
NAB2	0.287118	1.77328	0.0848854
DDX42	0.286908	1.77186	0.0851239
TNFRSF14-AS1	0.286879	1.77167	0.0851566
DPH2	0.286809	1.7712	0.0852361
FAM8A1	0.286764	1.77089	0.0852877
TMEM258	0.286748	1.77078	0.0853062
DOK2	0.28664	1.77006	0.0854288
AC104653.1	0.286636	1.77004	0.0854329
RCN2	0.286621	1.76993	0.0854505
CCDC71L	0.286496	1.76909	0.0855931
KRT10	0.286481	1.76899	0.0856103
OCIAD1	0.286388	1.76836	0.0857164
GRAMD1A	0.28627	1.76757	0.0858507
ZNF25	0.286256	1.76748	0.0858672
NECTIN2	0.286231	1.76731	0.0858951
AL356488.3	0.286174	1.76692	0.0859609
CA12	0.286088	1.76635	0.086059
RNF31	0.286053	1.76611	0.0860997
BAG6	0.285966	1.76553	0.0861991
DDX60	0.28592	1.76522	0.0862519
SLCO3A1	0.285906	1.76512	0.0862681
LINC00880	0.285848	1.76473	0.0863345
EIF1AD	0.285769	1.7642	0.0864253
LRFN3	0.285734	1.76397	0.0864652
ADRA2B	0.285733	1.76396	0.0864664
COG8	0.285725	1.76391	0.0864757
MSANTD2	0.285604	1.76309	0.0866147
PES1	0.285584	1.76296	0.0866384
OTUB1	0.285579	1.76292	0.0866443
IL2RG	0.285575	1.7629	0.0866486
EP400	0.285567	1.76285	0.0866571
PDCL	0.28547	1.76219	0.0867692
ZFAND3	0.285451	1.76206	0.0867917
RPA1	0.285394	1.76168	0.0868565
RNF11	0.285244	1.76067	0.0870301
GSKIP	0.285236	1.76062	0.0870398
PSMF1	0.285209	1.76044	0.0870707
HSPA14.1	0.285203	1.7604	0.0870776
TMEM170B	0.285076	1.75955	0.0872242
SRSF10	0.285048	1.75936	0.0872567
ING2	0.284994	1.759	0.0873189
VEZT	0.284991	1.75897	0.0873234
CDK17	0.284886	1.75827	0.0874444
MRFAP1	0.28478	1.75755	0.087568
SMARCE1	0.28467	1.75682	0.0876955
YWHAH	0.284545	1.75598	0.0878408
HSF2	0.28452	1.75581	0.08787
TSPOAP1-AS1	0.284496	1.75565	0.0878977
CTHRC1	0.284494	1.75564	0.0878997
RAB11FIP2	0.284487	1.75559	0.0879082
CXorf38	0.284391	1.75495	0.0880198
PPFIA1	0.284361	1.75474	0.0880553
PANK3	0.284353	1.75469	0.088064
YPEL1	0.28431	1.7544	0.0881141
FIZ1	0.28431	1.7544	0.0881148
KANSL1	0.284206	1.7537	0.0882364
TK1	0.284083	1.75287	0.0883801
CCDC61	0.284068	1.75277	0.0883976
CPLX1	0.284065	1.75276	0.0884002
JAKMIP1	0.284063	1.75274	0.0884033
HOXC4	0.284011	1.75239	0.0884638
FBXL6	0.283997	1.7523	0.0884797
AL441883.1	0.283993	1.75227	0.0884851
POLR2E	0.283792	1.75092	0.0887206
ORMDL3	0.283777	1.75083	0.0887375
CCL5	0.283588	1.74956	0.0889595
POLD1	0.283578	1.74949	0.0889719
SERF1A	0.283571	1.74944	0.0889799
RBCK1	0.283503	1.74898	0.08906
GOLPH3	0.283465	1.74873	0.0891042
LAMTOR4	0.283463	1.74872	0.089107
AC011978.2	0.283421	1.74844	0.089156
ZMIZ2	0.283291	1.74757	0.0893089
SAMD9L	0.283267	1.7474	0.0893377
MTFR1	0.283263	1.74737	0.0893429
SNRPD3	0.283144	1.74658	0.0894823
ARL6IP1	0.283131	1.74649	0.0894978
CERS6	0.283017	1.74572	0.0896329
LUC7L3	0.282954	1.7453	0.0897073
SMAD2	0.282807	1.74432	0.0898814
AC022098.1	0.282765	1.74404	0.0899311
TIMM44	0.282665	1.74337	0.090049
GLTP	0.282592	1.74287	0.0901365
CCDC163	0.282585	1.74283	0.0901442
PABPC1	0.282547	1.74258	0.0901893
ZNF540	0.282547	1.74257	0.0901901
CEACAM1	0.282537	1.7425	0.090202
NOP56	0.282387	1.74151	0.0903792
ACOT7	0.282292	1.74087	0.0904926
RFK	0.282272	1.74073	0.090517
MICAL1	0.282233	1.74047	0.090563
TSTA3	0.282214	1.74034	0.090586
NAA10	0.282166	1.74002	0.0906424
EPHB3	0.282121	1.73972	0.0906969
AC139795.2	0.282103	1.7396	0.0907179
AL359504.2	0.282085	1.73948	0.0907393
ANKAR	0.282076	1.73942	0.0907503
RMDN3	0.282037	1.73916	0.0907965
CCR1	0.281972	1.73872	0.0908742
LRMP	0.281966	1.73868	0.0908811
AC087645.2	0.281821	1.73771	0.0910556
WASF1	0.28164	1.7365	0.0912712
AC021028.1	0.281614	1.73632	0.0913029
TTI2	0.281599	1.73623	0.0913203
RETSAT	0.281599	1.73622	0.0913209
AMZ2	0.281494	1.73552	0.0914464
ENSA	0.281409	1.73495	0.0915489
MYBL1	0.281361	1.73463	0.091607
TERF1	0.281311	1.73429	0.091667
SLC23A3	0.281297	1.7342	0.0916836
LY6D	0.281239	1.73382	0.0917529
CDC42SE1	0.281209	1.73361	0.0917897
NPRL2	0.281148	1.7332	0.091863
SGK494	0.280996	1.73219	0.092046
AC106795.2	0.280924	1.7317	0.0921335
EMID1	0.280906	1.73158	0.0921547
BCKDHA	0.280881	1.73142	0.0921845
ZSWIM7	0.28084	1.73114	0.0922341
DONSON	0.280763	1.73063	0.0923275
RPL41	0.280763	1.73063	0.0923277
SEC24C	0.280758	1.73059	0.0923335
ATG4D	0.280705	1.73024	0.092398
MAP3K9	0.280692	1.73015	0.092414
DDX18	0.280691	1.73015	0.0924145
RNF139	0.280636	1.72978	0.0924812
WDR1	0.280585	1.72944	0.0925425
CD38	0.280476	1.72871	0.0926752
MAPKAPK2	0.280197	1.72684	0.0930133
AC104532.2	0.280039	1.72578	0.0932062
NDUFB4	0.280015	1.72563	0.0932351
AC098818.2	0.279996	1.7255	0.0932588
CAND1	0.279977	1.72537	0.0932823
KIF1C	0.279866	1.72463	0.093417
AL121944.1	0.279826	1.72436	0.0934661
HCAR3	0.279803	1.72421	0.0934937
ICA1	0.279779	1.72405	0.0935228
SP4	0.279766	1.72396	0.0935387
ODC1	0.279752	1.72387	0.0935561
NREP	0.279742	1.7238	0.0935682
SLC35C2	0.279739	1.72378	0.0935726
BPNT1	0.279688	1.72343	0.0936349
H2AFX	0.279685	1.72341	0.0936387
HHLA3	0.279656	1.72322	0.0936741
AC142472.1	0.279615	1.72295	0.0937231
MITF	0.279614	1.72294	0.0937254
SAC3D1	0.279591	1.72279	0.093753
WBP2NL	0.279571	1.72265	0.0937778
PVT1	0.279487	1.72209	0.0938808
KATNBL1	0.279472	1.722	0.0938983
COL17A1	0.279448	1.72184	0.0939276
RRBP1	0.279423	1.72167	0.0939589
DST	0.279303	1.72086	0.094106
DCXR	0.279237	1.72042	0.0941871
MTHFD1L	0.279146	1.71981	0.0942993
CS	0.279131	1.71972	0.0943171
POLD2	0.279107	1.71955	0.094347
DAB2	0.27909	1.71944	0.0943678
LINC00484	0.27908	1.71937	0.0943801
PAFAH1B2	0.27908	1.71937	0.0943803
AC007114.2	0.279037	1.71909	0.0944329
CHMP6	0.27899	1.71877	0.0944905
ROM1	0.278975	1.71867	0.0945095
GPBP1	0.278972	1.71865	0.0945123
FOXM1	0.278873	1.71799	0.0946352
TOMM7	0.278804	1.71753	0.0947195
FALEC	0.278742	1.71711	0.0947966
CASD1	0.278737	1.71708	0.0948025
TMEM71	0.278702	1.71685	0.0948456
ZRANB3	0.278665	1.7166	0.0948912
RASA4B	0.278619	1.71629	0.0949485
FBXW4	0.278587	1.71608	0.0949873
H2AFY2	0.278422	1.71498	0.0951912
MTRR	0.278394	1.71479	0.0952268
UBE2R2	0.278299	1.71416	0.0953435
NARS	0.278143	1.71311	0.0955381
MYADM	0.278007	1.71221	0.095707
CLPP	0.277935	1.71173	0.0957962
USP22	0.277935	1.71173	0.0957963
LDLRAP1	0.277827	1.711	0.095931
TMEM109	0.277815	1.71093	0.0959453
DDX54	0.277632	1.7097	0.0961739
ZNF829	0.277597	1.70947	0.0962174
GPR146	0.277565	1.70926	0.0962576
AL365361.1	0.277533	1.70905	0.0962965
DDX11	0.277486	1.70873	0.0963552
PRELID3B	0.277481	1.7087	0.0963626
GALNT11	0.277446	1.70847	0.0964057
AC090617.3	0.277414	1.70825	0.0964463
MINCR	0.277398	1.70814	0.0964663
RFFL	0.277324	1.70765	0.0965584
TTC19	0.277283	1.70738	0.0966101
CALU	0.27727	1.70729	0.0966263
MED1	0.277182	1.7067	0.0967368
SLC40A1	0.277111	1.70623	0.0968258
SNTB2	0.27711	1.70622	0.0968267
SOD2	0.277088	1.70607	0.0968546
PATZ1	0.277014	1.70559	0.0969463
ARFGEF1	0.277012	1.70557	0.0969491
GPC2	0.276999	1.70548	0.0969654
GTPBP4	0.276917	1.70493	0.097069
SLC39A8	0.276893	1.70478	0.0970989
GPRIN3	0.276767	1.70394	0.0972575
PACSIN1	0.276765	1.70393	0.0972592
POLD4	0.276643	1.70311	0.0974135
GRAMD1B	0.276639	1.70309	0.0974179
FAM89B	0.276619	1.70295	0.0974433
C20orf197	0.276616	1.70293	0.097447
ABLIM2	0.276611	1.7029	0.0974533
ATG2B	0.276393	1.70145	0.0977282
TCF7	0.276369	1.70128	0.0977592
NGRN	0.276303	1.70084	0.0978431
SURF6	0.276253	1.70051	0.0979054
JUND	0.276235	1.70039	0.0979282
RHOB	0.276167	1.69994	0.0980149
MAU2	0.276131	1.6997	0.0980599
AC233280.1	0.276118	1.69961	0.098077
CDYL	0.276096	1.69946	0.0981047
MBD2	0.276089	1.69942	0.0981131
MAD2L1	0.27606	1.69923	0.0981498
HIST1H2BH	0.276015	1.69893	0.0982068
GLUD1	0.276002	1.69884	0.0982235
SLC25A16	0.276001	1.69883	0.0982251
KARS	0.275907	1.6982	0.0983445
MBD1	0.275857	1.69787	0.0984071
SNUPN	0.27584	1.69776	0.0984289
HDX	0.275833	1.69771	0.0984382
TMBIM1	0.275648	1.69648	0.0986737
KLRG1	0.275537	1.69574	0.0988141
S100PBP	0.275482	1.69537	0.098885
GPRC5A	0.275346	1.69447	0.0990584
ZFYVE27	0.275324	1.69432	0.0990858
JTB	0.275246	1.6938	0.0991853
KLHL11	0.275109	1.69289	0.0993614
NSG1	0.274979	1.69202	0.0995275
MLLT11	0.274948	1.69182	0.0995674
SAPCD1-AS1	0.274696	1.69014	0.0998905
NFYC	0.274651	1.68984	0.0999476
ABRAXAS2	0.274579	1.68936	0.100041
PTK7	0.27448	1.6887	0.100168
IL2RB	0.274442	1.68845	0.100216
POLR1E	0.274419	1.6883	0.100246
PARD6G	0.27432	1.68764	0.100374
ACAD9	0.274307	1.68756	0.10039
AC024060.1	0.274284	1.6874	0.10042
TRIR	0.274247	1.68715	0.100468
URB2	0.274204	1.68687	0.100523
SENP7	0.274171	1.68665	0.100566
B3GALNT2	0.274116	1.68628	0.100637
NR4A2	0.274085	1.68608	0.100677
VAV1	0.274063	1.68593	0.100705
NPIPA1	0.274011	1.68558	0.100773
FBRS	0.27397	1.68531	0.100826
DPP7	0.273915	1.68494	0.100897
VARS	0.273861	1.68459	0.100967
NAIP	0.273688	1.68344	0.101191
CYP26B1	0.273579	1.68271	0.101333
NCAPH2	0.273555	1.68255	0.101364
ZNF445	0.273554	1.68255	0.101365
TMSB15B.1	0.273503	1.6822	0.101432
SMAD7	0.273486	1.68209	0.101453
SPA17	0.27345	1.68185	0.1015
SIK1	0.273356	1.68123	0.101622
APAF1	0.273316	1.68097	0.101674
LINC00511	0.273302	1.68087	0.101692
FKBP4	0.273291	1.6808	0.101707
RRAS2	0.273225	1.68036	0.101793
S100A16	0.273198	1.68018	0.101828
DHRS4L2	0.273108	1.67958	0.101945
C1QC	0.272962	1.67861	0.102137
KLHDC3	0.272921	1.67834	0.10219
FOXJ3	0.272807	1.67758	0.102339
NPIPB5	0.272775	1.67737	0.102381
TRIM25	0.272743	1.67716	0.102422
EIF3A	0.272626	1.67638	0.102576
UQCRH	0.272594	1.67617	0.102617
GSK3B	0.272571	1.67601	0.102647
TRMT61B	0.272568	1.67599	0.102652
MPDU1	0.2725	1.67554	0.102741
MRPL20	0.272496	1.67552	0.102746
PLD3	0.272472	1.67535	0.102778
GOLGA8A	0.272411	1.67495	0.102858
HACD3	0.272329	1.67441	0.102965
PKP1	0.272301	1.67422	0.103002
ERN1	0.272273	1.67403	0.10304
CHCHD10	0.272223	1.6737	0.103105
TTPAL	0.272171	1.67336	0.103173
ELOVL1	0.272157	1.67326	0.103192
TGIF1	0.271986	1.67213	0.103417
NDRG2	0.271968	1.67201	0.103441
AC007216.2	0.271919	1.67168	0.103505
HES4	0.271903	1.67158	0.103526
LAMP3	0.271879	1.67142	0.103558
HDAC5	0.271799	1.67089	0.103664
AC058791.1	0.271704	1.67026	0.103789
CTNNB1	0.271625	1.66973	0.103895
TIPARP-AS1	0.271542	1.66918	0.104004
MTCH2	0.271457	1.66862	0.104117
GGCX	0.271379	1.6681	0.10422
AP001267.2	0.271378	1.66809	0.104221
LY6K	0.271359	1.66797	0.104246
TNFSF10	0.271265	1.66734	0.104371
GABPB1-AS1	0.2712	1.66691	0.104458
AC124016.2	0.271088	1.66617	0.104606
GCNT2	0.270966	1.66536	0.104768
ERGIC3	0.270953	1.66527	0.104786
ANKRD9	0.270922	1.66507	0.104828
AC127024.6	0.270854	1.66461	0.104918
DPAGT1	0.270776	1.6641	0.105023
LY6G5B	0.270762	1.66401	0.10504
PDZD4	0.270647	1.66324	0.105194
LINC02001	0.270532	1.66248	0.105348
ADPRHL2	0.270445	1.6619	0.105465
SLC5A6	0.270338	1.66119	0.105608
GSTZ1	0.270286	1.66085	0.105678
BCL2L1	0.270252	1.66063	0.105723
KANSL2	0.270252	1.66062	0.105723
ZNF621	0.270162	1.66003	0.105844
MAP3K2	0.270128	1.6598	0.105889
MTFP1	0.270016	1.65906	0.10604
KCNK5	0.269992	1.6589	0.106072
RBBP8	0.26996	1.65869	0.106116
CEBPD	0.269959	1.65868	0.106116
LINC00402	0.269945	1.65859	0.106135
ATP6AP1	0.269921	1.65843	0.106167
FXYD1	0.269862	1.65804	0.106247
SET	0.269836	1.65787	0.106282
BFSP1	0.26982	1.65776	0.106303
FKBP3	0.269747	1.65728	0.106402
DTX3L	0.269746	1.65727	0.106403
CELSR3	0.269738	1.65722	0.106414
RNF169	0.269731	1.65717	0.106423
PPIL3	0.269711	1.65704	0.106451
CDC42EP1	0.269683	1.65685	0.106488
RPUSD3	0.269482	1.65552	0.106759
AC012306.2	0.26936	1.65472	0.106924
FAM207A	0.269275	1.65415	0.10704
TMEM230	0.269174	1.65348	0.107176
FMOD	0.269046	1.65263	0.10735
MED19	0.269027	1.65251	0.107375
TBX21	0.269003	1.65235	0.107408
TCEA2	0.269003	1.65235	0.107408
AC007325.4	0.268939	1.65193	0.107495
GUCY1B1	0.268906	1.6517	0.10754
RGL4	0.268642	1.64996	0.107898
AL451165.2	0.268567	1.64947	0.108
AP001107.2	0.268494	1.64898	0.1081
ARFGAP3	0.268481	1.64889	0.108118
ZNF276	0.268468	1.6488	0.108136
MZT1	0.268379	1.64822	0.108257
TBCA	0.268305	1.64773	0.108358
TGIF2	0.268255	1.6474	0.108427
ZNF862	0.26811	1.64644	0.108625
ZNF367	0.268002	1.64572	0.108773
SPC25	0.267882	1.64493	0.108937
IL33	0.267882	1.64493	0.108937
SPC24	0.267882	1.64493	0.108937
MRTO4	0.267852	1.64473	0.108979
PRRT3	0.267822	1.64453	0.10902
ARMC9	0.267785	1.64429	0.10907
IGSF22	0.267677	1.64358	0.109219
ZNF324	0.267663	1.64348	0.109238
ARHGEF37	0.267647	1.64337	0.109261
INPP5B	0.267541	1.64267	0.109406
HIST2H2AA4	0.267538	1.64265	0.10941
SDHAF3	0.267507	1.64245	0.109453
HAR1A	0.267503	1.64242	0.109459
IRF4	0.267361	1.64149	0.109653
TMEM199	0.267291	1.64102	0.10975
STXBP1	0.267284	1.64097	0.10976
OFD1	0.267253	1.64077	0.109803
ERO1B	0.267243	1.6407	0.109817
BCAP29	0.267222	1.64056	0.109846
XBP1	0.267116	1.63987	0.109992
TMTC4	0.267023	1.63925	0.11012
ADAM17	0.266975	1.63893	0.110187
TRIP6	0.266924	1.6386	0.110257
KLF3	0.266908	1.63849	0.11028
ARHGEF1	0.26686	1.63817	0.110346
VRK3	0.266815	1.63787	0.110408
LIF	0.266815	1.63787	0.110409
PI4K2B	0.266795	1.63775	0.110436
SPOPL	0.266774	1.63761	0.110465
NAP1L1	0.266769	1.63757	0.110473
RGP1	0.266707	1.63716	0.110559
S1PR1	0.266695	1.63708	0.110574
POLK	0.266642	1.63673	0.110649
STRIP1	0.26654	1.63606	0.110789
PPP1R13B	0.2665	1.6358	0.110845
RPL22L1	0.266466	1.63557	0.110893
N4BP2L1	0.266388	1.63505	0.111001
RERE	0.266231	1.63402	0.11122
RTL10	0.266106	1.63319	0.111394
SPOUT1	0.265976	1.63233	0.111576
GZMK	0.26595	1.63216	0.111612
AC064807.1	0.265871	1.63164	0.111723
HSDL2	0.265823	1.63132	0.11179
GIMAP7	0.265798	1.63116	0.111824
TXNL4A	0.265711	1.63058	0.111946
ICAM2	0.26569	1.63045	0.111975
AF129075.2	0.265532	1.6294	0.112197
PCNX2	0.265479	1.62905	0.112271
LINC02446	0.265472	1.629	0.112282
NUMB	0.265367	1.62831	0.112428
VWA8	0.265333	1.62809	0.112477
GATD3B	0.265322	1.62801	0.112492
THBS1	0.265315	1.62797	0.112501
PTPRK	0.265238	1.62746	0.11261
RNF10	0.265174	1.62704	0.112699
IER2	0.265079	1.62641	0.112834
SLC35D1	0.265067	1.62633	0.11285
AL162426.1	0.265049	1.62621	0.112876
GTF2E2	0.265044	1.62618	0.112884
ESD	0.264962	1.62564	0.112999
S100A14	0.264931	1.62543	0.113043
ODR4	0.264905	1.62526	0.113079
PROCR	0.264828	1.62475	0.113188
TMEM201	0.264823	1.62472	0.113195
ARL6IP4	0.264791	1.62451	0.11324
GABARAPL1	0.264652	1.62359	0.113437
AC089984.1	0.264636	1.62349	0.113459
POLR2M	0.264508	1.62264	0.11364
PRSS3	0.264409	1.62199	0.11378
A2M-AS1	0.26439	1.62186	0.113808
PLK1	0.26435	1.6216	0.113864
APBA2	0.26419	1.62055	0.114091
DMGDH	0.264168	1.6204	0.114122
AL354822.1	0.264077	1.6198	0.114252
RABGGTA	0.263967	1.61907	0.114409
PYGO2	0.263886	1.61854	0.114523
FAM83D	0.263878	1.61849	0.114536
FANCG	0.263784	1.61787	0.114669
NFKBIE	0.263759	1.6177	0.114705
PLVAP	0.263716	1.61742	0.114766
GPI	0.263663	1.61707	0.114842
CYB561D2.1	0.263599	1.61665	0.114933
SNHG18	0.263448	1.61566	0.115148
SMARCD3	0.263397	1.61532	0.115222
ADAT2	0.263352	1.61502	0.115287
CENPK	0.263308	1.61474	0.115349
AC008915.2	0.263273	1.6145	0.1154
ANK1	0.26325	1.61435	0.115432
MRPS33	0.263176	1.61386	0.115538
SNHG10	0.263166	1.6138	0.115552
NCOA3	0.263141	1.61363	0.115588
KDM6B	0.263118	1.61348	0.115621
TNRC6A	0.262951	1.61238	0.115862
CEP55	0.262894	1.612	0.115943
CBX6	0.262826	1.61156	0.116041
DERL1	0.262749	1.61105	0.116152
ENO2	0.262714	1.61082	0.116202
TNFRSF10A	0.262495	1.60938	0.116518
KLHL25	0.262486	1.60932	0.116531
NDUFB2	0.262474	1.60924	0.116548
PIP4K2A	0.26246	1.60914	0.116569
CIC	0.262331	1.60829	0.116755
CD8A	0.262291	1.60803	0.116813
NTMT1	0.262237	1.60768	0.116891
WTAP	0.262141	1.60705	0.11703
DTNBP1	0.262124	1.60694	0.117054
TOR2A	0.262089	1.6067	0.117105
CKS1B	0.262064	1.60654	0.117141
PRMT9	0.262058	1.6065	0.11715
PLSCR3	0.262032	1.60633	0.117187
PCYOX1L	0.261987	1.60603	0.117253
TBCE.1	0.261912	1.60554	0.117362
BRK1	0.261808	1.60485	0.117513
KIAA1109	0.261806	1.60484	0.117516
STARD4	0.261806	1.60484	0.117516
HCFC1R1	0.261729	1.60433	0.117627
ZBTB11	0.261615	1.60358	0.117793
TTK	0.261594	1.60345	0.117823
CCNG1	0.261583	1.60337	0.117839
BTBD7	0.261568	1.60327	0.117862
BNIPL	0.261541	1.6031	0.1179
ARMC6	0.261537	1.60307	0.117907
AC005332.4	0.261462	1.60257	0.118017
MIR222HG	0.261405	1.6022	0.118099
[truncated: 11,851 more rows]
[truncated: 30 more columns]

## Sheet: NK cells
Table S5. IPA Pathways regulated by altered expression of genes correlating with MRSS in NK cells
Gene	Correlation	t-value	p-value		Ingenuity Canonical Pathways	-log(p-value)	Ratio	z-score																																		Gene	Correlation	t-value	p-value
SSBP4	0.607852	4.46364	8.42109e-05		EIF2 Signaling	9.65	0.143	-3.578																																		SSBP4	0.607852	4.46364	8.42109e-05
SRSF2	0.606828	4.45173	8.72094e-05		Sirtuin Signaling Pathway	3.7	0.0859	1.789																																		SRSF2	0.606828	4.45173	8.72094e-05		N=36
STT3B	0.574953	4.09751	0.000244647		Role of Macrophages, Fibroblasts and Endothelial Cells in Rheumatoid Arthritis	1.94	0.0671	#NUM!																																		STT3B	0.574953	4.09751	0.000244647
QARS	0.571922	4.06537	0.000268386		Protein Ubiquitination	1.67	0.0659	#NUM!																																		QARS	0.571922	4.06537	0.000268386
RSL24D1	0.571411	4.05997	0.000272584		Hepatic Fibrosis Signaling Pathway	1.64	0.0612	2.558																																		RSL24D1	0.571411	4.05997	0.000272584
ZNF296	0.568695	4.03142	0.000295908		Oxidative Phosphorylation	1.57	0.0826	2.333																																		ZNF296	0.568695	4.03142	0.000295908
TRIM38	0.559556	3.93675	0.000388046		Granzyme A Signaling	1.44	0.158	#NUM!																																		TRIM38	0.559556	3.93675	0.000388046
MIR222HG	0.554601	3.88629	0.000448027		Senescence pathway	1.38	0.0618	3																																		MIR222HG	0.554601	3.88629	0.000448027
SLC35B2	0.553868	3.87888	0.000457566		IL-17A Signaling in Fibroblasts	1.34	0.114	#NUM!																																		SLC35B2	0.553868	3.87888	0.000457566
PLOD1	0.539918	3.74025	0.000677113																																							PLOD1	0.539918	3.74025	0.000677113
PSME2	0.536491	3.70687	0.00074364																																							PSME2	0.536491	3.70687	0.00074364
IDH2	0.533694	3.67982	0.000802145																																							IDH2	0.533694	3.67982	0.000802145
C2orf76	0.532649	3.66976	0.000825042																																							C2orf76	0.532649	3.66976	0.000825042
FUS	0.53167	3.66036	0.000846987																																							FUS	0.53167	3.66036	0.000846987
NF2	0.530036	3.6447	0.000884801																																							NF2	0.530036	3.6447	0.000884801
HNRNPM	0.528906	3.6339	0.000911832																																							HNRNPM	0.528906	3.6339	0.000911832
TMEM259	0.528549	3.63051	0.0009205																																							TMEM259	0.528549	3.63051	0.0009205
ARHGEF2	0.528271	3.62786	0.000927319																																							ARHGEF2	0.528271	3.62786	0.000927319
MEX3C	0.527212	3.61777	0.000953698		x-axis = canonical signaling pathways			Yellow= positive																																		MEX3C	0.527212	3.61777	0.000953698
IFITM1	0.525047	3.59725	0.00100968		y-axis= -log (p-value)			Blue = negative																																		IFITM1	0.525047	3.59725	0.00100968
API5	0.523351	3.58124	0.00105552					Gray= no activity pattern available																																		API5	0.523351	3.58124	0.00105552
EBP	0.522002	3.56855	0.00109329																																							EBP	0.522002	3.56855	0.00109329
SNRPA	0.517192	3.52358	0.00123789																																							SNRPA	0.517192	3.52358	0.00123789
TSNAX	0.514891	3.50223	0.00131285		EIF2 Signaling				Sirtuin Signaling				Role of Macrophages, fibroblasts, and endothelial cells in RA				Protein Ubiquitination				Hepatic Fibrosis				Oxidative Phosphorylation				Granzyme A Signaling				Senescence pathway				IL-17A Signaling in fibroblasts					TSNAX	0.514891	3.50223	0.00131285
FAM217B	0.514545	3.49902	0.00132447		Gene Symbol - human (HUGO / HGNC / Entrez Gene)	Expr Other	Expected		Gene Symbol - human (HUGO / HGNC / Entrez Gene)	Expr Other	Expected		Gene Symbol - human (HUGO / HGNC / Entrez Gene)	Expr Other	Expected		Gene Symbol - human (HUGO / HGNC / Entrez Gene)	Expr Other	Expected		Gene Symbol - human (HUGO / HGNC / Entrez Gene)	Expr Other	Expected		Gene Symbol - human (HUGO / HGNC / Entrez Gene)	Expr Other	Expected		Gene Symbol - human (HUGO / HGNC / Entrez Gene)	Expr Other	Expected		Gene Symbol - human (HUGO / HGNC / Entrez Gene)	Expr Other	Expected		Gene Symbol - human (HUGO / HGNC / Entrez Gene)	Expr Other	Expected			FAM217B	0.514545	3.49902	0.00132447
MT-ND3	0.512321	3.47851	0.00140125		EIF2S1	0.445			ATG2A	0.449	Up		CALM3	0.331			DNAJC7	0.33			CALM3	0.331	Up		ATP5F1E	0.422	Up		CEBPB	0.336			CALM3	0.331	Up		CEBPB	0.336				MT-ND3	0.512321	3.47851	0.00140125
GNG2	0.51162	3.47206	0.00142625		EIF4G3	0.452			ATP5F1E	0.422			CAMK2D	0.377			HSPA1L	0.335			CEBPB	0.336	Up		COX8A	0.344	Up		CEBPD	0.427			CBX8	0.335	Down		CEBPD	0.427				GNG2	0.51162	3.47206	0.00142625
UBE2Q1	0.511348	3.46956	0.00143607		PPP1CC	0.37	Up		FOXO4	0.333			CEBPB	0.336			HSPE1	0.351			CREB3	-0.359	Down		MT-CO2	0.389	Up		IL17RA	0.369			CDC27	0.366			IL17RA	0.369				UBE2Q1	0.511348	3.46956	0.00143607
CYB561A3	0.510104	3.45814	0.0014817		RPL3	-0.55	Up		GABARAP	0.332	Up		CEBPD	0.427			MDM2	0.34			CTNNB1	0.363	Up		MT-ND3	0.512	Up		NFKBIE	0.34			CEBPB	0.336	Up		NFKBIE	0.34				CYB561A3	0.510104	3.45814	0.0014817
TLNRD1	0.503972	3.4023	0.00172567		RPL5	-0.365	Up		H1FX	0.439	Up		CHP1	0.422			PSMA1	0.34			DVL3	0.413	Up		NDUFA3	0.357	Up						CHP1	0.422	Up							TLNRD1	0.503972	3.4023	0.00172567
SCAMP3	0.503029	3.39378	0.00176617		RPL6	-0.471	Up		IDH2	0.534	Up		CREB3	-0.359			PSMA4	0.426			FOXO4	0.333	Up		NDUFA11	0.467	Up						EP400	0.467	Up							SCAMP3	0.503029	3.39378	0.00176617
LRRC57	0.500777	3.37348	0.00186627		RPL7	-0.573	Up		MT-ND3	0.512	Down		CSF2	-0.358			PSMD3	0.354			FTH1	-0.368	Up		NDUFV1	0.448	Up						FOXO4	0.333	Up							LRRC57	0.500777	3.37348	0.00186627
FAF1	0.499383	3.36096	0.00193069		RPL8	-0.358	Up		NDUFA3	0.357	Down		CSNK1A1	0.393			PSMD9	0.384			FTL	-0.362	Up		NDUFV2	-0.43	Up						HBP1	0.35	Up							FAF1	0.499383	3.36096	0.00193069
KLRB1	0.498884	3.35649	0.0019542		RPL10	-0.391	Up		NDUFA11	0.467	Down		CTNNB1	0.363			PSMD10	0.44			FZD6	0.343			SDHA	0.493	Up						HIPK2	0.405	Up							KLRB1	0.498884	3.35649	0.0019542
STRIP1	0.498308	3.35133	0.00198169		RPL11	-0.425	Up		NDUFV1	0.448	Down		FZD6	0.343			PSMD11	0.41			IL17RA	0.369	Up										MDM2	0.34	Down							STRIP1	0.498308	3.35133	0.00198169
TUBB	0.495469	3.326	0.00212209		RPL13	-0.494	Up		NDUFV2	-0.43	Down		IL17RA	0.369			PSME2	0.536			IRAK2	-0.344	Up										PPP2R1A	0.336	Up							TUBB	0.495469	3.326	0.00212209
MZT2B	0.494431	3.31679	0.00217551		RPL14	-0.497	Up		PFKM	0.335	Down		IL6ST	0.448			UBE2E3	0.343			MYL12B	0.396	Up										PPP3CA	0.448	Up							MZT2B	0.494431	3.31679	0.00217551
SDHA	0.49349	3.30844	0.00222501		RPL15	-0.375	Up		RRP9	0.444	Up		IRAK2	-0.344			UBE2J1	0.348			NCF1	0.353	Up										PTPA	0.353	Up							SDHA	0.49349	3.30844	0.00222501
NOP58	0.492889	3.30312	0.0022571		RPL19	-0.494	Up		SDHA	0.493	Up		NFKBIE	0.34			UBE2K	0.455			NFKBIE	0.34	Down										RPS6KA4	0.448	Up							NOP58	0.492889	3.30312	0.0022571
PIP4K2A	0.492825	3.30255	0.00226057		RPL21	-0.616	Up		SLC25A5	-0.342			PPP3CA	0.448			UBE2N	0.466			PRKCH	0.415	Up										SMAD7	0.486	Up							PIP4K2A	0.492825	3.30255	0.00226057
VAMP2	0.491288	3.28896	0.00234466		RPL39	0.389	Up		SOD1	0.412	Up		PRKCH	0.415			UBE2Q1	0.511			RHOA	0.333	Up										TGFB1	0.339	Up							VAMP2	0.491288	3.28896	0.00234466
SCRN2	0.490594	3.28284	0.00238355		RPL10A	-0.528	Up		SP1	0.332	Up		RHOA	0.333			UBE2S	0.331			RND3	0.428	Up										TP53	0.452	Up							SCRN2	0.490594	3.28284	0.00238355
SEMA4D	0.489156	3.27019	0.00246586		RPL13A	-0.528	Up		STK11	0.371	Up		TCF4	0.367			UBR1	0.441			SDHA	0.493	Up																			SEMA4D	0.489156	3.27019	0.00246586
PLAA	0.489134	3.27	0.0024671		RPL18A	-0.511	Up		TOMM5	0.435			TGFB1	0.339							SMAD7	0.486	Down																			PLAA	0.489134	3.27	0.0024671
ZBTB16	0.48912	3.26987	0.00246794		RPL23A	-0.396	Up		TOMM20	-0.335			TNFRSF1A	0.347							SP1	0.332	Up																			ZBTB16	0.48912	3.26987	0.00246794
KRT16	0.48767	3.25715	0.00255348		RPLP0	-0.38	Up		TP53	0.452	Up		TNFSF11	0.378							TCF4	0.367	Up																			KRT16	0.48767	3.25715	0.00255348
SAP30L	0.487011	3.25138	0.00259325		RPS2	-0.475			TUBA1B	0.42	Up										TGFB1	0.339	Up																			SAP30L	0.487011	3.25138	0.00259325
SMAD7	0.48613	3.24367	0.0026472		RPS3	-0.356			TUBA1C	0.432	Up																															SMAD7	0.48613	3.24367	0.0026472
PCNP	0.484859	3.23258	0.00272677		RPS5	-0.351			TUBA4A	0.4	Up																															PCNP	0.484859	3.23258	0.00272677
SATB1	0.4848	3.23206	0.00273057		RPS6	-0.461	Up		UCP2	0.354	Down																															SATB1	0.4848	3.23206	0.00273057
ALYREF	0.484411	3.22868	0.00275533		RPS14	-0.465																																				ALYREF	0.484411	3.22868	0.00275533
BFAR	0.484339	3.22805	0.00275994		RPS17	0.428																																				BFAR	0.484339	3.22805	0.00275994
NXT2	0.4842	3.22684	0.0027689		RPS18	-0.48																																				NXT2	0.4842	3.22684	0.0027689
PEX2	0.484015	3.22523	0.0027808		RPS19	-0.408																																				PEX2	0.484015	3.22523	0.0027808
GRK6	0.483935	3.22454	0.00278594		RPS3A	-0.424																																				GRK6	0.483935	3.22454	0.00278594
PNRC1	0.483199	3.21814	0.00283384		RPS4X	-0.372																																				PNRC1	0.483199	3.21814	0.00283384
FNDC3B	0.482877	3.21534	0.00285504		RPS4Y1	-0.374																																				FNDC3B	0.482877	3.21534	0.00285504
TCTN1	0.482172	3.20922	0.00290191																																							TCTN1	0.482172	3.20922	0.00290191
TSPOAP1-AS1	0.481181	3.20064	0.00296893																																							TSPOAP1-AS1	0.481181	3.20064	0.00296893
LITAF	0.481083	3.19979	0.00297566																																							LITAF	0.481083	3.19979	0.00297566
ZNF620	0.478803	3.1801	0.00313529																																							ZNF620	0.478803	3.1801	0.00313529
MRPS16	0.478555	3.17796	0.00315315																																							MRPS16	0.478555	3.17796	0.00315315
JAK3	0.478545	3.17787	0.00315385																																							JAK3	0.478545	3.17787	0.00315385
PRUNE1	0.477738	3.17093	0.00321243																																							PRUNE1	0.477738	3.17093	0.00321243
UHMK1	0.474947	3.14698	0.00342237																																							UHMK1	0.474947	3.14698	0.00342237
TYK2	0.473277	3.13272	0.00355355																																							TYK2	0.473277	3.13272	0.00355355
OTUD4	0.471758	3.11978	0.0036767																																							OTUD4	0.471758	3.11978	0.0036767
SARNP	0.470244	3.10692	0.00380305																																							SARNP	0.470244	3.10692	0.00380305
AL445524.1	0.469456	3.10024	0.00387031																																							AL445524.1	0.469456	3.10024	0.00387031
NDUFAF5	0.468944	3.09591	0.00391455																																							NDUFAF5	0.468944	3.09591	0.00391455
NOD1	0.468924	3.09573	0.00391633																																							NOD1	0.468924	3.09573	0.00391633
JAG1	0.467881	3.08692	0.00400786																																							JAG1	0.467881	3.08692	0.00400786
CHML	0.467658	3.08503	0.0040277																																							CHML	0.467658	3.08503	0.0040277
CDK9	0.467156	3.08079	0.00407262																																							CDK9	0.467156	3.08079	0.00407262
EP400	0.466773	3.07757	0.00410715																																							EP400	0.466773	3.07757	0.00410715
NDUFA11	0.466646	3.0765	0.00411863																																							NDUFA11	0.466646	3.0765	0.00411863
UBE2N	0.466222	3.07292	0.00415732																																							UBE2N	0.466222	3.07292	0.00415732
LRP5L	0.464163	3.05562	0.00434943																																							LRP5L	0.464163	3.05562	0.00434943
TSHZ1	0.463743	3.0521	0.00438954																																							TSHZ1	0.463743	3.0521	0.00438954
CTSZ	0.463117	3.04685	0.00444993																																							CTSZ	0.463117	3.04685	0.00444993
ARHGEF1	0.462975	3.04566	0.00446381																																							ARHGEF1	0.462975	3.04566	0.00446381
HNRNPH1	0.461898	3.03665	0.00456968																																							HNRNPH1	0.461898	3.03665	0.00456968
POMP	0.461539	3.03365	0.00460544																																							POMP	0.461539	3.03365	0.00460544
DDX56	0.460728	3.02688	0.00468714																																							DDX56	0.460728	3.02688	0.00468714
XKR8	0.460203	3.02251	0.00474065																																							XKR8	0.460203	3.02251	0.00474065
NOP10	0.458234	3.00612	0.00494634																																							NOP10	0.458234	3.00612	0.00494634
ACSF3	0.45745	2.99962	0.00503032																																							ACSF3	0.45745	2.99962	0.00503032
EMC9	0.457282	2.99823	0.00504837																																							EMC9	0.457282	2.99823	0.00504837
KIAA0100	0.45642	2.99109	0.00514248																																							KIAA0100	0.45642	2.99109	0.00514248
ATP11C	0.455809	2.98603	0.00521006																																							ATP11C	0.455809	2.98603	0.00521006
MSANTD2	0.45539	2.98257	0.0052568																																							MSANTD2	0.45539	2.98257	0.0052568
ATAD3B	0.455147	2.98056	0.0052841																																							ATAD3B	0.455147	2.98056	0.0052841
UBE2K	0.454895	2.97848	0.00531251																																							UBE2K	0.454895	2.97848	0.00531251
ZNF608	0.454509	2.9753	0.00535636																																							ZNF608	0.454509	2.9753	0.00535636
RNF11	0.453855	2.9699	0.0054313																																							RNF11	0.453855	2.9699	0.0054313
PAFAH1B1	0.453358	2.96581	0.00548889																																							PAFAH1B1	0.453358	2.96581	0.00548889
IDUA	0.453238	2.96482	0.00550286																																							IDUA	0.453238	2.96482	0.00550286
MRFAP1	0.45284	2.96154	0.00554944																																							MRFAP1	0.45284	2.96154	0.00554944
CHST2	0.452612	2.95967	0.00557625																																							CHST2	0.452612	2.95967	0.00557625
TP53	0.451935	2.9541	0.00565657																																							TP53	0.451935	2.9541	0.00565657
EIF4G3	0.451747	2.95256	0.00567904																																							EIF4G3	0.451747	2.95256	0.00567904
SF3A2	0.451742	2.95252	0.00567967																																							SF3A2	0.451742	2.95252	0.00567967
C19orf70	0.450228	2.94011	0.00586351																																							C19orf70	0.450228	2.94011	0.00586351
RNF130	0.449372	2.9331	0.00596976																																							RNF130	0.449372	2.9331	0.00596976
ATG2A	0.448852	2.92885	0.00603508																																							ATG2A	0.448852	2.92885	0.00603508
RPS6KA4	0.448397	2.92513	0.00609277																																							RPS6KA4	0.448397	2.92513	0.00609277
SLC9A8	0.44817	2.92327	0.00612178																																							SLC9A8	0.44817	2.92327	0.00612178
PPP3CA	0.447902	2.92108	0.00615612																																							PPP3CA	0.447902	2.92108	0.00615612
IL6ST	0.447741	2.91978	0.0061767																																							IL6ST	0.447741	2.91978	0.0061767
NDUFV1	0.447709	2.91951	0.00618093																																							NDUFV1	0.447709	2.91951	0.00618093
MMAB	0.447649	2.91903	0.00618857																																							MMAB	0.447649	2.91903	0.00618857
GSS	0.446885	2.9128	0.00628789																																							GSS	0.446885	2.9128	0.00628789
POP1	0.445933	2.90505	0.00641345																																							POP1	0.445933	2.90505	0.00641345
SLC39A6	0.445264	2.89961	0.00650295																																							SLC39A6	0.445264	2.89961	0.00650295
SSRP1	0.445233	2.89936	0.00650708																																							SSRP1	0.445233	2.89936	0.00650708
EIF2S1	0.444985	2.89735	0.00654048																																							EIF2S1	0.444985	2.89735	0.00654048
MFAP2	0.44403	2.8896	0.0066708																																							MFAP2	0.44403	2.8896	0.0066708
RRP9	0.444014	2.88947	0.006673																																							RRP9	0.444014	2.88947	0.006673
TXNDC12	0.443436	2.88479	0.00675299																																							TXNDC12	0.443436	2.88479	0.00675299
AC025159.1	0.443342	2.88403	0.006766																																							AC025159.1	0.443342	2.88403	0.006766
CKS2	0.442798	2.87962	0.00684218																																							CKS2	0.442798	2.87962	0.00684218
PCNX1	0.44229	2.87552	0.00691395																																							PCNX1	0.44229	2.87552	0.00691395
RFWD3	0.442156	2.87444	0.00693291																																							RFWD3	0.442156	2.87444	0.00693291
COMMD10	0.441954	2.8728	0.00696177																																							COMMD10	0.441954	2.8728	0.00696177
MAP3K11	0.441777	2.87138	0.00698698																																							MAP3K11	0.441777	2.87138	0.00698698
CSTF2T	0.441721	2.87092	0.006995																																							CSTF2T	0.441721	2.87092	0.006995
LARP7	0.44169	2.87067	0.00699943																																							LARP7	0.44169	2.87067	0.00699943
LINC00861	0.441254	2.86715	0.00706223																																							LINC00861	0.441254	2.86715	0.00706223
ABHD18	0.440847	2.86387	0.00712118																																							ABHD18	0.440847	2.86387	0.00712118
TRAPPC12	0.440762	2.86318	0.00713363																																							TRAPPC12	0.440762	2.86318	0.00713363
UBR1	0.440607	2.86193	0.00715621																																							UBR1	0.440607	2.86193	0.00715621
AUH	0.440275	2.85926	0.0072049																																							AUH	0.440275	2.85926	0.0072049
PSMD10	0.440263	2.85916	0.00720659																																							PSMD10	0.440263	2.85916	0.00720659
H1FX	0.439113	2.84991	0.00737734																																							H1FX	0.439113	2.84991	0.00737734
ARGLU1	0.438241	2.8429	0.00750922																																							ARGLU1	0.438241	2.8429	0.00750922
YWHAE	0.436533	2.82921	0.00777312																																							YWHAE	0.436533	2.82921	0.00777312
PNKD	0.436308	2.82741	0.00780841																																							PNKD	0.436308	2.82741	0.00780841
HOXA1	0.43608	2.82558	0.00784446																																							HOXA1	0.43608	2.82558	0.00784446
SMIM4	0.435921	2.82431	0.00786964																																							SMIM4	0.435921	2.82431	0.00786964
TOMM5	0.435422	2.82031	0.0079491																																							TOMM5	0.435422	2.82031	0.0079491
GIGYF1	0.435188	2.81845	0.0079865																																							GIGYF1	0.435188	2.81845	0.0079865
PINX1.1	0.434845	2.81571	0.00804175																																							PINX1.1	0.434845	2.81571	0.00804175
MRPL10	0.434356	2.8118	0.00812103																																							MRPL10	0.434356	2.8118	0.00812103
AC004854.2	0.434292	2.8113	0.00813137																																							AC004854.2	0.434292	2.8113	0.00813137
TPP1	0.434203	2.81059	0.00814589																																							TPP1	0.434203	2.81059	0.00814589
PRR12	0.434157	2.81022	0.00815346																																							PRR12	0.434157	2.81022	0.00815346
ERI3	0.433894	2.80812	0.00819653																																							ERI3	0.433894	2.80812	0.00819653
HIST1H2BH	0.433627	2.80599	0.00824044																																							HIST1H2BH	0.433627	2.80599	0.00824044
CAMSAP1	0.433385	2.80407	0.00828037																																							CAMSAP1	0.433385	2.80407	0.00828037
AL353194.1	0.432929	2.80043	0.0083562																																							AL353194.1	0.432929	2.80043	0.0083562
CUX1	0.432875	2.8	0.00836521																																							CUX1	0.432875	2.8	0.00836521
TMEM134	0.432487	2.79691	0.00843027																																							TMEM134	0.432487	2.79691	0.00843027
CD53	0.432315	2.79555	0.00845916																																							CD53	0.432315	2.79555	0.00845916
TUBA1C	0.432206	2.79468	0.00847749																																							TUBA1C	0.432206	2.79468	0.00847749
C15orf61	0.432	2.79304	0.00851237																																							C15orf61	0.432	2.79304	0.00851237
LPGAT1	0.431516	2.7892	0.00859481																																							LPGAT1	0.431516	2.7892	0.00859481
XPO1	0.430782	2.78337	0.0087211																																							XPO1	0.430782	2.78337	0.0087211
RPIA	0.430504	2.78116	0.00876932																																							RPIA	0.430504	2.78116	0.00876932
PTGIR	0.42969	2.77471	0.0089118																																							PTGIR	0.42969	2.77471	0.0089118
WIZ	0.429589	2.77392	0.00892947																																							WIZ	0.429589	2.77392	0.00892947
CUL5	0.429422	2.77259	0.00895902																																							CUL5	0.429422	2.77259	0.00895902
RND3	0.428427	2.76472	0.00913677																																							RND3	0.428427	2.76472	0.00913677
RPS17	0.427773	2.75955	0.00925512																																							RPS17	0.427773	2.75955	0.00925512
BAZ2B	0.427604	2.75822	0.00928595																																							BAZ2B	0.427604	2.75822	0.00928595
CEBPD	0.426618	2.75044	0.00946742																																							CEBPD	0.426618	2.75044	0.00946742
RNF6	0.426426	2.74893	0.00950301																																							RNF6	0.426426	2.74893	0.00950301
TYROBP	0.426191	2.74708	0.00954691																																							TYROBP	0.426191	2.74708	0.00954691
C1GALT1	0.426032	2.74583	0.0095766																																							C1GALT1	0.426032	2.74583	0.0095766
PSMA4	0.425677	2.74303	0.00964338																																							PSMA4	0.425677	2.74303	0.00964338
[truncated: 12,611 more rows]

## Sheet: Pericytes
Table S5. IPA Pathways regulated by altered expression of genes correlating with MRSS in pericytes
[truncated: 17,654 more rows]
[truncated: 108 more columns]

[truncated: 2 more sheets: Fibroblast 1&9, Fibroblast 6&7]
