# Supplementary material for: Tofacitinib blocks IFN-regulated biomarker genes in skin fibroblasts and keratinocytes in a systemic sclerosis trial
Source: JCI Insight. 2022 Sep 8;7(17):e159566. doi: 10.1172/jci.insight.159566 (PMC9536259; doi:10.1172/jci.insight.159566)
Supplement: Supplemental table 6 [file jciinsight-7-159566-s209.xlsx]

## Sheet: Fibroblast 1&9
Table S6. IPA pathway analysis of genes regulated in fibroblasts 1&9 cluster (SFRP2 fibroblasts) after treatment with tofacitinib.
Gene	Average delta gene expression	T-test (p-value)		Ingenuity Canonical Pathways	-log(p-value)	Ratio
AL627309.1	-0.00148022	0.635572		Protein Ubiquitination Pathway	9.01	0.0681
AL732372.1	0	#DIV/0!		Inhibition of ARE-Mediated mRNA Degradation Pathway	7.2	0.0807
AL669831.5	0.00494151	0.277644		BAG2 Signaling Pathway	7.16	0.116
FAM87B	-0.00333287	0.496201		FAT10 Signaling Pathway	6.36	0.136
LINC00115	0.00200224	0.664693		Sirtuin Signaling Pathway	5.1	0.0462
FAM41C	0.00652426	0.214742		Necroptosis Signaling Pathway	4.66	0.0621
AL645608.3	0	#DIV/0!		Interferon Signaling	4.22	0.139
AL645608.5	0	#DIV/0!		Death Receptor Signaling	3.85	0.0729
AL645608.1	0.000386682	0.82575		Huntington's Disease Signaling	3.76	0.0415
SAMD11	0.00292746	0.652315		Tumor Microenvironment Pathway	3.4	0.0479
NOC2L	-0.0356871	0.106356		Hepatic Fibrosis / Hepatic Stellate Cell Activation	3.24	0.0455
KLHL17	0.00289161	0.598461		Phagosome Maturation	3.1	0.0482
PLEKHN1	0.000528397	0.70879		Mitotic Roles of Polo-Like Kinase	2.97	0.0758
PERM1	0	#DIV/0!		Antigen Presentation Pathway	2.95	0.103
AL645608.8	0.000369369	0.815902		Apoptosis Signaling	2.84	0.0577
HES4	0.0190725	0.347703		Glycolysis I	2.8	0.093
ISG15	-0.385502	0.132523		Hypoxia Signaling in the Cardiovascular System	2.69	0.0658
AGRN	0.011286	0.497274		Caveolar-mediated Endocytosis Signaling	2.67	0.0649
RNF223	0.000244847	0.655194		Natural Killer Cell Signaling	2.53	0.0392
C1orf159	-0.00157361	0.89983		CSDE1 Signaling Pathway	2.37	0.0714
AL390719.2	-0.00111961	0.427252		Atherosclerosis Signaling	2.32	0.0455
TTLL10-AS1	0	#DIV/0!		GP6 Signaling Pathway	2.32	0.0455
TTLL10	-0.00265311	0.22757		Hepatic Fibrosis Signaling Pathway	2.27	0.0278
TNFRSF18	-0.00103951	0.793656		Pyruvate Fermentation to Lactate	2.24	0.2
TNFRSF4	-0.000422038	0.700896		Acetyl-CoA Biosynthesis I (Pyruvate Dehydrogenase Complex)	2.08	0.167
SDF4	-0.0343457	0.710902		PPAR Signaling	2.06	0.0467
B3GALT6	-0.0299205	0.213437		Complement System	2	0.0789
C1QTNF12	0.00399847	0.158317		NAD Signaling Pathway	1.82	0.0355
AL162741.1	-0.000537634	0.343436		eNOS Signaling	1.79	0.0349
UBE2J2	-0.00917374	0.665494		Coronavirus Replication Pathway	1.77	0.0652
LINC01786	-0.000452489	0.343436		Glycogen Degradation II	1.73	0.111
SCNN1D	-0.00491283	0.377415		LXR/RXR Activation	1.73	0.0385				Protein Ubiquitination Pathway					Inhibition of ARE-Mediated mRNA Degradation Pathway					BAG2 Signaling Pathway					FAT10 Signaling Pathway					Sirtuin Signaling Pathway					Necroptosis Signaling Pathway					Interferon Signaling					Death Receptor Signaling
ACAP3	0.0061725	0.80716		Gluconeogenesis I	1.73	0.0625				Gene Symbol - human (HUGO / HGNC / Entrez Gene)/Gene Symbol - mouse (Entrez Gene)/KEGG	Expr Other	Expr p-value	Expected		Gene Symbol - human (HUGO / HGNC / Entrez Gene)/Gene Symbol - mouse (Entrez Gene)/KEGG	Expr Other	Expr p-value	Expected		Gene Symbol - human (HUGO / HGNC / Entrez Gene)/Gene Symbol - mouse (Entrez Gene)/KEGG	Expr Other	Expr p-value	Expected		Gene Symbol - human (HUGO / HGNC / Entrez Gene)/Gene Symbol - mouse (Entrez Gene)/KEGG	Expr Other	Expr p-value	Expected		Gene Symbol - human (HUGO / HGNC / Entrez Gene)/Gene Symbol - mouse (Entrez Gene)/KEGG	Expr Other	Expr p-value	Expected		Gene Symbol - human (HUGO / HGNC / Entrez Gene)/Gene Symbol - mouse (Entrez Gene)/KEGG	Expr Other	Expr p-value	Expected		Gene Symbol - human (HUGO / HGNC / Entrez Gene)/Gene Symbol - mouse (Entrez Gene)/KEGG	Expr Other	Expr p-value	Expected		Gene Symbol - human (HUGO / HGNC / Entrez Gene)/Gene Symbol - mouse (Entrez Gene)/KEGG	Expr Other	Expr p-value	Expected
PUSL1	0.0141278	0.338007		Unfolded protein response	1.67	0.0444				B2M	-6.846	0.0131			EXOSC8	-0.065	0.0221	Down		HSP90AA1	-1.221	0.0378	Up		PSMA5	-0.051	0.0349			AGTRAP	-0.099	0.0469	Down		BIRC3	-0.096	0.0175	Up		IFI35	-0.132	0.00248	Up		BIRC3	-0.096	0.0175	Down
INTS11	-0.0292882	0.060665		NRF2-mediated Oxidative Stress Response	1.65	0.0295				BIRC3	-0.096	0.0175			PABPN1	0.058	0.0119	Up		HSPA1A	-3.095	0.0315	Up		PSMB7	-0.122	0.0345			APEX1	-0.081	0.0316			CAPN1	-0.07	0.0456	Up		IFITM1	-0.376	0.0227	Up		MAP4K4	-0.065	0.0127	Up
CPTP	-0.00547036	0.683318		Glycogen Degradation III	1.64	0.1				HLA-C	-2.085	0.0371			PSMA5	-0.051	0.0349			PSMA5	-0.051	0.0349			PSMB9	-0.14	0.0229			GABARAP	0.523	0.019	Up		FKBP1A	-0.152	0.021	Up		IFITM3	-2.179	0.00114	Up		PARP14	-0.059	0.037	Up
TAS1R3	-0.000833333	0.343436		Role of PKR in Interferon Induction and Antiviral Response	1.64	0.0365				HLA-F	-0.102	0.0185			PSMB7	-0.122	0.0345			PSMB7	-0.122	0.0345			PSMB10	-0.061	0.0249			H3F3A	0.386	0.0102	Up		TIMM9	-0.056	0.0132	Up		MX1	-0.089	0.028	Up		ROCK1	-0.061	0.0262	Up
DVL1	0.0104492	0.390247		IL-17 Signaling	1.61	0.0317				HSP90AA1	-1.221	0.0378			PSMB9	-0.14	0.0229			PSMB9	-0.14	0.0229			PSMC3	-0.106	0.0206			LDHA	-0.788	0.0323	Down		TIMM10	-0.093	0.0353	Up		OAS1	-0.072	0.0205	Up		SPTAN1	-0.058	0.0184	Up
MXRA8	-0.0053945	0.980014		D-myo-inositol (1,4,5)-trisphosphate Degradation	1.6	0.0952				HSP90AB1	-0.396	0.0487			PSMB10	-0.061	0.0249			PSMB10	-0.061	0.0249			PSMD1	-0.082	0.0174			LDHB	-0.139	0.0151	Down		TIMM17A	-0.051	0.0145	Up							TNFRSF1A	-0.13	0.0459	Up
AURKAIP1	-0.0643649	0.381604		Endoplasmic Reticulum Stress Pathway	1.6	0.0952				HSP90B1	-0.454	0.0275			PSMC3	-0.106	0.0206			PSMC3	-0.106	0.0206			PSME1	-0.198	0.00116	Up		NDUFA7	0.053	0.000702	Down		TNFRSF1A	-0.13	0.0459	Up							TNFSF10	-0.093	0.0158	Up
CCNL2	0.0130309	0.586295								HSPA1A	-3.095	0.0315			PSMD1	-0.082	0.0174			PSMD1	-0.082	0.0174			PSME2	-0.253	0.0275	Up		PGK1	-0.068	0.0434			TNFSF10	-0.093	0.0158	Up
MRPL20	-0.0213989	0.503684								HSPD1	-0.1	0.0397			PSME1	-0.198	0.00116	Up		PSME1	-0.198	0.00116	Down							SOD2	-0.379	0.0287	Up		TNIP1	-0.072	0.0096	Up
AL391244.3	-0.000851092	0.504981								PSMA5	-0.051	0.0349			PSME2	-0.253	0.0275	Up		PSME2	-0.253	0.0275	Down							TIMM9	-0.056	0.0132			TOMM20	-0.079	0.0229	Up
ANKRD65	-0.0259993	0.0636299								PSMB7	-0.122	0.0345			TNFRSF1A	-0.13	0.0459	Up												TIMM10	-0.093	0.0353
LINC01770	0	#DIV/0!								PSMB9	-0.14	0.0229			TNFSF10	-0.093	0.0158	Up												TIMM17A	-0.051	0.0145
VWA1	0.0220067	0.112392								PSMB10	-0.061	0.0249			TNFSF13B	-0.053	0.0459	Up												TOMM20	-0.079	0.0229
ATAD3C	-0.00109489	0.588178								PSMC3	-0.106	0.0206																		TUBA1C	-0.062	0.0336	Up
ATAD3B	-0.000474346	0.955535								PSMD1	-0.082	0.0174																		XRCC5	-0.089	0.011	Up
ATAD3A	-0.0177385	0.112819								PSME1	-0.198	0.00116
TMEM240	-0.00151677	0.560033								PSME2	-0.253	0.0275
SSU72	-0.0335101	0.289094								SUGT1	-0.061	0.00118
AL645728.1	-0.0118643	0.00439692								UBE2L6	-0.142	0.00552
FNDC10	0.00923503	0.25827
AL691432.2	-0.00547015	0.620377
MIB2	-0.0273334	0.264586
MMP23B	0.0840556	0.643735
CDK11B	0.00388789	0.837249
FO704657.1	0.00251549	0.5189
SLC35E2B	-0.020263	0.127993
CDK11A	0.011734	0.459169
SLC35E2A	0.0124051	0.420868
NADK	0.00883164	0.70237
GNB1	-0.0408452	0.0890175
AL109917.1	-0.0034623	0.2802
CALML6	-0.000668471	0.196529
TMEM52	-0.0335754	0.598755
CFAP74	0.000344947	0.803976
AL391845.2	0	#DIV/0!
GABRD	0.00131228	0.204904
PRKCZ	-0.000728289	0.925709
AL590822.2	-0.000369397	0.626478
PRKCZ-AS1	-0.00180333	0.166858
FAAP20	-0.0409311	0.336249
AL590822.1	0	#DIV/0!
SKI	-0.0105994	0.779721
MORN1	0.00187779	0.730944
RER1	-0.034163	0.597937
PEX10	-0.0131412	0.342503
PLCH2	-0.000198252	0.8798
PANK4	0.00920805	0.0748468
HES5	-0.000537634	0.343436
AL139246.5	-0.000473984	0.848682
TNFRSF14-AS1	0.00334293	0.372046
TNFRSF14	0.00445961	0.817389
AL139246.3	0.00136551	0.242538
FAM213B	0.000470032	0.946171
MMEL1	0	#DIV/0!
TTC34	0.000462082	0.835642
LINC00982	0.00020002	0.518516
PRDM16	0.000757747	0.478264
AL008733.1	0	#DIV/0!
AL590438.1	0	#DIV/0!
ARHGEF16	-0.00209214	0.446025
AL512413.1	0	#DIV/0!
MEGF6	0.0735735	0.307468
AL513320.1	0.000403169	0.676884
TPRG1L	-0.0074933	0.733691
WRAP73	-0.0109297	0.411516
TP73	-0.00296818	0.34389
SMIM1	-0.0045892	0.421255
LRRC47	-0.0221344	0.376101
AL365330.1	0	#DIV/0!
CEP104	-0.0175339	0.264294
DFFB	-0.00404517	0.638328
C1orf174	-0.00675464	0.629786
LINC01134	0	#DIV/0!
LINC01345	0	#DIV/0!
AL805961.2	0.00167751	0.167902
AJAP1	-0.00263906	0.103685
Z98259.3	0	#DIV/0!
NPHP4	0.00640138	0.642689
KCNAB2	-0.00969789	0.103144
CHD5	0.000453165	0.635715
RPL22	0.247676	0.348635
AL031847.1	0.000373958	0.343436
RNF207	0.00120387	0.560744
ICMT	-0.010669	0.597882
LINC00337	0.000662252	0.343436
GPR153	-0.0208059	0.453166
ACOT7	-0.0193169	0.129567
AL031848.2	0.00426152	0.289533
HES2	0.00317453	0.159102
ESPN	0.00201507	0.263165
TNFRSF25	0.00222476	0.38705
PLEKHG5	-0.00173382	0.771695
NOL9	-0.00362997	0.724336
TAS1R1	0.00156271	0.821843
ZBTB48	-0.0163789	0.245041
KLHL21	-0.0186412	0.206121
PHF13	0.00219931	0.854997
THAP3	-0.0115286	0.332305
DNAJC11	-0.000121913	0.991587
AL591163.1	0	#DIV/0!
CAMTA1-DT	0.000675906	0.692866
CAMTA1	0.0251742	0.447552
AL365194.1	0	#DIV/0!
AL359881.3	-0.00117647	0.343436
AL359881.2	0	#DIV/0!
AL359881.1	0	#DIV/0!
VAMP3	-0.0114747	0.607562
PER3	0.00536549	0.790401
Z98884.1	0	#DIV/0!
UTS2	-0.000452489	0.343436
TNFRSF9	0.000620844	0.199229
PARK7	-0.132916	0.296856
AL034417.4	-0.00229666	0.478908
AL034417.3	-0.00338648	0.712903
ERRFI1	0.00863929	0.363241
AL034417.2	0	#DIV/0!
SLC45A1	0.00680267	0.0649212
RERE	0.00691103	0.649349
AL096855.1	-0.000814789	0.45762
ENO1	-0.251502	0.017818
ENO1-AS1	-0.00163401	0.615335
CA6	0.00118544	0.382821
SLC2A5	-0.00154982	0.735334
GPR157	-0.00429105	0.302832
MIR34AHG	0.000274835	0.975529
LINC01759	-0.0147155	0.166648
H6PD	-0.00556489	0.757988
SPSB1	-0.0127135	0.473424
BX323043.1	-0.0013153	0.754794
AL928921.2	-0.00799604	0.0271914
SLC25A33	-0.00416349	0.787883
TMEM201	-0.00563235	0.428689
PIK3CD	-0.0025763	0.41601
PIK3CD-AS2	0.0050497	0.545783
CLSTN1	-0.0040355	0.924242
CTNNBIP1	0.0235983	0.185236
LZIC	-0.0372248	0.088099
NMNAT1	0.00727463	0.390104
RBP7	0.0108195	0.0655312
UBE4B	-0.00420942	0.890956
KIF1B	0.014422	0.595084
AL139424.3	0.0032402	0.346682
AL139424.2	0.0013683	0.153285
PGD	-0.00921017	0.556328
AL139424.1	0.000871801	0.309725
CENPS-CORT	-0.00128023	0.424456
CENPS	0.0110374	0.210444
CORT	-0.00215029	0.158401
DFFA	-0.0158632	0.388498
PEX14	0.00262745	0.856886
CASZ1	-0.00132952	0.652575
AL139423.1	-0.000641026	0.343436
C1orf127	0	#DIV/0!
TARDBP	0.0121837	0.52908
AL109811.4	0	#DIV/0!
MASP2	0	#DIV/0!
AL109811.3	-0.001782	0.0527163
SRM	-0.0412767	0.585674
EXOSC10	-0.0112099	0.40136
AL109811.1	-0.000556056	0.749707
AL109811.2	0.00526042	0.0714812
MTOR	0.00909468	0.178356
MTOR-AS1	0.000278551	0.343436
ANGPTL7	0.0507106	0.346388
UBIAD1	0.00731157	0.450188
AL031291.1	0.00046083	0.343436
DISP3	0.000826446	0.343436
AL031731.1	0.000610464	0.504009
FBXO2	0.00149021	0.663982
FBXO44	-0.00613204	0.761759
FBXO6	-0.0170517	0.258465
MAD2L2	-0.00852109	0.758044
DRAXIN	-0.00621555	0.128288
AGTRAP	-0.0992844	0.0469062
C1orf167	-0.0351504	0.0619537
AL953897.1	0	#DIV/0!
MTHFR	-0.0297893	0.023194
CLCN6	-0.00815298	0.380879
NPPA-AS1	-0.0038691	0.105528
NPPA	-0.000172082	0.839083
NPPB	0	#DIV/0!
KIAA2013	0.01408	0.418504
PLOD1	-0.00326512	0.912987
MFN2	-0.00710131	0.605924
MIIP	-0.0154902	0.383398
TNFRSF8	0	#DIV/0!
TNFRSF1B	-0.00825424	0.272721
VPS13D	-0.0105871	0.193137
DHRS3	-0.00990492	0.659177
AC254633.1	-0.000341764	0.602941
AADACL4	0	#DIV/0!
LRRC38	-0.00120343	0.3938
AL354712.1	0	#DIV/0!
PDPN	-0.076858	0.332999
PRDM2	-0.00669231	0.649997
KAZN	-0.0113519	0.73206
AL357873.1	-0.00383966	0.160951
TMEM51-AS1	0.00112308	0.175442
TMEM51	-0.00211783	0.775393
FHAD1	-0.0130402	0.267664
AL031283.2	0.000810065	0.839733
AL031283.1	-0.000626426	0.53699
EFHD2	-0.00296491	0.881628
CTRC	0	#DIV/0!
CELA2A	0	#DIV/0!
CELA2B	0	#DIV/0!
CASP9	-0.0242044	0.0964385
DNAJC16	0.0150934	0.129687
AGMAT	0.00209531	0.132367
AL121992.1	-0.00203567	0.157045
DDI2	-0.00630581	0.377484
PLEKHM2	-0.0115844	0.45933
SLC25A34	-0.00186026	0.506738
SLC25A34-AS1	-0.000452489	0.343436
FBLIM1	-0.00124874	0.916944
UQCRHL	-0.00817637	0.231014
AL450998.2	-0.0109937	0.137407
SPEN	0.00190151	0.904222
ZBTB17	0.00954972	0.375998
SRARP	0.0027263	0.177512
HSPB7	0.0255816	0.669977
CLCNKA	0.000900901	0.343436
CLCNKB	0.00254845	0.653512
FAM131C	0.00584976	0.306512
EPHA2	0.00595222	0.240693
AL451042.2	0.000195313	0.343436
AL451042.1	0	#DIV/0!
ARHGEF19	-0.0106461	0.55468
CPLANE2	-0.00181275	0.695125
FBXO42	-0.0090055	0.410938
SZRD1	0.00451158	0.825989
SPATA21	0.000195313	0.343436
NECAP2	-0.0359211	0.330714
LINC01772	0.00138145	0.101614
AL137802.2	-0.0028001	0.439405
AL137802.1	-0.000215983	0.343436
LINC01783	0	#DIV/0!
NBPF1	-0.00201798	0.804325
AL137798.1	0.000662252	0.343436
CROCC	-0.0094111	0.68633
BX284668.2	0	#DIV/0!
BX284668.5	0.0178694	0.334305
BX284668.6	-0.0111464	0.059869
MFAP2	0.16747	0.181229
ATP13A2	-0.0271403	0.186237
SDHB	-0.0156587	0.64431
PADI2	0	#DIV/0!
AL590644.1	0	#DIV/0!
PADI1	2.93403e-05	0.343436
PADI3	-0.000389257	0.556012
PADI4	0	#DIV/0!
PADI6	0	#DIV/0!
RCC2	-0.0242836	0.0547612
ARHGEF10L	-0.0115122	0.0475198
IGSF21	-0.000618085	0.694817
KLHDC7A	0	#DIV/0!
ALDH4A1	0.000513422	0.90917
IFFO2	-0.0108175	0.397287
UBR4	0.0153184	0.559311
AL035413.1	0.00435825	0.449765
EMC1	-0.0170177	0.0698881
MRTO4	-0.0394847	0.11955
AKR7A3	-0.00249982	0.580105
AKR7A2	0.0285662	0.751433
PQLC2	0.00210518	0.847736
CAPZB	0.173559	0.104026
MINOS1	0.0983242	0.250386
NBL1	0.914242	0.114271
TMCO4	-0.0212247	0.117191
RNF186	0	#DIV/0!
OTUD3	0.00356204	0.626886
PLA2G2A	-0.0126457	0.88782
PLA2G5	-0.0118728	0.113007
PLA2G2D	0	#DIV/0!
PLA2G2F	-0.000452489	0.343436
Z98257.1	0	#DIV/0!
PLA2G2C	-0.000452489	0.343436
UBXN10-AS1	0.000451391	0.875166
UBXN10	-0.000162955	0.88767
CAMK2N1	-0.0188393	0.632537
MUL1	-0.0199223	0.249362
FAM43B	-0.00704128	0.416986
CDA	-0.0119354	0.0936195
PINK1	-0.0652506	0.128721
PINK1-AS	-0.00189485	0.692327
DDOST	-0.0682119	0.0353007
KIF17	0	#DIV/0!
SH2D5	0.00046083	0.343436
AL663074.1	-0.000215983	0.343436
HP1BP3	0.0830521	0.0844653
EIF4G3	-0.00346986	0.827177
ECE1	0.00453948	0.801614
AL031005.1	0	#DIV/0!
AL031728.1	-0.000452489	0.343436
NBPF3	-0.000207548	0.967963
ALPL	0.0107202	0.397518
RAP1GAP	-0.00398733	0.17687
USP48	0.0175723	0.362681
LDLRAD2	0.000988598	0.569245
HSPG2	0.0295935	0.750634
CELA3B	0	#DIV/0!
LINC01635	0.000278551	0.343436
CDC42	0.0375796	0.783634
AL031281.2	-0.000473159	0.321127
WNT4	-0.0102945	0.167797
ZBTB40	-0.0186418	0.100334
EPHA8	0	#DIV/0!
C1QA	-0.000652035	0.894353
C1QC	0.000950881	0.841475
C1QB	0.00440678	0.0823772
EPHB2	0.00561072	0.521691
TEX46	-0.000537634	0.343436
KDM1A	-0.0245813	0.193569
AL031428.1	0	#DIV/0!
LUZP1	-0.0701599	0.170831
HTR1D	0	#DIV/0!
LINC01355	0.000556891	0.949651
AL109936.6	0	#DIV/0!
HNRNPR	0.0414022	0.322336
ZNF436	-0.0087593	0.317687
ZNF436-AS1	-0.018306	0.12067
AL109936.2	-0.00197749	0.569417
TCEA3	-0.0496919	0.10739
ASAP3	-0.0215273	0.12253
E2F2	-0.0017187	0.515838
AL021154.1	0	#DIV/0!
ID3	-0.853498	0.133571
MDS2	0	#DIV/0!
RPL11	-0.232071	0.691476
ELOA	-0.0181968	0.498313
ELOA-AS1	0.0105247	0.151024
PITHD1	-0.0293847	0.154366
LYPLA2	-0.0149475	0.133477
GALE	0.00461887	0.667998
HMGCL	-0.00657719	0.731074
FUCA1	0.0067609	0.65766
CNR2	-0.000215983	0.343436
PNRC2	0.00413257	0.924441
SRSF10	-0.00715921	0.74748
MYOM3	0.000538907	0.784199
IL22RA1	-0.00268558	0.76913
IFNLR1	0.00046083	0.343436
AL590683.1	0	#DIV/0!
GRHL3	-0.000231076	0.962436
STPG1	-0.00422339	0.25086
NIPAL3	-0.000889906	0.901693
RCAN3	-0.00207141	0.877509
AL445686.2	-0.00300107	0.443551
NCMAP	-0.000215983	0.343436
SRRM1	-0.0146533	0.780612
CLIC4	-0.0556352	0.193994
RUNX3	-0.0103996	0.543056
AL445471.2	-0.00154774	0.18942
AL050344.1	-0.000215983	0.343436
AL031432.1	0.000662252	0.343436
SYF2	-0.0531744	0.114086
AL031432.5	0.000278551	0.343436
RSRP1	-0.0361538	0.651103
AL031432.3	-0.000606823	0.794199
RHD	0	#DIV/0!
TMEM50A	0.00289372	0.950666
RHCE	-0.00422051	0.523596
MACO1	0.00736959	0.532586
LDLRAP1	0.00511258	0.780564
AL606491.1	0.00139074	0.825136
MAN1C1	0.0186836	0.5391
AL031280.1	-0.0021825	0.644673
SELENON	0.0173395	0.543431
AL020996.1	0.00257967	0.430958
MTFR1L	-0.0110652	0.612869
AUNIP	-0.00218657	0.169228
AL033528.2	0.000870974	0.461172
PAQR7	-0.0215282	0.218686
STMN1	0.0299675	0.588019
PAFAH2	-0.00966635	0.194871
EXTL1	0.00149666	0.586201
SLC30A2	-0.000153414	0.782517
TRIM63	0.00644684	0.349833
PDIK1L	0.0039291	0.688541
FAM110D	0.00317725	0.190827
AL391650.1	0	#DIV/0!
ZNF593	-0.0549069	0.0129529
CNKSR1	-0.000541479	0.633097
CATSPER4	0	#DIV/0!
CEP85	-0.00295978	0.593025
SH3BGRL3	-0.30442	0.437563
UBXN11	0.00130703	0.8747
CD52	0.0038968	0.36554
CRYBG2	0.000907587	0.283444
ZNF683	0	#DIV/0!
DHDDS	-0.0182042	0.141752
HMGN2	0.168234	0.277463
RPS6KA1	-0.00366312	0.0478802
AL512408.1	0.000519207	0.819389
ARID1A	0.0200526	0.36595
PIGV	-0.012431	0.368882
ZDHHC18	-0.0107357	0.259601
SFN	-0.0306418	0.776025
GPN2	-0.013381	0.134891
GPATCH3	0.00617829	0.541805
NUDC	-0.171914	0.0125293
KDF1	-0.000833333	0.343436
TRNP1	0.0031566	0.319668
TENT5B	-0.00570786	0.499087
SLC9A1	0.00327298	0.837129
WDTC1	-0.000255536	0.983494
TMEM222	-0.0547314	0.116717
SYTL1	0.00336607	0.484023
MAP3K6	0.00857365	0.41337
FCN3	-0.00305726	0.349397
CD164L2	0.00221401	0.226419
GPR3	0.00121707	0.1972
WASF2	-0.055159	0.246059
BX293535.1	0.000826446	0.343436
AHDC1	0.0153991	0.289193
FGR	0.000809266	0.847823
LINC02574	-0.000273294	0.907043
IFI6	-0.514694	0.100044
AL445490.1	-0.000537634	0.343436
FAM76A	0.00283819	0.910685
STX12	-0.0202727	0.446291
PPP1R8	0.00525179	0.696756
THEMIS2	-0.0019707	0.518956
RPA2	-0.0251952	0.453297
SMPDL3B	0	#DIV/0!
AL512288.1	0	#DIV/0!
XKR8	0.0104758	0.448736
EYA3	-0.0121431	0.306193
PTAFR	-0.000904977	0.343436
DNAJC8	-0.0340608	0.208955
ATP5IF1	0.126254	0.0161769
AL353622.1	0.00183726	0.388762
SESN2	-0.00028856	0.986358
MED18	-0.00835444	0.43311
PHACTR4	-0.00115505	0.942435
RCC1	0.000835232	0.948619
TRNAU1AP	-0.00834004	0.701406
SNHG12	0.00605183	0.461125
TAF12	0.0020428	0.943234
RAB42	0.0124434	0.121664
LINC01715	-0.009692	0.0332647
AL360012.1	0.000684918	0.489001
GMEB1	0.00876749	0.29962
YTHDF2	-0.00064061	0.98347
EPB41	-0.00113207	0.847842
TMEM200B	0.012677	0.422556
SRSF4	-0.0385729	0.15965
MECR	-0.0254465	0.0871584
PTPRU	-0.00656186	0.402757
MATN1	-0.00212193	0.25175
MATN1-AS1	-0.00487589	0.411628
LAPTM5	0.00100373	0.816417
LINC01778	-0.000663935	0.667235
SDC3	-0.0221045	0.418022
PUM1	0.00349983	0.780404
NKAIN1	0.000488101	0.405474
SNRNP40	0.0158121	0.537247
ZCCHC17	0.0160483	0.514656
AL451070.1	0	#DIV/0!
FABP3	-0.0673121	0.23041
SERINC2	-0.0093481	0.333766
TINAGL1	0.00539891	0.340017
HCRTR1	0	#DIV/0!
PEF1	-0.036248	0.528242
AC114488.2	0	#DIV/0!
AC114488.3	-0.000236653	0.343436
COL16A1	0.373112	0.0272416
ADGRB2	0.00325901	0.647166
SPOCD1	0.00170011	0.438146
AL354919.1	0.000436339	0.8925
AL136115.2	0.000629185	0.459517
PTP4A2	-0.109041	0.0178928
AL136115.1	0	#DIV/0!
KHDRBS1	-0.0394086	0.387163
AL445248.1	-0.00131642	0.190429
TMEM39B	0.0185177	0.206487
KPNA6	-0.00646785	0.680807
TXLNA	-0.00350561	0.868603
CCDC28B	-0.0121546	0.662744
AL049795.1	-0.000420462	0.873686
IQCC	0.00266983	0.624714
DCDC2B	0	#DIV/0!
TMEM234	6.02936e-05	0.997597
EIF3I	-0.0260745	0.528571
FAM167B	-0.00477874	0.32967
LCK	0.00163934	0.343436
HDAC1	0.0250387	0.219291
MARCKSL1	0.000906379	0.973242
TSSK3	0.00183772	0.551874
FAM229A	-0.0107198	0.319314
BSDC1	0.00371501	0.899416
ZBTB8B	0.000857564	0.232129
ZBTB8A	-0.00616496	0.678414
ZBTB8OS	-0.0441852	0.0714953
RBBP4	0.00115279	0.951857
SYNC	-0.0166165	0.441702
AC114489.1	0	#DIV/0!
KIAA1522	-0.0052387	0.67003
YARS	4.5074e-05	0.99859
S100PBP	0.0255118	0.0175975
FNDC5	0.00748302	0.263838
HPCA	0.00136237	0.675002
TMEM54	-0.0531363	0.0591156
RNF19B	0.00160363	0.911834
AK2	-0.0417366	0.0607992
AZIN2	0.00204802	0.870062
TRIM62	0.000591839	0.923734
AL662907.3	0.00046083	0.343436
ZNF362	0.0162059	0.344806
AL513327.1	0.00046083	0.343436
PHC2	-0.0573888	0.0405528
ZSCAN20	-0.00221882	0.760703
CSMD2	0.00101864	0.708766
C1orf94	-0.000215983	0.343436
SMIM12	0.0113381	0.610222
GJB5	0.00156279	0.41237
GJB4	-0.000215983	0.343436
GJB3	0.00231333	0.579451
GJA4	-0.00211822	0.481852
DLGAP3	0.000203653	0.780125
AC114490.3	-0.00311589	0.703357
AC114490.2	0.0145972	0.229051
TMEM35B	0	#DIV/0!
ZMYM6	0.00611375	0.686722
ZMYM1	-0.00715743	0.28503
AL590434.1	0	#DIV/0!
SFPQ	0.0573214	0.170829
ZMYM4	0.00244107	0.852764
KIAA0319L	-0.0182617	0.211159
NCDN	-0.00316353	0.787039
AC004865.2	0.00310967	0.299453
TFAP2E	0.00091538	0.393395
PSMB2	0.0117368	0.836536
C1orf216	0.0145846	0.512153
CLSPN	-0.00327678	0.568668
AGO4	0.012996	0.060342
AGO1	-0.0234932	0.0397236
AL139286.2	-0.000848894	0.221087
AGO3	0.0224331	0.0776267
TEKT2	0	#DIV/0!
ADPRHL2	-0.0285447	0.0613455
COL8A2	-0.075307	0.0293222
TRAPPC3	-0.0133967	0.716312
MAP7D1	0.0103809	0.53605
THRAP3	-0.0359268	0.24592
SH3D21	0.00328979	0.377862
EVA1B	-0.0105191	0.859829
AL591845.1	0.000738343	0.845059
STK40	-0.0126364	0.588086
LSM10	-0.0288185	0.557358
OSCP1	-0.0189961	0.106498
MRPS15	-0.00910283	0.82919
CSF3R	-0.000362474	0.629917
GRIK3	0.000195313	0.343436
AL031430.1	0	#DIV/0!
LINC01137	-0.0128928	0.07432
ZC3H12A	-0.02346	0.123633
MEAF6	0.0807438	0.00293062
SNIP1	-0.000936687	0.944345
DNALI1	-0.00245288	0.745957
GNL2	0.00952505	0.58928
RSPO1	-0.0183141	0.608649
C1orf109	-0.0244048	0.290898
CDCA8	-0.00216852	0.393323
EPHA10	0	#DIV/0!
MANEAL	-0.000452489	0.343436
YRDC	-0.0059977	0.53836
C1orf122	0.00078739	0.994066
MTF1	-0.0238867	0.110059
AL929472.2	0	#DIV/0!
INPP5B	0.0070393	0.615704
SF3A3	-0.0300111	0.0550637
FHL3	-0.0247999	0.420012
UTP11	-0.019398	0.338534
POU3F1	0.00378417	0.365354
AL139158.2	-0.000513386	0.715315
RRAGC	-0.0200383	0.120164
AL139260.1	0.00766222	0.364678
MYCBP	-0.00836737	0.414123
AL139260.3	0	#DIV/0!
RHBDL2	0.0030572	0.587178
AKIRIN1	0.0180183	0.481619
NDUFS5	0.00894893	0.913717
MACF1	-0.0209355	0.349267
BMP8A	0	#DIV/0!
PABPC4	-0.0372731	0.158943
HEYL	0.00112206	0.89772
HPCAL4	0.000826446	0.343436
PPIE	-0.037825	0.231453
BMP8B	0.00225841	0.277904
OXCT2	-3.43677e-05	0.992434
AL033527.3	0	#DIV/0!
AL033527.5	0	#DIV/0!
TRIT1	-0.0148324	0.209594
MYCL	0.000312996	0.87943
AL033527.2	0	#DIV/0!
MFSD2A	-0.00542108	0.536167
CAP1	0.00155005	0.972216
PPT1	-0.0163532	0.38288
RLF	0.00869404	0.457859
TMCO2	-0.000641026	0.343436
AL050341.2	-0.00587383	0.593975
ZMPSTE24	0.00762531	0.722288
COL9A2	-0.00202151	0.626647
SMAP2	0.0148621	0.100801
ZFP69B	-0.000996496	0.498667
ZFP69	0.00357916	0.395081
AL603839.3	0.00493533	0.259039
EXO5	0.0035841	0.615156
ZNF684	-0.00647428	0.4221
RIMS3	0.00222954	0.445018
NFYC-AS1	0.00602179	0.0566607
NFYC	-0.0370615	0.0921771
KCNQ4	0	#DIV/0!
CITED4	-0.00223967	0.717276
AC119677.1	0	#DIV/0!
CTPS1	-0.0212194	0.0132675
SLFNL1-AS1	-0.000215983	0.343436
SLFNL1	-0.000437599	0.537561
SCMH1	-0.00670149	0.615877
AC093151.3	0.000425532	0.343436
FOXO6	-0.00602254	0.139546
AC093151.2	-0.000884503	0.359454
EDN2	0.00491376	0.192528
HIVEP3	-0.00600329	0.427295
GUCA2B	0	#DIV/0!
FOXJ3	0.0145036	0.339779
RIMKLA	-0.000305497	0.861415
ZMYND12	-0.00086887	0.613594
PPCS	-0.0863934	0.0153812
CCDC30	0.000616611	0.897066
PPIH	0.00299046	0.866196
AC098484.2	-0.00377461	0.186914
YBX1	0.0385623	0.81924
CLDN19	0	#DIV/0!
P3H1	0.00945105	0.824263
C1orf50	-0.00485352	0.690497
AC098484.3	0.000195313	0.343436
TMEM269	-0.000833333	0.343436
SVBP	-0.032609	0.391562
ERMAP	-0.00412661	0.678305
AL512353.1	0.00424347	0.209634
ZNF691	-0.00755115	0.143401
SLC2A1	-0.0075892	0.493438
SLC2A1-AS1	-0.00013091	0.971609
FAM183A	-0.0030303	0.343436
EBNA1BP2	0.00997418	0.613242
CFAP57	-0.0030305	0.62546
TMEM125	0.00108696	0.343436
C1orf210	0.00248672	0.386957
TIE1	0.00178082	0.457663
MPL	0	#DIV/0!
AL139289.2	-0.00180396	0.628532
CDC20	-0.00168741	0.711864
ELOVL1	0.0334741	0.229016
MED8	-0.021647	0.16938
SZT2	0.00890848	0.271583
SZT2-AS1	-0.000632911	0.343436
HYI	-0.000174399	0.990685
PTPRF	-0.00875967	0.477851
AL451062.3	0	#DIV/0!
KDM4A	0.00132553	0.923209
KDM4A-AS1	2.12261e-05	0.983046
ST3GAL3	-0.000691332	0.937323
AL451062.1	0.00143099	0.27434
ARTN	-6.18637e-05	0.923901
AL357079.1	0.00421641	0.146336
IPO13	-0.00124141	0.900825
DPH2	-0.0112874	0.423935
ATP6V0B	0.0702121	0.0925962
B4GALT2	-0.003998	0.892105
CCDC24	-0.0158439	0.00347392
SLC6A9	0.00202701	0.49149
AL139220.2	-0.00302198	0.238921
DMAP1	-0.0368648	0.0480362
ERI3	-0.0381809	0.121593
RNF220	-0.0110255	0.348775
TMEM53	-0.0041633	0.690522
ARMH1	-0.00394818	0.201985
KIF2C	-0.00119612	0.488247
AL592166.1	0.00129648	0.187257
RPS8	0.0227815	0.927733
BEST4	0.00443568	0.104087
PLK3	-0.0365086	0.162789
TCTEX1D4	-0.000850841	0.737208
BTBD19	-0.0110805	0.27255
PTCH2	0.00106389	0.81068
EIF2B3	-0.0383973	0.17064
HECTD3	-0.00409602	0.56674
UROD	-0.0154695	0.770813
ZSWIM5	-0.000215983	0.343436
LINC01144	0.000126186	0.933285
HPDL	-0.000564591	0.520918
MUTYH	0.0078347	0.523571
TOE1	-0.0153759	0.400004
TESK2	-0.00306805	0.324015
CCDC163	0.00589204	0.157851
MMACHC	-0.00442478	0.131559
PRDX1	-0.171429	0.0410791
AKR1A1	-0.0582024	0.284794
NASP	0.014813	0.578751
CCDC17	-0.00362055	0.0988909
GPBP1L1	-0.00392328	0.809188
TMEM69	-0.0345141	0.0163968
IPP	-0.0105586	0.138319
MAST2	0.00914789	0.572935
PIK3R3	-0.0018068	0.813848
AL358075.1	0	#DIV/0!
AL358075.2	0.00102001	0.213824
TSPAN1	-0.000612461	0.749368
POMGNT1	-0.0193726	0.359738
LURAP1	0.00369397	0.719308
RAD54L	-0.00125744	0.466887
LRRC41	-0.014616	0.527102
UQCRH	0.0111445	0.836912
NSUN4	0.0111855	0.172979
FAAH	0.0029516	0.371004
DMBX1	0	#DIV/0!
KNCN	0	#DIV/0!
MKNK1	-0.00839926	0.788608
MOB3C	-0.0409124	0.0184478
ATPAF1	-0.0284671	0.0445123
EFCAB14	-0.0234619	0.115627
CYP4B1	0.0114831	0.650911
CYP4A11	0	#DIV/0!
CYP4X1	0.00121848	0.718295
CYP4Z1	0.000112632	0.343436
CYP4A22-AS1	-0.0012653	0.191086
CYP4A22	0	#DIV/0!
LINC00853	0.00156064	0.775839
PDZK1IP1	-0.00785232	0.410286
TAL1	-0.000215983	0.343436
AL135960.1	0	#DIV/0!
STIL	-0.004233	0.267637
CMPK1	0.0365742	0.433747
LINC01389	-0.00163464	0.357347
FOXE3	0.000131574	0.907502
FOXD2-AS1	1.4481e-05	0.994651
FOXD2	-0.000112246	0.956501
TRABD2B	-0.00817456	0.235092
AC096541.1	-0.000452489	0.343436
SLC5A9	0	#DIV/0!
AL109659.2	0.000322195	0.76281
SPATA6	0.00226794	0.745965
AGBL4	-0.00211296	0.449716
BEND5	-0.00316879	0.8333
ELAVL4	-0.0010101	0.343436
DMRTA2	-0.00146259	0.200936
FAF1	-0.0236164	0.159795
CDKN2C	0.0409285	0.319019
LINC01562	-0.000452489	0.343436
RNF11	0.0262963	0.533297
AL162430.2	0	#DIV/0!
TTC39A	0.0021401	0.442246
TTC39A-AS1	0.00109621	0.254367
EPS15	0.0437579	0.21379
AC104170.1	-0.000215983	0.343436
OSBPL9	0.0111036	0.501077
NRDC	-0.0326227	0.0669583
AL050343.1	-0.0011001	0.73865
AL050343.2	0.00128227	0.266656
RAB3B	-0.00499224	0.0485492
TXNDC12	0.0180782	0.507069
KTI12	0.00646333	0.583479
BTF3L4	-0.00299668	0.926127
ZFYVE9	0.00189643	0.867982
CC2D1B	0.00103077	0.906759
AL513218.1	0.0027027	0.343436
ORC1	0.00198807	0.302563
PRPF38A	0.0142497	0.48515
TUT4	0.0199229	0.244404
GPX7	-0.00699119	0.901715
SHISAL2A	0.00375389	0.0271245
COA7	-0.00249067	0.706372
ZYG11B	-0.00490263	0.736507
ZYG11A	-0.000632911	0.343436
ECHDC2	-0.0108626	0.468134
SCP2	-0.0162117	0.772068
PODN	-0.0347605	0.792494
AL445183.1	0.000870974	0.461172
SLC1A7	0.00618304	0.451074
AL445183.2	0.00240819	0.500922
CPT2	0.0161398	0.057734
AL606760.2	0.000590282	0.6272
C1orf123	-0.0508186	0.269012
AL606760.3	0.00100737	0.440198
MAGOH	-0.0596334	0.0103926
AL606760.1	-0.00327171	0.0611613
LRP8	-0.0021341	0.606093
AC119428.2	0	#DIV/0!
GLIS1	0.0163798	0.10556
NDC1	-0.01251	0.14401
YIPF1	-0.0217649	0.0827468
DIO1	0	#DIV/0!
HSPB11	0.0176252	0.526398
LRRC42	-0.00192275	0.91254
LDLRAD1	-0.000431965	0.343436
TMEM59	-0.0306167	0.787274
TCEANC2	0.00192231	0.708999
AL357673.1	0.000195313	0.343436
AL357673.2	0	#DIV/0!
CYB5RL	0.000603554	0.94605
MRPL37	-0.0184138	0.3408
SSBP3	-0.0117912	0.760298
SSBP3-AS1	0	#DIV/0!
AC099796.1	0	#DIV/0!
ACOT11	-0.00976313	0.223979
FAM151A	0	#DIV/0!
MROH7	0.000707003	0.774157
TTC4	0.000359746	0.948665
PARS2	0.00401472	0.450969
TTC22	0	#DIV/0!
LEXM	0	#DIV/0!
DHCR24	0.00676828	0.695938
AC096536.3	0	#DIV/0!
AC096536.1	0.00049017	0.312868
TMEM61	-0.000806849	0.355585
BSND	0	#DIV/0!
PCSK9	-0.00272956	0.571521
USP24	-0.00110601	0.916504
MIR4422HG	-0.00171965	0.253285
AL603840.1	0.0191553	0.278883
AC119674.1	0.000799705	0.825079
AC119674.2	-0.00854177	0.0729746
PLPP3	-0.201058	0.437096
PRKAA2	-0.00902928	0.120865
FYB2	0	#DIV/0!
DAB1	-0.00238095	0.343436
OMA1	0.0160373	0.0623891
TACSTD2	0.0099434	0.807647
MYSM1	-0.00545259	0.413479
AL136985.3	0	#DIV/0!
JUN	0.469961	0.538766
LINC01135	0	#DIV/0!
AL136985.2	-0.000215983	0.343436
AC105277.1	0.00140992	0.684646
LINC01358	-0.0125699	0.168672
AC093424.1	0.000366409	0.918949
FGGY	-0.00673785	0.493294
HOOK1	-0.00390406	0.214419
CYP2J2	-0.00260477	0.423465
C1orf87	0.00304098	0.100848
LINC01748	0	#DIV/0!
AC099792.1	-0.000641026	0.343436
NFIA	-0.0144481	0.673323
NFIA-AS2	0.00712098	0.202057
AC099791.3	0	#DIV/0!
TM2D1	-0.0327663	0.483604
AC099791.2	-0.000709966	0.654942
PATJ	0.00290536	0.761572
L1TD1	-0.00122392	0.63705
KANK4	0.000213434	0.860054
USP1	-0.000296746	0.988867
DOCK7	-0.00754189	0.576426
AC103923.1	-0.000452489	0.343436
ATG4C	0.00743228	0.550028
FOXD3-AS1	0.00248672	0.386957
FOXD3	0.00577936	0.310396
ALG6	0.0145986	0.184398
ITGB3BP	-0.00903871	0.646387
EFCAB7	-0.00183647	0.846436
PGM1	0.0166071	0.510357
ROR1	-0.000630751	0.973924
ROR1-AS1	-0.000177921	0.9108
AL445205.1	0	#DIV/0!
UBE2U	0	#DIV/0!
CACHD1	0.00147473	0.891498
RAVER2	0.00413385	0.475854
JAK1	-0.0504439	0.0664112
AL357078.3	-0.00392822	0.248
AL357078.1	-0.000884454	0.167979
AK4	-0.00569691	0.538833
DNAJC6	-0.00436036	0.106713
LEPROT	0.00879862	0.882482
LEPR	-0.0118465	0.811255
PDE4B	-0.00104763	0.924158
SGIP1	-0.0147071	0.240224
AL139147.1	-0.000180196	0.343436
TCTEX1D1	0.00046083	0.343436
WDR78	-0.00494279	0.417142
MIER1	-0.0401769	0.0218733
SLC35D1	-0.0110337	0.142508
IL23R	0	#DIV/0!
IL12RB2	0	#DIV/0!
SERBP1	0.028706	0.652126
GADD45A	-0.0371182	0.674083
GNG12	-0.0254555	0.498738
GNG12-AS1	-0.00668889	0.0391171
DIRAS3	-0.0235055	0.522918
WLS	0.020823	0.491981
RPE65	0	#DIV/0!
DEPDC1	0.000832706	0.686807
DEPDC1-AS1	-0.00117647	0.343436
AL033530.1	0	#DIV/0!
LRRC7	0.000712573	0.794248
LRRC40	0.00660401	0.659183
SRSF11	0.0474617	0.37063
ANKRD13C	-0.0272098	0.0472789
HHLA3	-0.0227347	0.216832
AL158839.1	0	#DIV/0!
CTH	0.00289182	0.426508
AL354872.2	0.000826446	0.343436
LINC01788	-0.00136727	0.55738
PTGER3	-0.0661347	0.0317908
AL031429.1	-0.0063255	0.318747
ZRANB2-AS1	-0.000265516	0.774412
ZRANB2	0.0383354	0.384094
NEGR1	-0.0646213	0.0758089
AL583808.1	0	#DIV/0!
LRRIQ3	0.00077854	0.809468
FPGT	-0.0130485	0.0580153
FPGT-TNNI3K	0.00487105	0.213468
TNNI3K	0.000980468	0.753284
AC105271.1	0.000900901	0.343436
LRRC53	0	#DIV/0!
ERICH3	-0.00594725	0.0877397
AC135803.1	-0.000666606	0.770602
CRYZ	-0.0141982	0.475859
TYW3	-0.0509332	0.14972
LHX8	0.00140718	0.288298
SLC44A5	0.000851064	0.343436
ACADM	-0.00573795	0.797993
RABGGTB	-0.0216779	0.137707
MSH4	0	#DIV/0!
ST6GALNAC3	0.00258238	0.203425
AC104458.1	0.000195313	0.343436
ST6GALNAC5	-8.22768e-05	0.970447
PIGK	-0.0138016	0.497885
AK5	0.0205163	0.266801
AC118549.1	-0.0314158	0.0895136
USP33	0.0443942	0.122866
MIGA1	-0.00732111	0.440355
NEXN-AS1	-0.00408092	0.39586
NEXN	-0.0267269	0.643326
FUBP1	-0.00628996	0.729761
DNAJB4	-0.021049	0.263949
GIPC2	0.00137752	0.491495
AC103591.3	0.00239223	0.563833
PTGFR	-0.0282655	0.455471
IFI44L	-0.130769	0.0467739
IFI44	-0.0642483	0.0021309
ADGRL4	0.0330845	0.245897
LINC01781	0	#DIV/0!
ADGRL2	0.00279874	0.826458
AC117944.1	-0.00122608	0.255309
LINC01362	0	#DIV/0!
LINC01361	0	#DIV/0!
LINC01725	-4.16484e-05	0.988165
AL035706.1	0.00156897	0.427393
TTLL7	-0.000294397	0.97303
AC104454.2	0	#DIV/0!
AL359504.2	0.00567088	0.398582
PRKACB	0.00446624	0.717118
SAMD13	-0.00623643	0.371855
DNASE2B	-0.000212489	0.837272
RPF1	-0.0287974	0.00494134
GNG5	-0.0302305	0.525291
SPATA1	0.00205042	0.696783
CTBS	0.00171488	0.896505
SSX2IP	0.00314743	0.578427
LPAR3	0	#DIV/0!
MCOLN2	0.00212688	0.0965683
WDR63	-0.000101457	0.982143
MCOLN3	-0.00417457	0.902659
SYDE2	-0.00693507	0.591787
C1orf52	0.0107208	0.482013
BCL10	0.00615078	0.648862
AL078459.1	0.00100945	0.581305
DDAH1	-0.027704	0.265665
AL360219.1	-0.00228431	0.606306
AC092807.3	-0.0385188	0.183427
AC092807.2	7.76826e-05	0.935312
CYR61	-1.04742	0.328236
AC092807.1	-0.00149684	0.173487
ZNHIT6	0.000380973	0.984168
COL24A1	0.00538251	0.262101
AL136382.1	-0.000215983	0.343436
ODF2L	-0.0378583	0.0727846
CLCA2	-0.0048367	0.201114
CLCA4	0	#DIV/0!
AL356270.1	0	#DIV/0!
AL049597.2	-0.00169657	0.772435
SH3GLB1	0.00959505	0.817751
SELENOF	-0.00768469	0.916922
HS2ST1	-0.0148524	0.484738
AC093155.3	-0.0055081	0.351236
LINC01140	-0.00194243	0.804081
AC099062.1	0.000209763	0.808982
LMO4	0.00322883	0.929264
PKN2-AS1	0.00183529	0.169807
PKN2	-0.0301554	0.193138
GTF2B	-0.0122682	0.450302
KYAT3	-0.00369758	0.815053
RBMXL1	-0.00139156	0.859499
GBP3	0.00600319	0.743553
GBP1	-0.0753769	0.00418105
GBP2	-0.0391417	0.0145622
GBP7	-0.000537634	0.343436
GBP4	-0.0240534	0.0747138
AC099063.4	0.000257881	0.383665
GBP5	0.00268038	0.683574
GBP6	0.000564076	0.790203
LRRC8B	0.00673582	0.347201
LRRC8C-DT	0.00314676	0.52081
LRRC8C	-0.00217018	0.803897
AC099568.2	-0.000641026	0.343436
LRRC8D	0.000355026	0.887495
ZNF326	-0.046612	0.017785
BARHL2	0	#DIV/0!
LINC01763	0.00128227	0.266656
ZNF644	-0.0206169	0.437453
HFM1	0.000913019	0.479772
CDC7	-0.00536085	0.203572
TGFBR3	-0.0817468	0.371584
BRDT	0	#DIV/0!
EPHX4	0.000195313	0.343436
BTBD8	0.00161555	0.688145
AC104836.1	-0.000632911	0.343436
GLMN	-0.00771338	0.259908
RPAP2	-0.0339053	0.0234465
GFI1	0	#DIV/0!
EVI5	-0.0304074	0.0873334
RPL5	-0.108136	0.590689
FAM69A	0.00933338	0.568838
MTF2	-0.000255228	0.988694
TMED5	-0.00340056	0.803712
CCDC18	0.00904026	0.226832
DR1	0.0334765	0.296571
FNBP1L	0.00578209	0.618272
BCAR3	-0.00222762	0.75152
AL109613.1	0	#DIV/0!
DNTTIP2	0.00543226	0.729479
GCLM	0.0157126	0.437734
ABCA4	0.00273407	0.101138
ARHGAP29	-0.0180837	0.540782
AC097059.1	-0.00163932	0.606608
ABCD3	-0.00375721	0.828544
F3	0.00580902	0.765754
SLC44A3	-0.0174901	0.0278902
CNN3	-0.0398628	0.694906
AC105942.1	0.00207805	0.907861
ALG14	-0.00478037	0.846041
AC095033.1	0.000940803	0.205457
TMEM56	-0.00461449	0.235727
TMEM56-RWDD3	0.00057478	0.578176
AC092802.1	-0.00358217	0.296236
RWDD3	0.000695541	0.756381
AL356479.1	0	#DIV/0!
AL683887.1	0	#DIV/0!
PTBP2	0.0140933	0.208009
DPYD	6.04424e-05	0.996803
SNX7	-0.0816955	0.136186
PLPPR5	0.00257404	0.145862
PLPPR4	0.00939503	0.029355
LINC01708	0	#DIV/0!
PALMD	-0.0151281	0.265797
FRRS1	0.00106894	0.853939
AGL	-0.0589556	0.0122414
AC118553.1	-0.00688491	0.142281
SLC35A3	-0.0158568	0.287941
AC118553.2	0.000485129	0.85555
MFSD14A	0.0159121	0.233156
SASS6	-0.00166111	0.907347
TRMT13	-0.0614805	0.0131225
LRRC39	0.00192852	0.177409
DBT	-0.00897477	0.4541
RTCA-AS1	-0.00250436	0.499725
RTCA	-0.0211841	0.186435
CDC14A	-0.000545162	0.901966
GPR88	0	#DIV/0!
VCAM1	-0.0817967	0.235718
EXTL2	-0.0244073	0.242297
AC104506.1	0.0060784	0.359287
SLC30A7	-0.00799943	0.619613
DPH5	-0.030061	0.0410153
AC093157.2	0.000567299	0.647576
AC093157.1	0.002578	0.860637
AL109741.1	-0.000932395	0.547457
S1PR1	0.0132325	0.0210309
OLFM3	-0.00155057	0.682538
COL11A1	-0.0283036	0.611374
RNPC3	-0.0027868	0.822739
AMY2B	-0.0039925	0.464622
PRMT6	0.00693761	0.284131
NTNG1	0.00712164	0.321227
VAV3	0.00506202	0.0105133
VAV3-AS1	-0.000452489	0.343436
AL390036.1	0	#DIV/0!
SLC25A24	0.0289136	0.159301
AL359258.2	-0.00149849	0.810735
FAM102B	-0.0259994	0.124516
HENMT1	0.00422666	0.657323
PRPF38B	-0.0294294	0.324687
FNDC7	0	#DIV/0!
STXBP3	-0.00286455	0.884823
AKNAD1	-0.0129038	0.287408
AL449266.1	-2.06702e-05	0.343436
SPATA42	-0.00208873	0.132324
GPSM2	-0.0121563	0.632673
CLCC1	-0.00509527	0.778959
WDR47	-0.00341259	0.495583
TAF13	0.00527314	0.839242
AL356488.3	-0.00624885	0.218181
TMEM167B	0.0122868	0.746994
AL356488.2	-0.00079444	0.360511
C1orf194	-0.000632911	0.343436
KIAA1324	-0.00253124	0.622237
SARS	-0.0445516	0.298462
CELSR2	0.000473864	0.175136
PSRC1	0.000564155	0.889509
MYBPHL	0.00165289	0.343436
SORT1	-0.007865	0.00397936
PSMA5	-0.0507743	0.0348531
SYPL2	-0.00144261	0.182996
ATXN7L2	0.000875494	0.689249
CYB561D1	-0.00336799	0.804554
AMIGO1	0.00123269	0.752804
GPR61	0	#DIV/0!
GNAI3	0.0378396	0.197461
AMPD2	-0.0193319	0.0604586
GSTM4	-0.016358	0.669137
GSTM2	0.00923745	0.283189
GSTM1	-0.00400238	0.227246
AC000032.1	0	#DIV/0!
GSTM5	-0.06247	0.156265
GSTM3	-0.0609165	0.216951
AL450468.2	0.000900901	0.343436
CSF1	-0.0888831	0.0294931
AHCYL1	-0.00782786	0.603756
STRIP1	-0.0160296	0.0837188
AL160006.1	-0.0047354	0.503713
ALX3	-0.00489753	0.392816
UBL4B	-0.0011413	0.688813
SLC6A17	-0.000558305	0.324533
LINC02586	0	#DIV/0!
KCNC4	-0.00632846	0.235089
RBM15-AS1	0	#DIV/0!
RBM15	-0.00853143	0.122492
SLC16A4	-0.00733314	0.110354
AL355488.1	0.00355917	0.630003
LAMTOR5	-0.0774401	0.406372
PROK1	0.000702518	0.831677
KCNA2	-0.000180196	0.343436
AL365361.1	0.000600388	0.52983
KCNA3	0.00218049	0.172444
CD53	-0.000206674	0.840006
AL360270.1	0	#DIV/0!
LRIF1	0.0096945	0.437943
AL360270.3	-0.00148919	0.585126
DRAM2	-0.0403637	0.0386835
CEPT1	0.0139318	0.209767
AL355816.2	0.00023326	0.911494
DENND2D	-0.00237262	0.145764
CHI3L2	0.0378182	0.344691
PIFO	0.00706686	0.412392
OVGP1	0.000886143	0.788676
WDR77	-0.0169459	0.275419
ATP5PB	-0.0434269	0.312929
C1orf162	0.00217807	0.661037
TMIGD3	0	#DIV/0!
ADORA3	0	#DIV/0!
RAP1A	0.00062173	0.977207
LINC01160	0	#DIV/0!
INKA2	0	#DIV/0!
DDX20	0.0170944	0.155486
KCND3	-0.0126337	0.141711
LINC01750	-0.00379187	0.508614
AL445426.1	-0.00195937	0.582232
CTTNBP2NL	-0.0180905	0.184113
WNT2B	-0.0103558	0.340264
AL354760.1	0.000999256	0.322971
ST7L	0.00972175	0.302446
CAPZA1	0.0348892	0.404205
MOV10	-0.00247531	0.826428
AL603832.1	-0.000658691	0.468447
RHOC	-0.0578894	0.527354
PPM1J	-0.00294364	0.384269
AL603832.2	-0.000314609	0.84524
FAM19A3	-0.00199429	0.256433
LINC01356	0	#DIV/0!
AL390729.1	0.00111724	0.654422
SLC16A1	-0.00944868	0.662348
SLC16A1-AS1	-0.0284013	0.134256
AL357055.3	0.00133279	0.657793
LRIG2	0.0111348	0.122605
MAGI3	-0.000224418	0.980979
PHTF1	-0.0284409	0.0417922
RSBN1	-0.00803197	0.657489
PTPN22	-0.00125546	0.270919
AP4B1-AS1	0	#DIV/0!
BCL2L15	-0.000765684	0.441097
AP4B1	-0.00352381	0.627453
DCLRE1B	-0.0110307	0.10164
HIPK1-AS1	0.00348	0.26563
HIPK1	-0.00490894	0.631409
OLFML3	-0.097438	0.696471
SYT6	0	#DIV/0!
TRIM33	0.0216727	0.231828
BCAS2	0.0279221	0.197421
DENND2C	-0.00350808	0.538463
AMPD1	0	#DIV/0!
NRAS	-0.0122225	0.542521
CSDE1	-0.0207288	0.650116
SIKE1	-0.0091178	0.67457
SYCP1	0	#DIV/0!
TSPAN2	-0.00467491	0.687937
LINC01765	0	#DIV/0!
AL512638.2	-0.000578457	0.458345
NGF	-0.0133226	0.216142
VANGL1	-0.00916206	0.400157
CASQ2	0.00118918	0.513491
NHLH2	-0.000675358	0.501015
SLC22A15	0.000437853	0.951409
MAB21L3	-0.000742112	0.644656
LINC01779	-0.000796717	0.50241
ATP1A1	-0.0351762	0.39962
LINC01762	0.000195313	0.343436
AL390066.1	0.000425532	0.343436
CD58	-0.0132787	0.39431
IGSF3	-0.00972868	0.365424
CD2	0.000248341	0.828793
AL157904.1	-0.000156073	0.960819
PTGFRN	-0.0400463	0.327802
CD101	-0.00231541	0.512145
AL445231.1	0	#DIV/0!
TTF2	0.000666824	0.933634
TRIM45	0.00277932	0.648076
VTCN1	-0.000215983	0.343436
AL358072.1	0.0038077	0.193741
MAN1A2	-0.0536602	0.0295603
TENT5C	0.00642742	0.0621088
GDAP2	-0.0149326	0.270523
WDR3	0.00181963	0.861243
SPAG17	0.0142819	0.0492425
TBX15	-0.0447578	0.0131268
AL139420.1	-0.0022803	0.201584
WARS2	-0.00300687	0.733245
WARS2-IT1	0.00102009	0.626473
AL359915.2	0.00723736	0.0855445
LINC01780	-0.000444148	0.685089
HAO2	0.000172759	0.833849
HSD3B2	0.000278551	0.343436
HSD3B1	0	#DIV/0!
ZNF697	-0.00537414	0.166446
PHGDH	0.000717341	0.975323
HMGCS2	0	#DIV/0!
ADAM30	0	#DIV/0!
NOTCH2	-0.0314859	0.353868
AC245008.1	-0.00070872	0.634043
SEC22B	-0.00159032	0.979412
NBPF26	-0.0139082	0.115589
LINC00623	-0.0082438	0.484311
FCGR1B	0.00046083	0.343436
AC244453.3	0	#DIV/0!
AC244453.2	-0.00167857	0.14395
FAM72B	-0.00321523	0.472958
SRGAP2C	-0.0178065	0.282974
AC244021.1	0.000784055	0.757477
AL592494.1	0	#DIV/0!
AL592494.3	0	#DIV/0!
AC239800.2	0.000662252	0.343436
AC239800.3	0.00468119	0.576232
AC239798.2	-0.000215983	0.343436
FAM72C	0.00215288	0.0965757
AC245595.1	-0.0869738	0.123276
AC246785.3	-0.00243609	0.169348
NBPF15	-0.00823121	0.602487
FP700111.1	0	#DIV/0!
SRGAP2B	0.00889687	0.593554
FAM72D	0.003112	0.437629
AC245014.3	-0.000215983	0.343436
AC245014.1	0	#DIV/0!
NBPF20	0.0161878	0.0388496
GPR89A	-0.0240588	0.242162
PDZK1	-0.00147322	0.587282
CD160	-0.00164923	0.152219
RNF115	-0.056847	0.104467
POLR3C	0.00544845	0.637431
NUDT17	-0.00597398	0.187066
PIAS3	0.0147448	0.416783
ANKRD35	-0.107124	0.0431758
ITGA10	-0.00831489	0.0216652
PEX11B	-0.00547157	0.71379
RBM8A	0.0179883	0.744881
LIX1L-AS1	-6.24128e-05	0.977914
LIX1L	0.0166006	0.582141
ANKRD34A	0.00512796	0.161721
POLR3GL	-0.0248595	0.363156
TXNIP	-0.231112	0.162693
LINC01719	-0.000632911	0.343436
NBPF10	-0.009246	0.318863
NOTCH2NL	-0.000234368	0.984503
AC239799.2	0.00134099	0.739247
AC245407.2	-0.000800552	0.215077
NBPF12	-0.00216762	0.794337
PRKAB2	-0.0217051	0.287354
AC242426.2	0.00976385	0.11046
FMO5	-0.000515913	0.836398
CHD1L	-0.0128455	0.287145
LINC00624	0.00046083	0.343436
BCL9	0.0111905	0.125649
ACP6	0.000276098	0.89779
GJA5	-0.000486329	0.902008
AC241644.2	0.00108696	0.343436
GPR89B	0.00694903	0.560592
AC239803.2	-2.01812e-05	0.981284
AC239803.3	-0.00148992	0.11013
NBPF11	0.00946296	0.317207
AC239809.3	-0.00575764	0.324198
AC239803.1	0	#DIV/0!
LINC01731	0	#DIV/0!
AC245100.1	0.000390625	0.343436
AC245100.7	-0.000833333	0.343436
PPIAL4G	0.00102176	0.248357
NBPF14	-0.00740111	0.71363
NUDT4B	-0.00152098	0.249516
PDE4DIP	-0.0181031	0.356384
AC239804.1	0	#DIV/0!
NBPF9	-0.00481505	0.421219
AC245297.3	-0.00866434	0.653564
AC245297.2	0.00548907	0.134965
NBPF19	0.00775321	0.429161
FCGR1A	0	#DIV/0!
HIST2H2BF	-0.000237876	0.939088
AC243772.2	0.000278551	0.343436
HIST2H3D	0	#DIV/0!
HIST2H4A	0	#DIV/0!
HIST2H2AA3	2.93403e-05	0.343436
AC239868.3	-0.00205628	0.474027
HIST2H2AA4	0.000610464	0.504009
HIST2H4B	-0.00314621	0.25247
AC239868.2	-0.000536673	0.906398
HIST2H2BE	0.00399949	0.604104
HIST2H2AC	0.0193595	0.0445252
HIST2H2AB	-0.00144207	0.204255
BOLA1	-0.0127391	0.443318
SV2A	-0.000950021	0.504569
SF3B4	-0.0217465	0.262402
MTMR11	0.020634	0.0129191
OTUD7B	-0.00461447	0.661815
VPS45	-0.00814163	0.480565
PLEKHO1	0.0121986	0.577203
ANP32E	-0.0233256	0.3376
AC242988.1	0	#DIV/0!
CA14	0	#DIV/0!
APH1A	0.0308558	0.247643
C1orf54	-0.00461308	0.378451
CIART	0.0271477	0.159797
MRPS21	0.0108059	0.848018
PRPF3	-0.0130744	0.21511
RPRD2	2.36792e-05	0.998918
TARS2	0.00590504	0.552541
ECM1	-0.0572633	0.536204
FALEC	-0.00260174	0.663595
AL356356.1	-0.000215983	0.343436
ADAMTSL4	-0.0208046	0.490066
MCL1	0.0183994	0.731978
ENSA	-0.0172455	0.608186
GOLPH3L	0.0106388	0.701429
HORMAD1	0.00714146	0.464239
CTSS	-0.0114302	0.744945
CTSK	-0.491063	0.67093
ARNT	0.000656483	0.975956
CTXND2	-0.000452489	0.343436
SETDB1	-0.00807455	0.200809
CERS2	0.067664	0.0953685
AL590133.2	-0.000215983	0.343436
AL590133.1	-0.000452489	0.343436
ANXA9	-0.00173454	0.218534
MINDY1	-0.00535854	0.704854
PRUNE1	0.00585791	0.248063
BNIPL	-0.00142403	0.829049
C1orf56	0.00805769	0.729955
CDC42SE1	-0.0170823	0.534262
MLLT11	-0.00036392	0.977784
GABPB2	-0.0198479	0.323158
SEMA6C	0.00264408	0.826049
TNFAIP8L2	0	#DIV/0!
SCNM1	0.0155197	0.386988
LYSMD1	-0.00879815	0.289714
TMOD4	-0.000215983	0.343436
VPS72	-0.0557947	0.121668
PIP5K1A	0.00736833	0.671558
PSMD4	-0.0531406	0.140462
AL391069.2	-0.000860093	0.877879
ZNF687	0.00225087	0.652798
PI4KB	0.00913491	0.630245
AL391069.4	-0.000584569	0.343436
RFX5	-0.00773481	0.205623
AL391069.3	-0.00461085	0.205592
SELENBP1	0.00106214	0.970104
PSMB4	-0.0517953	0.196608
POGZ	-0.00181092	0.93438
CGN	0	#DIV/0!
TUFT1	-0.000856677	0.91641
SNX27	-0.0116153	0.46314
AL589765.1	0	#DIV/0!
CELF3	-0.000215983	0.343436
RIIAD1	0.0031022	0.039175
AL589765.7	0	#DIV/0!
MRPL9	-0.0543209	0.0224446
OAZ3	-0.00650132	0.211355
AL589765.5	0	#DIV/0!
TDRKH	5.05477e-05	0.980392
TDRKH-AS1	0.000961965	0.18259
AL589765.6	0.000662252	0.343436
LINGO4	0	#DIV/0!
RORC	-0.0010101	0.343436
C2CD4D	-0.00150701	0.592516
AL450992.2	-0.000473159	0.321127
THEM5	-0.01116	0.0442505
THEM4	-0.0195579	0.0730656
S100A10	-1.86762	0.0712091
AL450992.1	0	#DIV/0!
S100A11	-0.435185	0.137881
TCHH	-0.00177249	0.581287
RPTN	-0.000452489	0.343436
FLG-AS1	0.000846532	0.492864
AL589986.2	-0.000215983	0.343436
FLG	-0.0124789	0.215783
FLG2	-0.00394648	0.157544
CRNN	0	#DIV/0!
LCE5A	0.00152596	0.530003
CRCT1	-0.00624223	0.170584
LCE3E	0	#DIV/0!
LCE3D	0	#DIV/0!
LINC00302	0	#DIV/0!
LCE2D	-0.00346227	0.280139
LCE2C	-0.00110044	0.175298
LCE2B	-0.0056221	0.169298
LCE2A	0	#DIV/0!
LCE4A	0	#DIV/0!
C1orf68	-0.0168954	0.18435
KPRP	-0.000863931	0.343436
LCE1F	0	#DIV/0!
LCE1E	-0.000187119	0.82785
LCE1D	0	#DIV/0!
LCE1C	-0.0182157	0.169177
LCE1B	-0.0147267	0.137287
LCE1A	0	#DIV/0!
LCE6A	-0.000215983	0.343436
IVL	-0.00116281	0.688492
LINC01527	0	#DIV/0!
SPRR5	-0.000431965	0.343436
SPRR4	0.000425532	0.343436
SPRR1A	0	#DIV/0!
SPRR3	0	#DIV/0!
SPRR1B	-0.0209042	0.0274954
SPRR2D	-0.00101353	0.254544
SPRR2A	-0.00163005	0.191384
SPRR2B	0	#DIV/0!
SPRR2E	-0.00373816	0.277397
SPRR2F	0	#DIV/0!
SPRR2G	-0.00715412	0.262432
PRR9	0.000826446	0.343436
LOR	-0.0286231	0.0984672
PGLYRP3	0	#DIV/0!
PGLYRP4	0.00136173	0.191938
S100A9	-0.0233102	0.215196
S100A12	0	#DIV/0!
S100A8	-0.0348197	0.285035
S100A7A	0	#DIV/0!
S100A7	-0.00812755	0.428929
BX470102.1	0.00502011	0.127046
S100A6	4.99413	0.17422
S100A5	-0.000420784	0.929816
S100A4	0.0188519	0.98425
S100A3	-0.0151215	0.470421
S100A2	0.0501849	0.098991
S100A16	-0.10658	0.374872
S100A14	0.0192814	0.552566
S100A13	0.0491697	0.835135
S100A1	-0.00078139	0.851942
AL162258.2	0.000786293	0.87205
CHTOP	0.0276098	0.295068
SNAPIN	-0.0201504	0.471035
ILF2	-0.0359293	0.149856
NPR1	-0.00769822	0.305202
INTS3	-0.0149755	0.161727
AL513523.3	0.000278551	0.343436
SLC27A3	-0.0283951	0.130202
GATAD2B	-0.00847908	0.61995
AL358472.5	0.00519667	0.0393692
DENND4B	-0.000820525	0.897985
CRTC2	0.00496671	0.604969
SLC39A1	-0.0116019	0.69469
AL358472.4	-0.0100517	0.266536
AL358472.3	-0.000724753	0.479497
CREB3L4	0.00148973	0.859248
JTB	-0.0276343	0.730978
AL358472.2	-0.000891666	0.869942
RAB13	-0.109557	0.111691
RPS27	1.95534	0.284431
NUP210L	0.000870974	0.461172
TPM3	-0.0326116	0.363385
C1orf43	-0.0248204	0.47164
UBAP2L	-0.00625697	0.712558
HAX1	-0.0540024	0.0858166
AQP10	0.00210489	0.109095
ATP8B2	0.00719278	0.782083
IL6R-AS1	-0.00152929	0.749103
IL6R	0.00965761	0.615965
SHE	-0.00165342	0.920028
AL162591.2	-0.000179966	0.923587
TDRD10	-0.00428229	0.374414
UBE2Q1	-0.0125824	0.645743
CHRNB2	0	#DIV/0!
ADAR	-0.0498481	0.142502
KCNN3	-0.00879708	0.0854668
PMVK	-0.026232	0.444793
AL451085.1	-0.000128833	0.964082
PBXIP1	-0.00499567	0.768426
PYGO2	-0.0106673	0.398735
AL451085.2	0.000604757	0.927416
SHC1	0.00653699	0.86344
CKS1B	-0.083101	0.0452924
FLAD1	-0.00989391	0.332973
LENEP	0	#DIV/0!
ZBTB7B	0.0191354	0.322314
DCST2	0.00106554	0.465936
DCST1	0	#DIV/0!
DCST1-AS1	0.000246621	0.955243
ADAM15	0.00376115	0.791525
EFNA4	0.0110805	0.41322
EFNA3	-0.000942058	0.888441
EFNA1	0.00963579	0.250063
SLC50A1	0.0141439	0.378442
DPM3	-0.0152005	0.653826
KRTCAP2	-0.0183581	0.804414
TRIM46	0.00140302	0.373086
MUC1	-0.0131387	0.143657
AC234582.1	-0.00170673	0.632817
THBS3	-0.0390617	0.55966
MTX1	-0.0410523	0.0221271
GBA	0.00155251	0.947686
FAM189B	-0.0150313	0.155609
SCAMP3	-0.0374336	0.177061
CLK2	0.00749063	0.576444
HCN3	0.00341814	0.272203
PKLR	-0.00020738	0.801521
FDPS	-0.0997959	0.0491559
RUSC1-AS1	0.00215675	0.650383
RUSC1	-0.0139922	0.407182
ASH1L	0.0418608	0.0905712
ASH1L-AS1	-0.00751774	0.330621
MSTO1	-0.0212948	0.0833359
YY1AP1	-0.00409393	0.751962
DAP3	-0.0641936	0.0189017
GON4L	-0.0051458	0.775404
SYT11	0.00112603	0.761825
RIT1	-0.0101244	0.461911
KHDC4	-0.0477628	0.024039
RXFP4	0	#DIV/0!
ARHGEF2	-0.01599	0.387141
AL355388.2	-0.000112103	0.880002
AL355388.1	0.000425532	0.343436
SSR2	-0.0804108	0.370131
UBQLN4	-0.0128998	0.108178
LAMTOR2	0.0114176	0.835707
RAB25	0.00132157	0.72547
MEX3A	-0.00335766	0.535048
LMNA	0.124027	0.604055
SEMA4A	-0.00165291	0.914013
SLC25A44	0.00319037	0.734008
PMF1-BGLAP	0.000374531	0.899311
PMF1	-0.00712891	0.74816
BGLAP	-0.0023749	0.330164
PAQR6	-0.00186984	0.576903
SMG5	0.00333319	0.768643
TMEM79	-0.00072464	0.912435
GLMP	-4.2527e-05	0.998865
CCT3	-0.0845707	0.0892731
TSACC	0.00114575	0.291111
RHBG	0.0027027	0.343436
C1orf61	0.000257881	0.383665
AL139412.1	-0.000732327	0.768734
MEF2D	0.0047816	0.719784
AL365181.1	0.000425532	0.343436
IQGAP3	-0.000514219	0.72427
NAXE	-0.0461719	0.0951817
GPATCH4	-0.0244285	0.0556857
AL365181.4	0	#DIV/0!
HAPLN2	-6.2197e-06	0.994487
AL365181.2	0	#DIV/0!
BCAN	0.000245278	0.893234
AL365181.3	-0.000215983	0.343436
NES	0.0103186	0.13057
AL590666.3	-0.000215983	0.343436
CRABP2	0.212307	0.294632
ISG20L2	-0.0190298	0.198803
RRNAD1	-0.0160386	0.146835
MRPL24	-0.0589559	0.0338472
HDGF	-0.0191309	0.582889
PRCC	0.0179358	0.317193
SH2D2A	-0.00194454	0.29408
NTRK1	-0.000898202	0.289471
INSRR	0.000625331	0.788143
PEAR1	0.00222937	0.747314
LRRC71	0	#DIV/0!
ARHGEF11	0.000258043	0.97427
ETV3L	0	#DIV/0!
ETV3	-0.000935131	0.873539
FCRL5	0.000195313	0.343436
FCRL3	0	#DIV/0!
FCRL2	-0.000215983	0.343436
FCRL1	0	#DIV/0!
KIRREL1	-0.0312696	0.117149
LINC01704	0	#DIV/0!
CD1D	0	#DIV/0!
AL138899.1	0	#DIV/0!
CD1A	0	#DIV/0!
CD1C	0.000465094	0.818378
CD1B	0	#DIV/0!
CD1E	0.000195313	0.343436
AL365440.2	0	#DIV/0!
SPTA1	0	#DIV/0!
MNDA	-0.000953839	0.78998
PYHIN1	-0.0054994	0.373375
IFI16	-0.107204	0.212513
AIM2	-0.000452489	0.343436
CADM3	-0.0957809	0.0496511
CADM3-AS1	-0.000537634	0.343436
ACKR1	0.00685051	0.447987
FCER1A	-0.00281185	0.402754
AL513323.1	-0.000389257	0.556012
CRP	0.000871801	0.309725
DUSP23	-0.0613626	0.269177
FCRL6	-0.0049715	0.12561
SLAMF8	-0.0117668	0.312934
AL590560.1	0.00153744	0.759944
VSIG8	0.00253142	0.614607
AL590560.2	-0.00550117	0.168887
CFAP45	-0.00761211	0.0950742
TAGLN2	-0.450182	0.0372232
IGSF9	-0.000564591	0.520918
SLAMF9	-0.000452489	0.343436
LINC01133	-0.0627879	0.200928
KCNJ10	-0.000537634	0.343436
PIGM	-0.00276058	0.660087
KCNJ9	0	#DIV/0!
IGSF8	-0.0131631	0.453461
ATP1A2	0.00514652	0.375855
ATP1A4	0	#DIV/0!
CASQ1	-0.000215983	0.343436
AL121987.2	-0.000583702	0.672272
PEA15	-0.04824	0.218536
DCAF8	-0.0148177	0.451474
AL139011.2	-0.00283499	0.378105
AL139011.1	-7.54075e-05	0.952213
PEX19	-0.0230554	0.118397
COPA	-0.023547	0.433915
NCSTN	0.0323273	0.0815496
NHLH1	0	#DIV/0!
VANGL2	-0.0103806	0.414231
SLAMF6	0	#DIV/0!
AL138930.1	0	#DIV/0!
CD84	-0.00186711	0.129895
SLAMF1	0.000195313	0.343436
AL121985.1	-0.000431965	0.343436
CD48	0.00355724	0.303476
SLAMF7	-0.00168223	0.119129
LY9	-2.06702e-05	0.343436
CD244	0	#DIV/0!
ITLN1	0	#DIV/0!
AL354714.1	0	#DIV/0!
ITLN2	0	#DIV/0!
F11R	0.00494658	0.450521
TSTD1	0.0141323	0.0164387
USF1	0.00284614	0.426669
ARHGAP30	-0.00407874	0.142408
NECTIN4	-0.0038722	0.538992
AL591806.1	-0.000452489	0.343436
KLHDC9	-0.00549473	0.28094
PFDN2	-0.0813355	0.0953763
NIT1	0.00862816	0.579104
DEDD	0.000840804	0.956517
UFC1	-0.0224236	0.556488
AL590714.1	0.000536433	0.362946
USP21	-0.00389927	0.429829
PPOX	0.0104174	0.505269
B4GALT3	0.00270963	0.865768
ADAMTS4	-0.000188802	0.977298
NDUFS2	0.0131198	0.566968
FCER1G	-0.000365395	0.860444
APOA2	0	#DIV/0!
TOMM40L	-0.00085904	0.930482
NR1I3	-0.000647948	0.343436
PCP4L1	0.000425532	0.343436
MPZ	0.00205406	0.489698
SDHC	-0.0670346	0.0688366
CFAP126	-0.0017141	0.199533
AL592295.4	-0.0016636	0.148975
FCGR2A	-0.000934093	0.501314
HSPA6	-0.0231992	0.80766
FCGR3A	-0.001294	0.343436
FCGR3B	0	#DIV/0!
FCGR2B	-0.000156348	0.919872
FCRLA	0.000473864	0.175136
FCRLB	-0.00107071	0.775129
DUSP12	-0.00912875	0.652259
AL359541.1	-0.00523704	0.115678
ATF6	0.0129594	0.435469
OLFML2B	0.0293653	0.414087
NOS1AP	0.000118508	0.881579
C1orf226	-0.00128205	0.343436
SH2D1B	-0.000632911	0.343436
UHMK1	-0.0165029	0.065612
AL596325.1	0.000870974	0.461172
UAP1	-0.0580953	0.400253
DDR2	-0.0666262	0.0628134
HSD17B7	-0.0234299	0.114123
CCDC190	0.00129153	0.20326
RGS4	0.00125373	0.602098
RGS5	-0.00187067	0.937736
RGS5.1	-0.00184948	0.634124
NUF2	-0.00643933	0.166084
PBX1	0.00257606	0.935194
AL357568.1	0.000662252	0.343436
LMX1A	-0.0125736	0.194843
RXRG	-0.00277455	0.635254
AL157714.2	0.00210017	0.23572
LRRC52	0.000826446	0.343436
AL356441.1	0.00544387	0.0941609
MGST3	0.0357776	0.847803
ALDH9A1	0.00820357	0.841391
AL451074.6	-0.0028691	0.191001
TMCO1	-0.00245193	0.94285
AL451074.2	-0.00283344	0.263109
UCK2	-0.0164915	0.096536
AL358115.1	0.00425049	0.15891
FAM78B	0.012922	0.0247323
AL390115.1	0.000857564	0.232129
LINC01675	0	#DIV/0!
POGK	-0.018355	0.1339
TADA1	4.02873e-05	0.996124
ILDR2	0.000567363	0.606538
MAEL	-0.000215983	0.343436
GPA33	0	#DIV/0!
AL451050.2	-0.000259904	0.878482
POU2F1	-0.00010468	0.99348
CD247	0.000278551	0.343436
AL359962.2	0	#DIV/0!
CREG1	0.019217	0.747901
AL031733.2	-0.000537634	0.343436
RCSD1	-0.000520329	0.706082
MPZL1	-0.028521	0.639836
ADCY10	0.000684918	0.489001
Z99943.1	-0.00122608	0.255309
MPC2	-0.0170431	0.597382
DCAF6	-0.00557687	0.741423
GPR161	0.00462983	0.654911
TIPRL	-0.00127182	0.959311
SFT2D2	-0.0539358	0.0215779
TBX19	0.00185162	0.612207
AL023755.1	-2.69568e-05	0.968055
XCL2	0.00137941	0.162447
XCL1	-2.73866e-05	0.988541
DPT	-1.48991	0.0780949
LINC00626	0	#DIV/0!
ATP1B1	-0.0167882	0.392224
NME7	-0.000204358	0.988669
BLZF1	-0.0337675	0.226378
CCDC181	-0.0047619	0.343436
SLC19A2	-0.00586032	0.603689
AL021068.1	0.000195313	0.343436
F5	-0.00721733	0.298747
SELP	0.00499622	0.24206
C1orf112	-0.00500374	0.31825
SELL	0.000762133	0.748225
SELE	0.0100469	0.0946663
AL021940.1	0	#DIV/0!
METTL18	-0.0138262	0.111324
SCYL3	0.00354033	0.528897
KIFAP3	-0.0116864	0.547426
LINC01681	0.00165289	0.343436
LINC01142	-0.00143551	0.504224
AL354732.1	-0.00221027	0.139807
GORAB	-0.00120719	0.964142
AL023495.1	0.000473864	0.175136
PRRX1	-0.112088	0.121061
Z97200.1	-0.0682642	0.0480008
FMO3	-0.00847508	0.375688
FMO2	0.00397737	0.452742
AL021026.1	6.25688e-05	0.869787
AL445673.1	-9.13654e-05	0.92365
FMO1	0.0309752	0.366284
FMO4	0.0115152	0.224718
PRRC2C	-0.0975516	0.0290688
MYOCOS	0.000870974	0.461172
MYOC	-0.0138985	0.469971
VAMP4	-0.00189393	0.941116
METTL13	0.00172029	0.89889
DNM3	0.0109109	0.405402
DNM3OS	-0.00722344	0.867132
PIGC	-0.00326581	0.906637
C1orf105	0.000425532	0.343436
SUCO	-0.00296658	0.835334
FASLG	0	#DIV/0!
AL031599.1	-0.000558305	0.324533
TNFSF18	-0.0185648	0.0644069
TNFSF4	-0.0239596	0.445316
AL645568.1	0.0118091	0.0497837
PRDX6	-0.101691	0.116755
ANKRD45	0.00164469	0.361149
KLHL20	-0.0136802	0.506071
CENPL	-0.00643917	0.605728
DARS2	0.000925144	0.834007
GAS5-AS1	0.000753891	0.168164
ZBTB37	-0.0107702	0.319118
SERPINC1	0.000288812	0.786475
RC3H1	-6.93822e-05	0.99433
AL121983.1	-0.00176372	0.136091
AL121983.2	0.00176725	0.108727
RABGAP1L	-0.00809965	0.536117
CACYBP	-0.0477227	0.343689
MRPS14	0.00522406	0.838522
TNN	0.0328836	0.271878
KIAA0040	0.00205434	0.82803
TNR	0	#DIV/0!
AL513329.1	0.000131542	0.866119
COP1	0.00143447	0.890123
AL590723.1	0	#DIV/0!
AL359265.3	0.000728819	0.569444
PAPPA2	-0.0022261	0.534188
ASTN1	-0.000502025	0.917842
BRINP2	0.000286892	0.705447
SEC16B	-0.00223811	0.741258
RASAL2-AS1	7.03966e-05	0.980201
RASAL2	-0.00663826	0.61255
TEX35	0.000141347	0.918513
C1orf220	0.00184355	0.744003
AL137796.1	-0.00210783	0.498645
AL449106.1	-0.000632911	0.343436
RALGPS2	-0.0051741	0.482637
ANGPTL1	-0.0234082	0.759952
FAM20B	0.00703703	0.341634
TOR3A	-0.00292769	0.851376
ABL2	-0.0694942	0.0775035
SOAT1	-0.0156252	0.419623
AXDND1	0.00109621	0.254367
TDRD5	0	#DIV/0!
AL359853.1	0.000278551	0.343436
AL359853.2	0	#DIV/0!
TOR1AIP2	0.0127569	0.478636
AL353708.3	0.00281633	0.393592
TOR1AIP1	-0.0162028	0.441865
AL353708.1	-0.00220454	0.489497
CEP350	0.00452178	0.75927
QSOX1	-0.0327319	0.363273
LHX4	0	#DIV/0!
ACBD6	-0.0282657	0.542174
XPR1	-0.0130143	0.290461
KIAA1614	-0.0112103	0.28979
AL162431.2	-0.00025655	0.882728
KIAA1614-AS1	-0.00273558	0.186264
STX6	0.0104236	0.490544
MR1	0.0191754	0.168525
IER5	0.0260608	0.556219
LINC01732	0	#DIV/0!
CACNA1E	0	#DIV/0!
ZNF648	0.00205017	0.400573
AL355482.1	0.000950999	0.327688
AL355482.2	0	#DIV/0!
GLUL	-0.151921	0.218298
RGSL1	0.000195313	0.343436
RNASEL	-0.00734203	0.465973
RGS16	0.0307464	0.897112
LINC01686	-0.00448866	0.275259
RGS8	0	#DIV/0!
NPL	0.000502081	0.948331
DHX9	-0.000989138	0.929775
SHCBP1L	0.00131839	0.115415
LAMC1	0.0140435	0.782977
LAMC2	0.00415643	0.471923
NMNAT2	0.00108778	0.178974
SMG7	-0.0264647	0.0140049
NCF2	-0.00586529	0.360312
ARPC5	-0.0609424	0.363871
RGL1	0.00958863	0.60495
COLGALT2	0.000944064	0.778595
TSEN15	-0.0141688	0.281791
AL445228.2	0.00128911	0.711478
C1orf21	-0.0219049	0.633323
EDEM3	-0.005944	0.796073
FAM129A	-0.000549801	0.982828
RNF2	0.0112422	0.280298
TRMT1L	0.00239562	0.820897
SWT1	0.000754949	0.942779
IVNS1ABP	0.00908656	0.40148
AL078644.2	-0.000328085	0.672025
AL133383.1	0	#DIV/0!
HMCN1	-0.030823	0.419772
PRG4	-0.102356	0.0519681
TPR	-0.0227612	0.535872
ODR4	-0.0174248	0.416002
OCLM	0.00154779	0.204881
AL596220.1	-0.000641026	0.343436
AL096803.3	0	#DIV/0!
PTGS2	-0.0109694	0.604477
PACERR	0.00152976	0.346213
PLA2G4A	-0.0136166	0.0975108
ERVMER61-1	0.000404862	0.369226
BRINP3	0.000620844	0.199229
RGS18	0	#DIV/0!
AL390957.1	0.00151531	0.249294
AL136987.1	-0.000215983	0.343436
RGS1	0.00100975	0.689702
RGS13	-0.00250082	0.460412
AL136454.1	0.00389195	0.676918
RGS2	0.0548228	0.426428
UCHL5	-3.74333e-05	0.997635
TROVE2	-0.0117712	0.440587
GLRX2	-0.0150351	0.383521
CDC73	-0.0105538	0.569394
B3GALT2	-0.0010604	0.827504
LINC01031	0.000278551	0.343436
AL356272.1	0	#DIV/0!
LINC01724	0.00182258	0.527093
KCNT2	0.00179494	0.745034
CFH	0.0417954	0.811711
CFHR3	0.000195313	0.343436
CFHR1	0.0121795	0.43143
ASPM	-0.00166852	0.678222
ZBTB41	-0.00421526	0.729699
CRB1	0.00080195	0.312252
DENND1B	0.00549521	0.436672
C1orf53	0.00576184	0.347369
LHX9	0.000365436	0.767139
NEK7	-0.0278183	0.379821
PTPRC	-0.0023016	0.0957926
MIR181A1HG	-0.000539006	0.926451
NR5A2	0	#DIV/0!
LINC00862	0.00046083	0.343436
AC104461.1	0.00046083	0.343436
ZNF281	-0.00896025	0.485428
AL359834.1	0	#DIV/0!
KIF14	-0.00213409	0.286444
DDX59	-0.0111079	0.519617
AL445483.1	0.000529481	0.810569
CAMSAP2	-0.0412184	9.38788e-05
INAVA	0.00408764	0.210813
KIF21B	0.00243638	0.230935
AL358473.1	-0.000537634	0.343436
ASCL5	-0.000641026	0.343436
TMEM9	-0.0214871	0.531595
IGFN1	-0.000857008	0.222053
PKP1	-0.000613485	0.937013
TNNT2	-0.000215983	0.343436
LAD1	0.00126466	0.664998
AC119427.1	0	#DIV/0!
TNNI1	0	#DIV/0!
PHLDA3	-0.10267	0.436168
CSRP1	0.0123307	0.703139
AC096677.1	0.00221706	0.109737
NAV1	0.00258151	0.882339
IPO9-AS1	-0.00289684	0.586334
AL645504.1	-0.00061965	0.497962
IPO9	-0.0223664	0.196688
SHISA4	-0.00231091	0.958281
AL513217.1	-0.00944708	0.0529331
LMOD1	0.00416693	0.641844
TIMM17A	-0.0506257	0.0144918
RNPEP	-0.025903	0.400748
AC099676.1	0	#DIV/0!
ELF3-AS1	0	#DIV/0!
[truncated: 21,802 more rows]
[truncated: 131 more columns]

## Sheet: Fibroblast 6&7
Table S6. IPA pathway analysis of genes regulated in fibroblasts 6&7 cluster (MYOC/CCL19 fibroblasts) after treatment with tofacitinib.
Gene	Average delta gene expression	T-test (p-value)		© 2000-2022 QIAGEN. All rights reserved.
AL627309.1	0.000331169	0.791683		Ingenuity Canonical Pathways	-log(p-value)	Ratio	z-score
AL732372.1	0	#DIV/0!		Inhibition of ARE-Mediated mRNA Degradation Pathway	6.56	0.0807	-1.414
AL669831.5	0.00404209	0.459682		Protein Ubiquitination Pathway	5.98	0.0582	#NUM!
FAM87B	0.000528275	0.896071		Interferon Signaling	5.12	0.167	-2.449
LINC00115	0.00105924	0.715806		FAT10 Signaling Pathway	5.02	0.125	#NUM!
FAM41C	-0.000979902	0.694494		BAG2 Signaling Pathway	4.77	0.0952	#NUM!
AL645608.3	-0.0019829	0.39983		Cell Cycle: G2/M DNA Damage Checkpoint Regulation	4.28	0.12	-1
AL645608.5	0.000588235	0.343436		Complement System	3.9	0.135	0.447
AL645608.1	0.00158764	0.772966		Estrogen Receptor Signaling	3.86	0.0391	-2.496
SAMD11	-0.0037185	0.833424		PI3K/AKT Signaling	3.44	0.0503	-0.378
NOC2L	-0.00235145	0.938209		Erythropoietin Signaling Pathway	3.18	0.0508	-0.333
KLHL17	-0.00608164	0.126086		Glucocorticoid Receptor Signaling	2.64	0.0293	#NUM!
PLEKHN1	-0.00360726	0.408593		Role of JAK1 and JAK3 in γc Cytokine Signaling	2.64	0.0725	#NUM!
PERM1	-0.000359712	0.343436		Senescence Pathway	2.62	0.0369	-0.333
AL645608.8	-0.00151512	0.684848		Oncostatin M Signaling	2.59	0.093	-2
HES4	0.01931	0.673226		TREM1 Signaling	2.43	0.0649	-2.236
ISG15	-0.354834	0.00469088		IL-7 Signaling Pathway	2.4	0.0641	-1
AGRN	0.00104728	0.956062		Role of JAK family kinases in IL-6-type Cytokine Signaling	2.36	0.12	#NUM!
RNF223	0	#DIV/0!		PPARα/RXRα Activation	2.31	0.041	0.816
C1orf159	-0.00342261	0.700988		Necroptosis Signaling Pathway	2.28	0.0446	-1.134
AL390719.2	0.000988235	0.176402		Thrombopoietin Signaling	2	0.0635	-2
TTLL10-AS1	0	#DIV/0!		p53 Signaling	1.99	0.051	-2
TTLL10	0	#DIV/0!		Role of JAK2 in Hormone-like Cytokine Signaling	1.98	0.0882	#NUM!				Inhibition of ARE-mediated mRNA Degradation Pathway					Protein Ubiquitination					Interferon Signaling					FAT10 Signaling Pathway					BAG2 Signaling Pathway					Cell Cycle: G2/M DNA Damage					Complement System					Estrogen Receptor Signaling
TNFRSF18	-0.00315162	0.524837		Tumor Microenvironment Pathway	1.97	0.0391	0.378				Gene Symbol - human (HUGO / HGNC / Entrez Gene)	Expr Other	Expr p-value			Gene Symbol - human (HUGO / HGNC / Entrez Gene)	Expr Other	Expr p-value			Gene Symbol - human (HUGO / HGNC / Entrez Gene)	Expr Other	Expr p-value			Gene Symbol - human (HUGO / HGNC / Entrez Gene)	Expr Other	Expr p-value	Expected		Gene Symbol - human (HUGO / HGNC / Entrez Gene)	Expr Other	Expr p-value	Expected		Gene Symbol - human (HUGO / HGNC / Entrez Gene)	Expr Other	Expr p-value	Expected		Gene Symbol - human (HUGO / HGNC / Entrez Gene)	Expr Other	Expr p-value	Expected		Gene Symbol - human (HUGO / HGNC / Entrez Gene)	Expr Other	Expr p-value	Expected
TNFRSF4	-0.00537738	0.415587		Iron homeostasis signaling pathway	1.95	0.0432	#NUM!				PPP2CA	0.059	0.0279			BIRC2	0.044	0.00888			IFI6	-0.361	0.0229			PSMB4	-0.089	0.0374			HSPA1A	-3.418	0.0392	Up		BRCA1	-0.021	0.00591	Up		C2	-0.093	0.0325	Up		CACNB1	-0.022	0.0463
SDF4	0.0421754	0.468274		IGF-1 Signaling	1.89	0.0481	#NUM!				PSMB4	-0.089	0.0374			BRCA1	-0.021	0.00591			IFI35	-0.141	0.00311			PSMB8	-0.12	0.0115			PSMB4	-0.089	0.0374			CDC25B	0.025	0.0445	Down		C3	-1.567	0.0446	Up		FOXO3	-0.115	0.0368	Up
B3GALT6	-0.00151816	0.941494		Acyl Carrier Protein Metabolism	1.87	1	#NUM!				PSMB8	-0.12	0.0115			HLA-C	-2.077	0.00846			ISG15	-0.355	0.00469			PSMB9	-0.134	0.00283			PSMB8	-0.12	0.0115			CHEK2	-0.029	0.0282	Up		CD46	-0.032	0.0336	Down		GNA11	-0.028	0.0366	Up
C1QTNF12	0.00715851	0.11447		GM-CSF Signaling	1.84	0.0571	-2				PSMB9	-0.134	0.00283			HSPA1A	-3.418	0.0392			JAK2	-0.032	0.0326			PSMB10	-0.105	0.0154			PSMB9	-0.134	0.00283			PRKDC	-0.059	0.011			MASP1	0.048	0.0449	Up		GRB2	-0.04	0.0291	Up
AL162741.1	0.000406504	0.343436		Acyl-CoA Hydrolysis	1.84	0.143	#NUM!				PSMB10	-0.105	0.0154			PSMB4	-0.089	0.0374			PSMB8	-0.12	0.0115			PSMC3	-0.098	0.026			PSMB10	-0.105	0.0154			YWHAQ	0.094	0.0392			SERPING1	-1.639	0.00153	Down		JAK2	-0.032	0.0326	Up
UBE2J2	0.0148763	0.451529		Antigen Presentation Pathway	1.82	0.0769	#NUM!				PSMC3	-0.098	0.026			PSMB8	-0.12	0.0115			STAT1	-0.092	0.0446			PSME2	-0.334	0.024	Up		PSMC3	-0.098	0.026			YWHAZ	0.1	0.0326	Up							MMP14	0.183	0.011	Up
LINC01786	-0.000763359	0.343436		Clathrin-mediated Endocytosis Signaling	1.81	0.0363	#NUM!				PSME2	-0.334	0.024			PSMB9	-0.134	0.00283								PSMF1	-0.087	0.0115	Up		PSME2	-0.334	0.024	Down												MMP19	-0.05	0.014	Up
SCNN1D	0.000329052	0.936218		Sirtuin Signaling Pathway	1.76	0.0308	-1.414				PSMF1	-0.087	0.0115			PSMB10	-0.105	0.0154													PSMF1	-0.087	0.0115	Down												MPRIP	-0.046	0.0364	Up
ACAP3	0.0103612	0.538302		Epithelial Adherens Junction Signaling	1.72	0.0382	0.816				TNFSF10	-0.25	0.00429			PSMC3	-0.098	0.026																												MYL3	-0.023	0.0124	Up
PUSL1	-0.00144817	0.932805		Neuregulin Signaling	1.69	0.0427	-1				TNFSF14	-0.075	0.00848			PSME2	-0.334	0.024																												NCOA2	0.023	0.0394	Up
INTS11	-0.00924139	0.485712		IL-3 Signaling	1.67	0.0506	-2				YWHAQ	0.094	0.0392			SACS	-0.02	0.033																												NDUFB2	0.104	0.0485
CPTP	0.00772428	0.508241		HIF1α Signaling	1.65	0.0337	-1.134				YWHAZ	0.1	0.0326			UBE2E1	0.076	0.0125																												NDUFB4	0.135	8.74e-05
TAS1R3	0.000367647	0.343436		Role of BRCA1 in DNA Damage Response	1.65	0.05	#NUM!				ZFP36L1	0.59	0.0353			UBE2L6	-0.138	0.0352																												PGF	-0.158	0.0199	Up
DVL1	0.00196353	0.834513		tRNA Splicing	1.63	0.0652	#NUM!									USP8	-0.077	0.011																												PRKAB2	-0.028	0.0219	Up
MXRA8	0.332038	0.0666736		JAK/STAT Signaling	1.61	0.0488	-2									USP18	-0.057	0.0276																												PRKDC	-0.059	0.011	Up
AURKAIP1	0.0148544	0.780446		iNOS Signaling	1.6	0.0638	#NUM!									USP9X	-0.027	0.0257																												SNAI1	-0.079	0.0189	Up
CCNL2	0.0497393	0.0998405
MRPL20	0.00122517	0.980562
AL391244.3	0.000472894	0.651186
ANKRD65	0.041894	0.226327
LINC01770	0	#DIV/0!
VWA1	0.0166321	0.537989
ATAD3C	-0.00213891	0.699895
ATAD3B	-0.0106491	0.125332
ATAD3A	-0.00106371	0.942514
TMEM240	0.0034449	0.29542
SSU72	0.00710081	0.858922
AL645728.1	-0.00558586	0.351238
FNDC10	0.00562259	0.422413
AL691432.2	0.0156096	0.121101
MIB2	0.0159308	0.234439
MMP23B	-0.0123479	0.918326
CDK11B	0.0124097	0.505297
FO704657.1	-0.00312834	0.218761
SLC35E2B	0.0125757	0.460303
CDK11A	0.014692	0.263552
SLC35E2A	-0.00330155	0.704575
NADK	-0.00917418	0.715781
GNB1	-0.0168025	0.519349
AL109917.1	-0.000224533	0.902686
CALML6	0.0030303	0.343436
TMEM52	-0.00547465	0.706304
CFAP74	0.00177637	0.231665
AL391845.2	0	#DIV/0!
GABRD	0.0014967	0.503923
PRKCZ	-0.00335724	0.416697
AL590822.2	-0.000795834	0.179822
PRKCZ-AS1	0.000545844	0.81738
FAAP20	-0.0176721	0.708252
AL590822.1	0.00078125	0.343436
SKI	-0.0362947	0.103355
MORN1	-0.00200041	0.653482
RER1	0.00213699	0.94781
PEX10	-0.00296616	0.91355
PLCH2	0.000683485	0.526588
PANK4	-0.00645535	0.485071
HES5	0.00143094	0.152399
AL139246.5	0.0106951	0.0318753
TNFRSF14-AS1	0.00654726	0.0778626
TNFRSF14	-0.0384801	0.190019
AL139246.3	0	#DIV/0!
FAM213B	-0.00313498	0.739498
MMEL1	-6.99137e-05	0.953049
TTC34	0.00838579	0.0419782
LINC00982	0.00279203	0.447788
PRDM16	0.00126416	0.19701
AL008733.1	0	#DIV/0!
AL590438.1	0.000588235	0.343436
ARHGEF16	-0.00192692	0.399235
AL512413.1	0	#DIV/0!
MEGF6	-0.0225835	0.48723
AL513320.1	-0.000408163	0.343436
TPRG1L	-0.00753129	0.767711
WRAP73	0.0250791	0.00306156
TP73	0.00250264	0.232869
SMIM1	0.0021259	0.480388
LRRC47	0.0211303	0.354487
AL365330.1	0.000902406	0.175939
CEP104	-0.00404038	0.660255
DFFB	-0.000534461	0.825839
C1orf174	0.00537441	0.7971
LINC01134	0.000534759	0.343436
LINC01345	0	#DIV/0!
AL805961.2	0	#DIV/0!
AJAP1	0	#DIV/0!
Z98259.3	0	#DIV/0!
NPHP4	-0.0030088	0.702207
KCNAB2	0.00039693	0.944664
CHD5	0	#DIV/0!
RPL22	0.218715	0.551683
AL031847.1	-0.000408163	0.343436
RNF207	0.00405501	0.537111
ICMT	-0.0076487	0.788051
LINC00337	0	#DIV/0!
GPR153	0.000212029	0.990341
ACOT7	-0.0128066	0.185861
AL031848.2	0.00334073	0.451119
HES2	-0.00135135	0.343436
ESPN	0.00190024	0.0824382
TNFRSF25	-0.00731204	0.0242711
PLEKHG5	-0.0122115	0.187939
NOL9	-0.00381059	0.689615
TAS1R1	-0.00116376	0.629166
ZBTB48	-0.00593014	0.607981
KLHL21	0.0261673	0.122807
PHF13	-0.00566484	0.678768
THAP3	-0.0111918	0.634789
DNAJC11	-0.017048	0.0261223
AL591163.1	0	#DIV/0!
CAMTA1-DT	-0.000763359	0.343436
CAMTA1	-0.0041089	0.910951
AL365194.1	0.000456621	0.343436
AL359881.3	0	#DIV/0!
AL359881.2	0	#DIV/0!
AL359881.1	0	#DIV/0!
VAMP3	-0.00964263	0.590008
PER3	0.00622785	0.769884
Z98884.1	0	#DIV/0!
UTS2	-0.000763359	0.343436
TNFRSF9	-0.00243902	0.343436
PARK7	-0.0670754	0.611664
AL034417.4	-0.00217488	0.630381
AL034417.3	0.00651175	0.313152
ERRFI1	-0.00182111	0.982159
AL034417.2	0.00609562	0.166849
SLC45A1	0.00404649	0.281122
RERE	0.00514552	0.809504
AL096855.1	-0.00135135	0.343436
ENO1	-0.118311	0.185267
ENO1-AS1	-0.00774487	0.359878
CA6	0.000889993	0.591271
SLC2A5	-0.00973378	0.342151
GPR157	0.00196507	0.632371
MIR34AHG	-0.00325752	0.493831
LINC01759	-0.00396846	0.387659
H6PD	-0.0666005	0.0839686
SPSB1	-0.00148005	0.95913
BX323043.1	0.000298998	0.82659
AL928921.2	-0.000360066	0.927833
SLC25A33	-0.0104826	0.611005
TMEM201	-0.0104842	0.0048096
PIK3CD	0.000349077	0.890643
PIK3CD-AS2	0.0104969	0.316515
CLSTN1	0.0263214	0.366239
CTNNBIP1	0.0113692	0.437181
LZIC	0.00313254	0.83884
NMNAT1	-0.00392108	0.680749
RBP7	-0.000451848	0.909203
UBE4B	-0.0112973	0.393659
KIF1B	-0.00318906	0.86195
AL139424.3	0.000774151	0.168451
AL139424.2	0.00137801	0.425201
PGD	-0.0156665	0.563871
AL139424.1	0	#DIV/0!
CENPS-CORT	-0.00171682	0.475632
CENPS	-0.021872	0.128829
CORT	0	#DIV/0!
DFFA	-0.00115204	0.936808
PEX14	-0.000615344	0.972348
CASZ1	0.000661981	0.684467
AL139423.1	0	#DIV/0!
C1orf127	0	#DIV/0!
TARDBP	-0.00520026	0.83755
AL109811.4	0	#DIV/0!
MASP2	0	#DIV/0!
AL109811.3	-0.00328288	0.0479508
SRM	-0.00429921	0.927567
EXOSC10	-0.00965481	0.609968
AL109811.1	3.23653e-05	0.960335
AL109811.2	-0.000609397	0.783152
MTOR	0.0023193	0.803411
MTOR-AS1	0	#DIV/0!
ANGPTL7	-0.00215597	0.368212
UBIAD1	-0.0305272	0.039867
AL031291.1	0	#DIV/0!
DISP3	0	#DIV/0!
AL031731.1	-0.000596518	0.598673
FBXO2	0.00190712	0.680556
FBXO44	-0.00045246	0.985348
FBXO6	-0.0227776	0.180051
MAD2L2	-0.0309679	0.333362
DRAXIN	0	#DIV/0!
AGTRAP	-0.0312404	0.466136
C1orf167	-0.0292695	0.20415
AL953897.1	0	#DIV/0!
MTHFR	-0.0330038	0.175371
CLCN6	-0.00603135	0.560901
NPPA-AS1	-4.844e-07	0.999582
NPPA	0	#DIV/0!
NPPB	0	#DIV/0!
KIAA2013	0.00314965	0.861433
PLOD1	0.00177358	0.933593
MFN2	-0.00542502	0.682322
MIIP	-0.00838773	0.272774
TNFRSF8	0.000440529	0.343436
TNFRSF1B	0.00464658	0.742429
VPS13D	-0.00485224	0.443353
DHRS3	-0.0820922	0.102554
AC254633.1	-0.00665656	0.0312418
AADACL4	0.00078125	0.343436
LRRC38	0.00116765	0.199142
AL354712.1	0	#DIV/0!
PDPN	-0.0900484	0.040849
PRDM2	0.0137627	0.289111
KAZN	-0.0125836	0.319655
AL357873.1	-0.00112908	0.263743
TMEM51-AS1	0.00217906	0.174041
TMEM51	-0.00355607	0.53147
FHAD1	-0.00519275	0.643805
AL031283.2	0.000709807	0.343436
AL031283.1	-0.00104453	0.658189
EFHD2	-0.0035751	0.641871
CTRC	-0.00117152	0.189137
CELA2A	0	#DIV/0!
CELA2B	-0.0015873	0.343436
CASP9	0.00431281	0.572304
DNAJC16	0.0108222	0.311478
AGMAT	0.00058321	0.730343
AL121992.1	0.00339795	0.288391
DDI2	-0.0418907	0.028197
PLEKHM2	0.0043731	0.775835
SLC25A34	-0.0014252	0.644626
SLC25A34-AS1	0	#DIV/0!
FBLIM1	0.01201	0.535487
UQCRHL	-0.000666453	0.815137
AL450998.2	-0.0273202	0.0908724
SPEN	0.00155335	0.926131
ZBTB17	0.00806338	0.653755
SRARP	0	#DIV/0!
HSPB7	0.0329355	0.406464
CLCNKA	0.000126596	0.862022
CLCNKB	0.00110812	0.497149
FAM131C	0.00105233	0.397879
EPHA2	-0.00242658	0.665347
AL451042.2	-0.000140916	0.879973
AL451042.1	0	#DIV/0!
ARHGEF19	0.00794745	0.490358
CPLANE2	-0.00560011	0.088091
FBXO42	-0.00794994	0.34798
SZRD1	-0.00951545	0.726299
SPATA21	-0.000487805	0.343436
NECAP2	0.00945838	0.613196
LINC01772	-0.00343086	0.295644
AL137802.2	0.00243521	0.260462
AL137802.1	0	#DIV/0!
LINC01783	0	#DIV/0!
NBPF1	-0.00255945	0.861403
AL137798.1	0.000669052	0.442639
CROCC	0.0129268	0.374069
BX284668.2	-0.000763359	0.343436
BX284668.5	0.00386094	0.761904
BX284668.6	-0.0109739	0.332953
MFAP2	0.0647527	0.125579
ATP13A2	-0.00604763	0.638453
SDHB	-0.0223225	0.507153
PADI2	0.00131324	0.202535
AL590644.1	0	#DIV/0!
PADI1	0	#DIV/0!
PADI3	0	#DIV/0!
PADI4	0	#DIV/0!
PADI6	0	#DIV/0!
RCC2	-0.00854549	0.577958
ARHGEF10L	0.00587888	0.503712
IGSF21	0.000824268	0.170618
KLHDC7A	0.000456621	0.343436
ALDH4A1	0.00448454	0.365634
IFFO2	-0.00991641	0.11507
UBR4	-0.00846926	0.642008
AL035413.1	-0.00434038	0.727974
EMC1	0.00332193	0.874873
MRTO4	-0.0250927	0.279275
AKR7A3	0.000972848	0.610173
AKR7A2	0.0180752	0.663426
PQLC2	0.00332793	0.596799
CAPZB	-0.00333089	0.962344
MINOS1	-0.0163456	0.797001
NBL1	0.152839	0.418523
TMCO4	0.0138554	0.150675
RNF186	0	#DIV/0!
OTUD3	0.00782521	0.448415
PLA2G2A	-1.46219	0.328236
PLA2G5	-0.0311576	0.162953
PLA2G2D	-0.000740741	0.343436
PLA2G2F	0	#DIV/0!
Z98257.1	0	#DIV/0!
PLA2G2C	0	#DIV/0!
UBXN10-AS1	0.00149134	0.447023
UBXN10	-0.000911499	0.750536
CAMK2N1	-0.0172275	0.429465
MUL1	-0.00439565	0.841239
FAM43B	-0.00192109	0.749263
CDA	0.00225195	0.148138
PINK1	-0.00962359	0.740491
PINK1-AS	-0.00161769	0.543943
DDOST	0.0305643	0.459074
KIF17	-0.000839682	0.659515
SH2D5	0	#DIV/0!
AL663074.1	0	#DIV/0!
HP1BP3	0.0266021	0.733734
EIF4G3	0.0080864	0.584313
ECE1	0.00745923	0.781265
AL031005.1	0	#DIV/0!
AL031728.1	0	#DIV/0!
NBPF3	0.00473536	0.113118
ALPL	0.0283952	0.247562
RAP1GAP	-0.00145953	0.426895
USP48	-0.0322265	0.221757
LDLRAD2	-0.00142402	0.446869
HSPG2	0.102848	0.422832
CELA3B	0	#DIV/0!
LINC01635	0.00163973	0.628225
CDC42	0.042922	0.71361
AL031281.2	-0.000999066	0.58268
WNT4	-0.00817088	0.116277
ZBTB40	-0.00527913	0.365149
EPHA8	0	#DIV/0!
C1QA	-0.00078528	0.938268
C1QC	-0.00058716	0.882085
C1QB	-0.0108535	0.126591
EPHB2	-0.0059991	0.697729
TEX46	0	#DIV/0!
KDM1A	-0.00254302	0.870916
AL031428.1	0	#DIV/0!
LUZP1	-0.00521057	0.863444
HTR1D	0	#DIV/0!
LINC01355	0.00733322	0.153177
AL109936.6	0.000456621	0.343436
HNRNPR	-0.0283035	0.551269
ZNF436	-0.00448255	0.710518
ZNF436-AS1	-0.00562049	0.280839
AL109936.2	0.000820159	0.103945
TCEA3	0.0036288	0.924653
ASAP3	0.0039505	0.833255
E2F2	1.1814e-06	0.999032
AL021154.1	-0.000895968	0.16973
ID3	-0.235253	0.711542
MDS2	0	#DIV/0!
RPL11	0.266196	0.69325
ELOA	0.00797668	0.629816
ELOA-AS1	-0.0111521	0.122234
PITHD1	-0.00621998	0.734965
LYPLA2	-0.00630213	0.569581
GALE	-0.0103885	0.0588122
HMGCL	0.00297561	0.901166
FUCA1	-0.01515	0.327473
CNR2	-0.000487805	0.343436
PNRC2	0.00514707	0.932848
SRSF10	-0.0146971	0.526065
MYOM3	-0.000487805	0.343436
IL22RA1	-0.00510374	0.141932
IFNLR1	-0.00135135	0.343436
AL590683.1	0	#DIV/0!
GRHL3	-0.00333184	0.343743
STPG1	-0.000533531	0.935349
NIPAL3	-0.00803938	0.286404
RCAN3	0.005644	0.629616
AL445686.2	-0.00610937	0.0990591
NCMAP	0	#DIV/0!
SRRM1	0.0156961	0.709215
CLIC4	-0.00987482	0.573636
RUNX3	0.0068651	0.376792
AL445471.2	0	#DIV/0!
AL050344.1	0	#DIV/0!
AL031432.1	-0.0034535	0.331805
SYF2	0.0438007	0.472065
AL031432.5	-0.00182345	0.492289
RSRP1	-0.0253448	0.870087
AL031432.3	0.000197259	0.95716
RHD	4.02878e-05	0.944898
TMEM50A	-0.0502596	0.463942
RHCE	-0.00338784	0.453489
MACO1	-0.0182037	0.416923
LDLRAP1	-0.0030658	0.826672
AL606491.1	0.00279631	0.196234
MAN1C1	-0.00257088	0.937881
AL031280.1	-0.00293341	0.76803
SELENON	0.00426806	0.88282
AL020996.1	0.00178959	0.638036
MTFR1L	-0.0317491	0.194923
AUNIP	0.000440529	0.343436
AL033528.2	-0.000763359	0.343436
PAQR7	0.0347674	0.243441
STMN1	0.0151313	0.660957
PAFAH2	-0.00147049	0.820049
EXTL1	0.00514545	0.405143
SLC30A2	-3.26172e-05	0.986843
TRIM63	0	#DIV/0!
PDIK1L	0.00192094	0.538177
FAM110D	0.000149831	0.896508
AL391650.1	0.00202995	0.100797
ZNF593	0.00991861	0.684783
CNKSR1	-0.00197397	0.437148
CATSPER4	0	#DIV/0!
CEP85	-0.00232676	0.675772
SH3BGRL3	0.288467	0.422398
UBXN11	-0.00819099	0.388802
CD52	-0.00203957	0.554291
CRYBG2	0.00111332	0.510225
ZNF683	0	#DIV/0!
DHDDS	-0.019419	0.0286197
HMGN2	0.0212453	0.843746
RPS6KA1	0.00266261	0.614495
AL512408.1	-0.0075073	0.159848
ARID1A	0.00661819	0.726356
PIGV	0.00220428	0.875834
ZDHHC18	0.00333287	0.561671
SFN	-0.0153031	0.841637
GPN2	-0.00856548	0.522127
GPATCH3	0.00570928	0.65636
NUDC	-0.0329395	0.408674
KDF1	-0.00208333	0.343436
TRNP1	0.00133894	0.762433
TENT5B	0.00741912	0.37921
SLC9A1	0.00609913	0.633172
WDTC1	-0.0102244	0.255972
TMEM222	-0.0151126	0.509505
SYTL1	-0.000379341	0.890881
MAP3K6	0.00203153	0.866926
FCN3	0.000733635	0.461478
CD164L2	0.000542694	0.196699
GPR3	-0.000300212	0.343436
WASF2	-0.0216937	0.815789
BX293535.1	0.000824268	0.170618
AHDC1	-0.00884414	0.592118
FGR	0.00121626	0.212158
LINC02574	-0.000823432	0.644984
IFI6	-0.361079	0.0228885
AL445490.1	-0.000359712	0.343436
FAM76A	0.0107083	0.523211
STX12	0.0335634	0.250639
PPP1R8	0.029656	0.0858503
THEMIS2	-0.00404473	0.283528
RPA2	-0.01997	0.448034
SMPDL3B	0	#DIV/0!
AL512288.1	-8.13008e-05	0.905914
XKR8	0.0119571	0.203039
EYA3	0.00415665	0.75303
PTAFR	-0.000663558	0.514363
DNAJC8	-0.00118823	0.974057
ATP5IF1	0.0991024	0.185528
AL353622.1	-0.00201394	0.267236
SESN2	-0.0109666	0.62915
MED18	-0.0079728	0.0619141
PHACTR4	-0.0110146	0.340016
RCC1	-0.00302838	0.81051
TRNAU1AP	0.0170587	0.527571
SNHG12	-0.00281667	0.920341
TAF12	-0.0206898	0.435635
RAB42	-0.00446621	0.537136
LINC01715	-5.62135e-05	0.981571
AL360012.1	0.000312195	0.343436
GMEB1	-0.00683531	0.469007
YTHDF2	0.0342574	0.229059
EPB41	-0.00582756	0.380571
TMEM200B	0.00186807	0.923633
SRSF4	0.00210053	0.927209
MECR	-0.00512569	0.672338
PTPRU	-0.00767323	0.330524
MATN1	0.00017875	0.942116
MATN1-AS1	0.0041574	0.177027
LAPTM5	0.00920931	0.163672
LINC01778	-0.00279039	0.100095
SDC3	-0.0135747	0.572585
PUM1	-0.0266255	0.193998
NKAIN1	-0.00122807	0.515736
SNRNP40	0.00318767	0.922028
ZCCHC17	0.0309782	0.355897
AL451070.1	0	#DIV/0!
FABP3	0.00505774	0.444343
SERINC2	-0.00144007	0.665928
TINAGL1	0.0359481	0.140025
HCRTR1	0	#DIV/0!
PEF1	0.00433988	0.877091
AC114488.2	0	#DIV/0!
AC114488.3	0.000446792	0.536322
COL16A1	0.108786	0.103826
ADGRB2	-0.00197545	0.588533
SPOCD1	0.00362198	0.410401
AL354919.1	0.00348692	0.277081
AL136115.2	0.00222594	0.102841
PTP4A2	0.0152026	0.807907
AL136115.1	0	#DIV/0!
KHDRBS1	0.0296597	0.420275
AL445248.1	-0.00216463	0.346557
TMEM39B	-0.0384291	0.0428098
KPNA6	-0.0130779	0.363385
TXLNA	0.0244421	0.156449
CCDC28B	0.00128411	0.97251
AL049795.1	0.00267331	0.051414
IQCC	-0.00133245	0.830061
DCDC2B	0	#DIV/0!
TMEM234	-0.0106938	0.424456
EIF3I	-0.0638921	0.280668
FAM167B	-0.00460538	0.488083
LCK	-0.000685273	0.767262
HDAC1	-0.00291176	0.83316
MARCKSL1	-0.0423695	0.522368
TSSK3	0.0013649	0.509058
FAM229A	0.00856414	0.398782
BSDC1	-0.00967995	0.648528
ZBTB8B	-0.00116348	0.174016
ZBTB8A	0.0077339	0.491674
ZBTB8OS	0.0103944	0.64281
RBBP4	0.0246887	0.364727
SYNC	-0.0109512	0.651948
AC114489.1	-8.13008e-05	0.905914
KIAA1522	0.00403146	0.351896
YARS	0.000258629	0.990695
S100PBP	0.000870467	0.931893
FNDC5	-0.00437919	0.250371
HPCA	-0.00334497	0.220222
TMEM54	0.0210771	0.259614
RNF19B	-0.0124861	0.289519
AK2	-0.00937317	0.798947
AZIN2	0.000259084	0.974311
TRIM62	-0.00191364	0.513545
AL662907.3	0	#DIV/0!
ZNF362	0.0116977	0.286659
AL513327.1	-0.00199546	0.242289
PHC2	-0.0115152	0.568387
ZSCAN20	-0.0043743	0.0791854
CSMD2	0.00345659	0.374036
C1orf94	0	#DIV/0!
SMIM12	-0.0226967	0.27822
GJB5	-0.00192863	0.298905
GJB4	-0.000740741	0.343436
GJB3	0.0032362	0.475398
GJA4	0.00800856	0.312838
DLGAP3	-0.00212451	0.100827
AC114490.3	-0.00195441	0.527062
AC114490.2	0.00293223	0.837469
TMEM35B	0	#DIV/0!
ZMYM6	-0.000698688	0.937579
ZMYM1	-0.00901018	0.442705
AL590434.1	0.000983223	0.102402
SFPQ	0.0330854	0.685464
ZMYM4	0.00522808	0.775141
KIAA0319L	-0.00717774	0.492276
NCDN	-0.00990654	0.311687
AC004865.2	0.00850755	0.18167
TFAP2E	-0.00241648	0.384524
PSMB2	0.00995412	0.704956
C1orf216	0.0141882	0.442848
CLSPN	-0.00207906	0.606547
AGO4	0.0134303	0.0398733
AGO1	-0.00407971	0.718047
AL139286.2	-0.00153444	0.537118
AGO3	0.0180448	0.187215
TEKT2	0	#DIV/0!
ADPRHL2	0.0105231	0.504
COL8A2	-0.0144974	0.49331
TRAPPC3	0.0615126	0.205586
MAP7D1	0.00569426	0.851838
THRAP3	-0.000125811	0.996675
SH3D21	-0.00371418	0.411795
EVA1B	-0.0137852	0.785545
AL591845.1	-0.0117294	0.306808
STK40	0.00757273	0.20906
LSM10	-0.0349169	0.116743
OSCP1	-0.00354691	0.81843
MRPS15	0.00381357	0.910283
CSF3R	0.00281787	0.425756
GRIK3	-0.00819941	0.132395
AL031430.1	0.000406504	0.343436
LINC01137	-0.00128096	0.710599
ZC3H12A	0.0153397	0.822013
MEAF6	0.0106505	0.573368
SNIP1	0.0131836	0.053994
DNALI1	0.00268458	0.680257
GNL2	-0.0351075	0.0430323
RSPO1	0.0133242	0.480814
C1orf109	0.00875421	0.649957
CDCA8	-0.000475521	0.826129
EPHA10	0	#DIV/0!
MANEAL	-0.0014588	0.325932
YRDC	-0.00353273	0.762311
C1orf122	0.0281937	0.651027
MTF1	-0.00494253	0.741884
AL929472.2	0	#DIV/0!
INPP5B	-0.00638815	0.265232
SF3A3	0.0118254	0.603405
FHL3	0.0212345	0.504773
UTP11	-0.0349792	0.18365
POU3F1	-0.00889037	0.323609
AL139158.2	-4.05162e-05	0.945732
RRAGC	0.0125927	0.653404
AL139260.1	-0.00575997	0.123548
MYCBP	-0.00555995	0.41547
AL139260.3	0	#DIV/0!
RHBDL2	-0.000864499	0.866941
AKIRIN1	0.0131546	0.569275
NDUFS5	0.0179575	0.772185
MACF1	-0.0250552	0.325876
BMP8A	0	#DIV/0!
PABPC4	-0.0351493	0.354221
HEYL	-0.000170698	0.98984
HPCAL4	0	#DIV/0!
PPIE	-0.0204322	0.411218
BMP8B	0	#DIV/0!
OXCT2	0.00361775	0.278705
AL033527.3	0	#DIV/0!
AL033527.5	0	#DIV/0!
TRIT1	-0.0104288	0.142245
MYCL	0.00239738	0.154665
AL033527.2	0.000456621	0.343436
MFSD2A	0.00381675	0.467011
CAP1	0.00458447	0.923842
PPT1	-0.0147749	0.686223
RLF	-0.0184778	0.164624
TMCO2	0	#DIV/0!
AL050341.2	-0.000523061	0.956382
ZMPSTE24	0.0346522	0.220818
COL9A2	-0.000790861	0.743234
SMAP2	-0.0222825	0.255293
ZFP69B	-0.00236118	0.348794
ZFP69	-0.00878898	0.106546
AL603839.3	-0.000370625	0.776997
EXO5	0.00744303	0.601524
ZNF684	-0.00319995	0.807605
RIMS3	0.00126582	0.343436
NFYC-AS1	-0.00165256	0.363079
NFYC	-0.0360351	0.0536255
KCNQ4	-0.000675676	0.343436
CITED4	0.000722244	0.919014
AC119677.1	0	#DIV/0!
CTPS1	-0.00819555	0.388465
SLFNL1-AS1	-0.000487805	0.343436
SLFNL1	-0.000406052	0.675545
SCMH1	-0.0190664	0.0190051
AC093151.3	0.00010043	0.903436
FOXO6	0.0014968	0.557941
AC093151.2	0.000588235	0.343436
EDN2	0	#DIV/0!
HIVEP3	-0.00220628	0.551661
GUCA2B	0	#DIV/0!
FOXJ3	-0.00394572	0.748427
RIMKLA	0	#DIV/0!
ZMYND12	-0.00301827	0.53745
PPCS	0.0508818	0.264939
CCDC30	-0.000677715	0.912421
PPIH	-0.0093862	0.681171
AC098484.2	-0.00141642	0.168353
YBX1	0.0945921	0.591605
CLDN19	-0.000308257	0.673163
P3H1	0.00716426	0.813216
C1orf50	-0.00685255	0.491376
AC098484.3	0	#DIV/0!
TMEM269	-0.000592562	0.75276
SVBP	0.0259066	0.381894
ERMAP	-0.00689221	0.321704
AL512353.1	-0.0018845	0.415859
ZNF691	-0.000212152	0.968155
SLC2A1	0.00504882	0.469943
SLC2A1-AS1	0.000981551	0.100847
FAM183A	0.00134294	0.0853985
EBNA1BP2	-0.0177962	0.427814
CFAP57	0.0047223	0.313814
TMEM125	-0.00110045	0.195364
C1orf210	0	#DIV/0!
TIE1	0.00318429	0.425909
MPL	0	#DIV/0!
AL139289.2	-0.00298021	0.331891
CDC20	0.00108024	0.756851
ELOVL1	0.0173023	0.2663
MED8	0.0194341	0.608447
SZT2	-0.00513741	0.63833
SZT2-AS1	0.000588235	0.343436
HYI	-0.00939968	0.77391
PTPRF	-0.0101921	0.208203
AL451062.3	0	#DIV/0!
KDM4A	0.0016565	0.85343
KDM4A-AS1	-0.00085446	0.614939
ST3GAL3	-0.00710312	0.694292
AL451062.1	-0.000487805	0.343436
ARTN	0	#DIV/0!
AL357079.1	-0.000847939	0.605345
IPO13	0.00429503	0.467257
DPH2	-0.00259075	0.770931
ATP6V0B	-0.0118136	0.678537
B4GALT2	-0.000913183	0.942241
CCDC24	-0.00780801	0.397406
SLC6A9	-7.02653e-05	0.988565
AL139220.2	-0.000756921	0.552036
DMAP1	0.00758695	0.7894
ERI3	0.0147221	0.719531
RNF220	0.00616239	0.681046
TMEM53	-0.0106975	0.168291
ARMH1	0.00236865	0.411519
KIF2C	-0.00074207	0.757632
AL592166.1	-0.000902083	0.711606
RPS8	0.317076	0.650158
BEST4	-0.00324705	0.215832
PLK3	-0.00183644	0.97
TCTEX1D4	0.00311905	0.181248
BTBD19	-0.00679242	0.0946868
PTCH2	-0.0218502	0.571929
EIF2B3	-0.0163443	0.411259
HECTD3	-0.011407	0.281727
UROD	0.0921396	0.308815
ZSWIM5	-0.00100879	0.637954
LINC01144	-0.000534836	0.62903
HPDL	-0.00102231	0.433025
MUTYH	-0.013121	0.193274
TOE1	-0.00413984	0.505985
TESK2	-0.000937436	0.888778
CCDC163	0.00445815	0.266452
MMACHC	0.00494697	0.172277
PRDX1	-0.102091	0.49641
AKR1A1	-0.0348181	0.447886
NASP	-0.0164704	0.693125
CCDC17	0.00383216	0.116995
GPBP1L1	-0.0220064	0.462409
TMEM69	-0.00588008	0.699795
IPP	-0.00491458	0.641056
MAST2	-0.0104017	0.419575
PIK3R3	0.00415085	0.767173
AL358075.1	0	#DIV/0!
AL358075.2	-0.00329837	0.123307
TSPAN1	-0.00517536	0.0538358
POMGNT1	-0.0153467	0.252523
LURAP1	0.00598403	0.609046
RAD54L	-0.000356855	0.702168
LRRC41	-0.0137761	0.493544
UQCRH	-0.0433016	0.558371
NSUN4	-0.00591582	0.454351
FAAH	0.00847409	0.319859
DMBX1	0	#DIV/0!
KNCN	0	#DIV/0!
MKNK1	-0.0114728	0.595819
MOB3C	-0.0264778	0.00855519
ATPAF1	0.0107013	0.539585
EFCAB14	0.0113337	0.546888
CYP4B1	-0.012895	0.669539
CYP4A11	0	#DIV/0!
CYP4X1	-0.00114067	0.935202
CYP4Z1	0.000988235	0.176402
CYP4A22-AS1	-0.00122855	0.177822
CYP4A22	0	#DIV/0!
LINC00853	9.78152e-05	0.983325
PDZK1IP1	-0.00504872	0.0766182
TAL1	0.00262214	0.419886
AL135960.1	0	#DIV/0!
STIL	-0.00263142	0.20383
CMPK1	-0.0433399	0.355722
LINC01389	0.000657437	0.625467
FOXE3	4.67919e-05	0.936588
FOXD2-AS1	-0.00701026	0.0568488
FOXD2	-0.00319177	0.211592
TRABD2B	0.00255922	0.844366
AC096541.1	0	#DIV/0!
SLC5A9	0	#DIV/0!
AL109659.2	-0.000740741	0.343436
SPATA6	-0.0143446	0.42289
AGBL4	-0.000373094	0.675602
BEND5	0.0174869	0.314337
ELAVL4	0	#DIV/0!
DMRTA2	0	#DIV/0!
FAF1	-0.010979	0.472743
CDKN2C	0.0101394	0.733337
LINC01562	0.00122178	0.185941
RNF11	0.0402078	0.09801
AL162430.2	0	#DIV/0!
TTC39A	-0.00130457	0.519634
TTC39A-AS1	0.000669032	0.642795
EPS15	0.0275985	0.477633
AC104170.1	0.000456621	0.343436
OSBPL9	0.0141811	0.453485
NRDC	-0.0197506	0.400084
AL050343.1	0.00187497	0.335036
AL050343.2	0.00129819	0.191672
RAB3B	0.00184245	0.619653
TXNDC12	0.0083912	0.790755
KTI12	-0.00134686	0.867332
BTF3L4	0.072786	0.0202154
ZFYVE9	-0.00792925	0.532454
CC2D1B	-0.000854608	0.875794
AL513218.1	-0.000763359	0.343436
ORC1	-0.00301272	0.0840294
PRPF38A	0.0223544	0.381468
TUT4	-0.0120829	0.560252
GPX7	0.00426504	0.874373
SHISAL2A	-0.000442459	0.758751
COA7	-0.00358955	0.689778
ZYG11B	-0.00445758	0.68133
ZYG11A	4.31453e-05	0.966671
ECHDC2	-0.020972	0.645558
SCP2	0.106186	0.0789522
PODN	0.142988	0.290036
AL445183.1	-0.000487805	0.343436
SLC1A7	-0.00499254	0.561758
AL445183.2	0.00435884	0.242596
CPT2	-0.00316021	0.770043
AL606760.2	-0.0020417	0.306333
C1orf123	-0.059776	0.203031
AL606760.3	-0.00202637	0.58845
MAGOH	-0.028004	0.43465
AL606760.1	0.00139759	0.588969
LRP8	-0.00377278	0.163966
AC119428.2	0	#DIV/0!
GLIS1	-0.00266588	0.849924
NDC1	-0.00499322	0.584475
YIPF1	-0.0123066	0.308125
DIO1	0	#DIV/0!
HSPB11	-0.0123595	0.589908
LRRC42	-0.00559283	0.764571
LDLRAD1	0	#DIV/0!
TMEM59	-0.133794	0.342668
TCEANC2	-0.000595063	0.887976
AL357673.1	0	#DIV/0!
AL357673.2	-0.000740741	0.343436
CYB5RL	-0.0121994	0.127389
MRPL37	-0.0121657	0.453185
SSBP3	-0.00880724	0.729941
SSBP3-AS1	0.00170635	0.219598
AC099796.1	0	#DIV/0!
ACOT11	-0.00766781	0.275413
FAM151A	0.000306403	0.829386
MROH7	-0.000487805	0.343436
TTC4	0.00261917	0.632624
PARS2	-0.00136429	0.687055
TTC22	0.00126582	0.343436
LEXM	0	#DIV/0!
DHCR24	0.00473859	0.698649
AC096536.3	0	#DIV/0!
AC096536.1	-0.00051484	0.805374
TMEM61	-0.00531375	0.162026
BSND	0	#DIV/0!
PCSK9	0.00112299	0.168391
USP24	-0.00316068	0.718581
MIR4422HG	0.000456621	0.343436
AL603840.1	-0.00235911	0.745275
AC119674.1	0.00293751	0.285853
AC119674.2	0.00164694	0.719471
PLPP3	0.353962	0.370492
PRKAA2	-0.00468965	0.457556
FYB2	0	#DIV/0!
DAB1	0.00117647	0.343436
OMA1	0.00662391	0.428364
TACSTD2	0.0155222	0.44726
MYSM1	0.00626686	0.613284
AL136985.3	0	#DIV/0!
JUN	1.2777	0.171232
LINC01135	-0.00116348	0.174016
AL136985.2	0.000367647	0.343436
AC105277.1	-0.0013705	0.630909
LINC01358	-0.00245668	0.426438
AC093424.1	-0.000367654	0.767678
FGGY	-0.00580787	0.592632
HOOK1	-0.00266434	0.676553
CYP2J2	0	#DIV/0!
C1orf87	-0.00124128	0.493132
LINC01748	0	#DIV/0!
AC099792.1	0	#DIV/0!
NFIA	-0.0388573	0.68378
NFIA-AS2	0.00262724	0.382977
AC099791.3	0	#DIV/0!
TM2D1	0.0595411	0.186459
AC099791.2	-0.00138544	0.48394
PATJ	-0.0104879	0.103183
L1TD1	0.00441679	0.662324
KANK4	0.000367647	0.343436
USP1	-0.0074246	0.761447
DOCK7	-0.00313501	0.806664
AC103923.1	-0.000999066	0.58268
ATG4C	-0.00240388	0.82341
FOXD3-AS1	0.000766339	0.594159
FOXD3	-0.000321479	0.883759
ALG6	-0.00600977	0.651121
ITGB3BP	-0.016434	0.19431
EFCAB7	0.000127789	0.981275
PGM1	-0.0222725	0.400107
ROR1	-0.0171361	0.304292
ROR1-AS1	-0.00162008	0.57906
AL445205.1	0	#DIV/0!
UBE2U	0	#DIV/0!
CACHD1	0.00414541	0.670604
RAVER2	0.00183756	0.802626
JAK1	-0.00256042	0.93809
AL357078.3	0.00203787	0.0909704
AL357078.1	0	#DIV/0!
AK4	-0.00767806	0.564588
DNAJC6	4.05093e-05	0.972302
LEPROT	0.0957577	0.182524
LEPR	0.00149078	0.958302
PDE4B	0.000166563	0.979915
SGIP1	-0.00973844	0.502829
AL139147.1	0	#DIV/0!
TCTEX1D1	0	#DIV/0!
WDR78	-0.00560475	0.442015
MIER1	-0.0368768	0.286816
SLC35D1	0.00795625	0.525107
IL23R	0	#DIV/0!
IL12RB2	0	#DIV/0!
SERBP1	0.0813533	0.0816457
GADD45A	0.0374596	0.821353
GNG12	0.0365097	0.13658
GNG12-AS1	0.00328842	0.267705
DIRAS3	-0.0202824	0.0768189
WLS	0.0207205	0.476516
RPE65	0	#DIV/0!
DEPDC1	0.000902406	0.175939
DEPDC1-AS1	0	#DIV/0!
AL033530.1	0	#DIV/0!
LRRC7	-0.000769638	0.690353
LRRC40	-0.0145262	0.173331
SRSF11	0.0657459	0.215652
ANKRD13C	-0.00780068	0.358875
HHLA3	-0.00665203	0.579406
AL158839.1	0	#DIV/0!
CTH	-0.00307751	0.531664
AL354872.2	7.9349e-06	0.988642
LINC01788	-0.000675676	0.343436
PTGER3	-0.0518707	0.00990835
AL031429.1	0.00207018	0.275396
ZRANB2-AS1	-1.6592e-06	0.997879
ZRANB2	-0.0533736	0.206566
NEGR1	-0.0515203	0.110118
AL583808.1	0	#DIV/0!
LRRIQ3	0.000406504	0.343436
FPGT	0.00121641	0.92544
FPGT-TNNI3K	0.0015709	0.698648
TNNI3K	0.00108049	0.90085
AC105271.1	-0.000763359	0.343436
LRRC53	0	#DIV/0!
ERICH3	-0.00352773	0.298908
AC135803.1	0.00226884	0.424513
CRYZ	-0.017275	0.381814
TYW3	0.0203485	0.317012
LHX8	0	#DIV/0!
SLC44A5	-0.000376063	0.818978
ACADM	0.0109007	0.459225
RABGGTB	0.0131747	0.396859
MSH4	0	#DIV/0!
ST6GALNAC3	-0.00202703	0.193422
AC104458.1	0	#DIV/0!
ST6GALNAC5	-0.00652774	0.0310873
PIGK	-0.0235186	0.408406
AK5	0.00104699	0.79506
AC118549.1	-0.00902236	0.415171
USP33	-0.028029	0.195813
MIGA1	-0.00349645	0.823846
NEXN-AS1	-0.00222379	0.394338
NEXN	-0.0359246	0.187935
FUBP1	0.00344474	0.837887
DNAJB4	-0.0193284	0.718921
GIPC2	0.00088722	0.745303
AC103591.3	0.01066	0.239896
PTGFR	-0.0329802	0.438141
IFI44L	-0.108306	0.00987245
IFI44	-0.0278215	0.190751
ADGRL4	0.00826067	0.441566
LINC01781	-0.000275676	0.745195
ADGRL2	-0.0245199	0.296352
AC117944.1	0	#DIV/0!
LINC01362	0	#DIV/0!
LINC01361	0	#DIV/0!
LINC01725	0.000284314	0.927465
AL035706.1	0	#DIV/0!
TTLL7	-0.013228	0.449456
AC104454.2	0	#DIV/0!
AL359504.2	0.0101932	0.0727969
PRKACB	0.00737198	0.626319
SAMD13	0.000525924	0.960084
DNASE2B	0	#DIV/0!
RPF1	-0.0136059	0.47617
GNG5	-0.0173011	0.707358
SPATA1	-0.010968	0.0141393
CTBS	-0.0182063	0.325076
SSX2IP	-0.0118232	0.15293
LPAR3	-0.000175124	0.866725
MCOLN2	-0.00563846	0.269285
WDR63	0.00369079	0.282681
MCOLN3	0.00769966	0.391395
SYDE2	0.000270602	0.963877
C1orf52	0.0218949	0.297401
BCL10	0.0234973	0.0883476
AL078459.1	-0.000584296	0.685497
DDAH1	0.000518036	0.966239
AL360219.1	-0.000357957	0.942338
AC092807.3	-0.0137011	0.0585439
AC092807.2	1.07924e-05	0.991545
CYR61	-0.0549589	0.905205
AC092807.1	-0.000675676	0.343436
ZNHIT6	-0.0341165	0.0921511
COL24A1	-0.00141161	0.758463
AL136382.1	0	#DIV/0!
ODF2L	-0.0124079	0.582418
CLCA2	-0.00445811	0.09525
CLCA4	0	#DIV/0!
AL356270.1	-3.11839e-05	0.965648
AL049597.2	0.000902034	0.85739
SH3GLB1	0.00352034	0.851829
SELENOF	0.0425538	0.657246
HS2ST1	-0.00130715	0.920637
AC093155.3	0.00841309	0.492984
LINC01140	-0.0154073	0.099023
AC099062.1	-0.00112151	0.634154
LMO4	-0.0392329	0.625797
PKN2-AS1	0	#DIV/0!
PKN2	0.00704807	0.679036
GTF2B	-0.0213225	0.357619
KYAT3	-0.0341183	0.0222473
RBMXL1	0.00216567	0.871932
GBP3	-0.00967603	0.561052
GBP1	-0.11375	0.00280316
GBP2	-0.0943128	0.00713883
GBP7	-0.000228599	0.820683
GBP4	-0.0812853	0.115737
AC099063.4	-0.00412252	0.163971
GBP5	-0.00710622	0.510209
GBP6	-0.00136378	0.171238
LRRC8B	0.0114127	0.0904258
LRRC8C-DT	-0.000190368	0.938953
LRRC8C	-0.00373413	0.500602
AC099568.2	-0.00108384	0.182098
LRRC8D	-0.00140236	0.673359
ZNF326	-0.0106891	0.448576
BARHL2	0	#DIV/0!
LINC01763	0	#DIV/0!
ZNF644	-0.0102769	0.263074
HFM1	-0.000178992	0.921566
CDC7	-0.00493293	0.328132
TGFBR3	-0.0109294	0.718171
BRDT	0	#DIV/0!
EPHX4	3.23653e-05	0.960335
BTBD8	-0.00693652	0.228132
AC104836.1	0	#DIV/0!
GLMN	0.00505302	0.343396
RPAP2	-0.0142224	0.209282
GFI1	-0.000740741	0.343436
EVI5	-0.000181926	0.995189
RPL5	-0.0640938	0.857453
FAM69A	-0.0178011	0.116334
MTF2	-0.00448015	0.874215
TMED5	-0.000207243	0.991851
CCDC18	0.000603366	0.945309
DR1	0.0153367	0.543956
FNBP1L	-0.0113297	0.21186
BCAR3	-0.00103416	0.898416
AL109613.1	0	#DIV/0!
DNTTIP2	0.00384784	0.812561
GCLM	-0.010875	0.461394
ABCA4	0.0004	0.343436
ARHGAP29	-0.00381317	0.906285
AC097059.1	0.00459938	0.155229
ABCD3	0.028488	0.025989
F3	0.0590091	0.053446
SLC44A3	-0.0100976	0.273045
CNN3	0.0698467	0.482699
AC105942.1	-0.00446196	0.711413
ALG14	-0.0183889	0.457979
AC095033.1	-0.000348757	0.772194
TMEM56	-0.00255536	0.841123
TMEM56-RWDD3	0.00107069	0.422749
AC092802.1	0.00220408	0.569484
RWDD3	0.000561479	0.650813
AL356479.1	0	#DIV/0!
AL683887.1	0	#DIV/0!
PTBP2	0.00768171	0.614533
DPYD	0.0066638	0.694564
SNX7	-0.013144	0.697922
PLPPR5	0.000406504	0.343436
PLPPR4	0.00662612	0.650273
LINC01708	0	#DIV/0!
PALMD	-0.000997772	0.934582
FRRS1	7.29106e-05	0.97832
AGL	0.00273733	0.838242
AC118553.1	-0.00206958	0.39048
SLC35A3	-0.00644544	0.692881
AC118553.2	0.00423043	0.125513
MFSD14A	0.0167064	0.0981467
SASS6	-0.00158097	0.763001
TRMT13	-0.0154823	0.1852
LRRC39	-0.000120158	0.855824
DBT	-0.00928957	0.261375
RTCA-AS1	-0.00260046	0.37885
RTCA	-0.017887	0.0993776
CDC14A	-0.0030048	0.666249
GPR88	-0.000374181	0.934926
VCAM1	-0.18058	0.274104
EXTL2	0.00356227	0.918263
AC104506.1	0.0168417	0.150203
SLC30A7	-0.00671562	0.75807
DPH5	-0.020478	0.215339
AC093157.2	0.00139788	0.0834733
AC093157.1	-0.0192808	0.21241
AL109741.1	0.00643594	0.0362679
S1PR1	0.000814708	0.923969
OLFM3	-0.000359712	0.343436
COL11A1	-0.0064915	0.309143
RNPC3	0.000613003	0.9727
AMY2B	-0.000923671	0.871108
PRMT6	0.00299569	0.660052
NTNG1	0.00194566	0.752941
VAV3	-0.00459965	0.386411
VAV3-AS1	0.0004	0.343436
AL390036.1	0	#DIV/0!
SLC25A24	-0.0207317	0.340802
AL359258.2	0.000825881	0.883283
FAM102B	-0.0125963	0.627916
HENMT1	0.000613265	0.93643
PRPF38B	-0.0318088	0.330653
FNDC7	0.000588235	0.343436
STXBP3	-0.0217284	0.186504
AKNAD1	-0.000804787	0.887271
AL449266.1	0.000456621	0.343436
SPATA42	-0.000763359	0.343436
GPSM2	0.00168488	0.942507
CLCC1	-0.025866	0.116711
WDR47	0.0177816	0.0577006
TAF13	-0.0109259	0.258121
AL356488.3	-0.0142573	0.270531
TMEM167B	0.0129203	0.511266
AL356488.2	-0.000409822	0.676813
C1orf194	-0.000359712	0.343436
KIAA1324	0.000616162	0.799733
SARS	0.0130836	0.722532
CELSR2	0.00137742	0.230269
PSRC1	-0.000368845	0.889857
MYBPHL	0	#DIV/0!
SORT1	0.00855608	0.267545
PSMA5	0.0120572	0.686986
SYPL2	0.000913242	0.343436
ATXN7L2	-0.00196932	0.589661
CYB561D1	0.00106328	0.90101
AMIGO1	-7.64521e-05	0.984381
GPR61	-0.000675676	0.343436
GNAI3	0.0582273	0.321288
AMPD2	0.0115627	0.226973
GSTM4	-0.0230369	0.408882
GSTM2	-0.00424002	0.517991
GSTM1	0.0042221	0.0842444
AC000032.1	-0.000763359	0.343436
GSTM5	-0.0985185	0.0940867
GSTM3	-0.0455807	0.596176
AL450468.2	0	#DIV/0!
CSF1	-0.0693914	0.083687
AHCYL1	-0.000956777	0.976523
STRIP1	-0.00149877	0.865302
AL160006.1	0.000837201	0.855536
ALX3	-0.000661233	0.889254
UBL4B	0.000497158	0.796321
SLC6A17	-0.000763359	0.343436
LINC02586	0	#DIV/0!
KCNC4	-0.00352747	0.486928
RBM15-AS1	-0.000219055	0.80389
RBM15	-0.00798838	0.138244
SLC16A4	-0.00540261	0.470448
AL355488.1	0.00409446	0.315716
LAMTOR5	-0.0394739	0.273767
PROK1	-0.00311872	0.170926
KCNA2	0.00142353	0.522241
AL365361.1	0.000367647	0.343436
KCNA3	0	#DIV/0!
CD53	0.00111133	0.54964
AL360270.1	0	#DIV/0!
LRIF1	-0.0111263	0.497462
AL360270.3	0.0033947	0.141544
DRAM2	-0.0116354	0.717094
CEPT1	-0.0158332	0.169149
AL355816.2	-0.000937467	0.694482
DENND2D	-0.0024904	0.645382
CHI3L2	-0.0335226	0.0350303
PIFO	-0.000649896	0.901288
OVGP1	-0.0018623	0.372169
WDR77	0.0187243	0.195492
ATP5PB	-0.00421758	0.945801
C1orf162	0.00134492	0.0698624
TMIGD3	0.00118775	0.190845
ADORA3	0.000440529	0.343436
RAP1A	0.0442044	0.265927
LINC01160	0	#DIV/0!
INKA2	-0.000408163	0.343436
DDX20	0.00382803	0.69548
KCND3	-0.0104737	0.34396
LINC01750	-0.000530742	0.918236
AL445426.1	-0.00734258	0.0397173
CTTNBP2NL	-0.00652289	0.689376
WNT2B	-0.00609022	0.380867
AL354760.1	-0.0045102	0.181276
ST7L	0.00247412	0.82325
CAPZA1	0.0171665	0.633688
MOV10	-0.0071463	0.541315
AL603832.1	5.63926e-05	0.948118
RHOC	0.0685329	0.501321
PPM1J	0.000125813	0.960841
AL603832.2	0.00125198	0.471376
FAM19A3	0.0105043	0.218912
LINC01356	0.000367647	0.343436
AL390729.1	0.000588235	0.343436
SLC16A1	0.0136358	0.531684
SLC16A1-AS1	-0.023023	0.359566
AL357055.3	0.00352616	0.334699
LRIG2	-0.0105378	0.286702
MAGI3	-0.00249946	0.870887
PHTF1	-0.00366481	0.814312
RSBN1	0.0133674	0.411992
PTPN22	0.000312195	0.343436
AP4B1-AS1	-0.00148148	0.343436
BCL2L15	-0.000581056	0.65086
AP4B1	-0.00105465	0.943121
DCLRE1B	-0.00892046	0.0871332
HIPK1-AS1	0.000968902	0.669882
HIPK1	-0.00740665	0.436689
OLFML3	-0.0199655	0.892599
SYT6	-0.000359712	0.343436
TRIM33	0.00682926	0.77828
BCAS2	-0.0433531	0.194183
DENND2C	-0.0027813	0.721564
AMPD1	0	#DIV/0!
NRAS	-0.013839	0.363569
CSDE1	-0.00585953	0.90507
SIKE1	-0.00700449	0.587221
SYCP1	0	#DIV/0!
TSPAN2	0.00536068	0.041465
LINC01765	0	#DIV/0!
AL512638.2	0.00204964	0.128391
NGF	0.00551013	0.0690913
VANGL1	0.00416228	0.517055
CASQ2	0.00254851	0.120411
NHLH2	0.000406504	0.343436
SLC22A15	0.00191945	0.715734
MAB21L3	-0.0010976	0.362077
LINC01779	-0.00820141	0.0462861
ATP1A1	0.0293166	0.517524
LINC01762	3.23653e-05	0.960335
AL390066.1	-0.000408163	0.343436
CD58	-0.0070945	0.638311
IGSF3	-0.000437053	0.952493
CD2	-0.00148148	0.343436
AL157904.1	-0.000506194	0.688398
PTGFRN	-0.00550859	0.719807
CD101	0.00117582	0.182539
AL445231.1	-0.0011808	0.500346
TTF2	-0.0211222	0.0609525
TRIM45	0.00164243	0.704249
VTCN1	0	#DIV/0!
AL358072.1	-0.000627441	0.532839
MAN1A2	-0.0163141	0.599823
TENT5C	-0.0183333	0.0350024
GDAP2	-0.00739596	0.301477
WDR3	0.0196117	0.111397
SPAG17	-0.00170414	0.784272
TBX15	0.00498	0.866493
AL139420.1	-0.00633779	0.190744
WARS2	-0.00949312	0.512321
WARS2-IT1	0.00148086	0.471114
AL359915.2	-0.00749282	0.101418
LINC01780	0.00311112	0.338844
HAO2	0.00181777	0.216667
HSD3B2	0	#DIV/0!
HSD3B1	0	#DIV/0!
ZNF697	0.00133819	0.757752
PHGDH	-0.0039704	0.871684
HMGCS2	0	#DIV/0!
ADAM30	0	#DIV/0!
NOTCH2	-0.00699993	0.699876
AC245008.1	0	#DIV/0!
SEC22B	0.0110961	0.799849
NBPF26	-0.00572258	0.336835
LINC00623	-0.0015079	0.927053
FCGR1B	5.85934e-05	0.971911
AC244453.3	-0.000487805	0.343436
AC244453.2	0.0032649	0.047863
FAM72B	-0.00192723	0.605258
SRGAP2C	0.0103376	0.497378
AC244021.1	0	#DIV/0!
AL592494.1	0	#DIV/0!
AL592494.3	0	#DIV/0!
AC239800.2	0.00255655	0.0774055
AC239800.3	-0.00198582	0.798614
AC239798.2	-0.00142675	0.474956
FAM72C	0.000611657	0.641951
AC245595.1	-0.0153528	0.739653
AC246785.3	0.00122531	0.204083
NBPF15	0.0131167	0.504121
FP700111.1	0	#DIV/0!
SRGAP2B	-0.00363585	0.744026
FAM72D	0.00126505	0.735096
AC245014.3	-0.000814756	0.664058
AC245014.1	0	#DIV/0!
NBPF20	0.00414069	0.5309
GPR89A	0.00438447	0.727698
PDZK1	-0.00103705	0.302789
CD160	4.02878e-05	0.944898
RNF115	-0.0376044	0.197863
POLR3C	-0.00287596	0.84642
NUDT17	0.005446	0.277756
PIAS3	-0.0142186	0.287427
ANKRD35	0.00157292	0.964785
ITGA10	-0.0046264	0.2868
PEX11B	0.000317316	0.979687
RBM8A	-0.0366552	0.47818
LIX1L-AS1	-0.000316952	0.893934
LIX1L	-0.0184086	0.351291
ANKRD34A	-0.00157747	0.260071
POLR3GL	-0.0227005	0.516378
TXNIP	0.163102	0.51233
LINC01719	0	#DIV/0!
NBPF10	-0.00180941	0.662354
NOTCH2NL	0.0097301	0.482037
AC239799.2	0.00761281	0.171737
AC245407.2	0.00089715	0.167927
NBPF12	-0.010522	0.0546386
PRKAB2	-0.0278589	0.0218937
AC242426.2	0.00432983	0.579646
FMO5	-1.31194e-05	0.997634
CHD1L	0.00682669	0.287065
LINC00624	0	#DIV/0!
BCL9	-0.00183828	0.755384
ACP6	-0.00786761	0.0343446
GJA5	-0.00238355	0.27955
AC241644.2	0	#DIV/0!
GPR89B	-0.00386635	0.69655
AC239803.2	0.000456621	0.343436
AC239803.3	-0.000723015	0.800619
NBPF11	0.00311817	0.771055
AC239809.3	0.000401585	0.888502
AC239803.1	0	#DIV/0!
LINC01731	0.000534759	0.343436
AC245100.1	0	#DIV/0!
AC245100.7	4.69545e-05	0.952263
PPIAL4G	0.00170635	0.219598
NBPF14	-0.0290936	0.301438
NUDT4B	-0.00253127	0.359622
PDE4DIP	-0.0179015	0.403836
AC239804.1	0	#DIV/0!
NBPF9	0.0173995	0.0242391
AC245297.3	0.0142701	0.607223
AC245297.2	-0.00303279	0.693262
NBPF19	0.0164836	0.132991
FCGR1A	-0.00188301	0.226288
HIST2H2BF	-0.00833874	0.319475
AC243772.2	0.000535778	0.591626
HIST2H3D	-0.00150386	0.389918
HIST2H4A	-0.000716567	0.473567
HIST2H2AA3	0.000440529	0.343436
AC239868.3	-0.00244217	0.389108
HIST2H2AA4	0.000177905	0.871645
HIST2H4B	-0.000487805	0.343436
AC239868.2	0.00800905	0.027019
HIST2H2BE	0.0340048	0.197082
HIST2H2AC	0.00297674	0.725617
HIST2H2AB	0.00099138	0.169329
BOLA1	-0.0210253	0.143857
SV2A	-0.00139353	0.433355
SF3B4	-0.023978	0.315457
MTMR11	0.0125668	0.313326
OTUD7B	-0.0129243	0.267092
VPS45	-0.028712	0.182584
PLEKHO1	0.0220353	0.152883
ANP32E	0.0414912	0.229154
AC242988.1	0.000456621	0.343436
CA14	0	#DIV/0!
APH1A	-0.0365867	0.290609
C1orf54	0.0150501	0.583324
CIART	0.0185812	0.0965321
MRPS21	-0.0245514	0.768798
PRPF3	0.00581047	0.478642
RPRD2	0.00423793	0.821166
TARS2	-0.0209953	0.119881
ECM1	0.000733565	0.993071
FALEC	-0.00512999	0.290202
AL356356.1	0.00081466	0.528975
ADAMTSL4	-0.0380085	0.242248
MCL1	0.0236152	0.891616
ENSA	0.0242631	0.602493
GOLPH3L	0.00615567	0.716523
HORMAD1	0.00160295	0.0992272
CTSS	-0.171049	0.019932
CTSK	-0.322907	0.420758
ARNT	-0.0351309	0.0497508
CTXND2	0.0004	0.343436
SETDB1	0.00207657	0.742272
CERS2	-0.0327103	0.339706
AL590133.2	0	#DIV/0!
AL590133.1	0.000367647	0.343436
ANXA9	-0.000140916	0.879973
MINDY1	0.00658715	0.524983
PRUNE1	0.000445481	0.964984
BNIPL	-0.000185697	0.946428
C1orf56	0.0360762	0.22968
CDC42SE1	0.0189745	0.415164
MLLT11	-0.0108565	0.0836505
GABPB2	-0.0154094	0.401841
SEMA6C	-0.00616551	0.331802
TNFAIP8L2	-0.000408163	0.343436
SCNM1	-0.0397592	0.0665995
LYSMD1	-0.00217828	0.261587
TMOD4	0.000367647	0.343436
VPS72	-0.0176164	0.661327
PIP5K1A	-0.00838969	0.305567
PSMD4	0.00203311	0.946487
AL391069.2	-0.00154196	0.496061
ZNF687	-0.00275009	0.45352
PI4KB	-0.00177758	0.928119
AL391069.4	-0.000562836	0.678184
RFX5	-0.00285405	0.705414
AL391069.3	0.000257207	0.925249
SELENBP1	-0.0744495	0.185688
PSMB4	-0.0888918	0.0374193
POGZ	-0.0155108	0.227451
CGN	0	#DIV/0!
TUFT1	-0.00584646	0.517112
SNX27	0.0136909	0.392612
AL589765.1	0	#DIV/0!
CELF3	0.000534759	0.343436
RIIAD1	0.00289279	0.295129
AL589765.7	0.0004	0.343436
MRPL9	-0.00332943	0.848831
OAZ3	0.0014918	0.420099
AL589765.5	0	#DIV/0!
TDRKH	0.000667854	0.802431
TDRKH-AS1	-0.000719425	0.343436
AL589765.6	0	#DIV/0!
LINGO4	0	#DIV/0!
RORC	0.00430036	0.187012
C2CD4D	0.0014125	0.0879002
AL450992.2	0	#DIV/0!
THEM5	0.00235016	0.553761
THEM4	-0.0384596	0.0215752
S100A10	-0.334015	0.780135
AL450992.1	-4.72763e-05	0.947076
S100A11	-0.150333	0.571421
TCHH	0.00896512	0.11988
RPTN	0	#DIV/0!
FLG-AS1	-0.0027217	0.426165
AL589986.2	0	#DIV/0!
FLG	-0.0183628	0.207258
FLG2	-0.000494305	0.584496
CRNN	0	#DIV/0!
LCE5A	-0.000487805	0.343436
CRCT1	-0.00481741	0.263702
LCE3E	0	#DIV/0!
LCE3D	0	#DIV/0!
LINC00302	0	#DIV/0!
LCE2D	-0.000883517	0.39428
LCE2C	-0.00173897	0.171386
LCE2B	-0.00097561	0.343436
LCE2A	-0.00135135	0.343436
LCE4A	0	#DIV/0!
C1orf68	-0.00469973	0.243588
KPRP	-0.000406989	0.613553
LCE1F	-0.000487805	0.343436
LCE1E	-0.00490157	0.251529
LCE1D	0	#DIV/0!
LCE1C	-0.0131136	0.140707
LCE1B	-0.00465392	0.174016
LCE1A	-0.000487805	0.343436
LCE6A	-0.00268667	0.118783
IVL	-0.000629963	0.916957
LINC01527	0	#DIV/0!
SPRR5	-0.00183916	0.216832
SPRR4	0.000367647	0.343436
SPRR1A	0	#DIV/0!
SPRR3	0	#DIV/0!
SPRR1B	-0.00326168	0.634076
SPRR2D	-0.00125451	0.357497
SPRR2A	-0.0015873	0.343436
SPRR2B	-0.000763116	0.343436
SPRR2E	-0.00378617	0.0786244
SPRR2F	0	#DIV/0!
SPRR2G	-0.00665942	0.261985
PRR9	0.00245965	0.153323
LOR	-0.0308899	0.0525981
PGLYRP3	0	#DIV/0!
PGLYRP4	0	#DIV/0!
S100A9	-0.0236937	0.228438
S100A12	0.00118125	0.191878
S100A8	-0.0328841	0.286727
S100A7A	-0.0015873	0.343436
S100A7	-0.0231843	0.461342
BX470102.1	6.71942e-05	0.958977
S100A6	1.42234	0.471208
S100A5	0.00088805	0.545619
S100A4	0.00682568	0.99421
S100A3	-0.0446891	0.143115
S100A2	-0.00648583	0.725415
S100A16	0.0378472	0.577879
S100A14	3.63264e-05	0.998943
S100A13	0.032612	0.904382
S100A1	0.000572802	0.888893
AL162258.2	-0.000125115	0.960227
CHTOP	-0.0139814	0.644966
SNAPIN	0.0289523	0.40099
ILF2	-0.0225497	0.485024
NPR1	0.00324548	0.828028
INTS3	0.01773	0.00535364
AL513523.3	0	#DIV/0!
SLC27A3	0.015519	0.747052
GATAD2B	-0.0196239	0.409965
AL358472.5	-0.00379731	0.282639
DENND4B	0.00071625	0.89016
CRTC2	0.010504	0.453948
SLC39A1	-0.0341582	0.310363
AL358472.4	-0.00776298	0.655599
AL358472.3	0.000359496	0.778785
CREB3L4	0.000140157	0.989549
JTB	0.0266791	0.69494
AL358472.2	0.000134976	0.962293
RAB13	-0.20142	0.226213
RPS27	2.29411	0.409675
NUP210L	0.000477806	0.75027
TPM3	-0.060206	0.301542
C1orf43	0.0519904	0.18881
UBAP2L	0.014463	0.461254
HAX1	0.0253418	0.483654
AQP10	0.00115967	0.593954
ATP8B2	-0.0036483	0.724313
IL6R-AS1	-0.00465223	0.320116
IL6R	-0.0147224	0.251194
SHE	0.0104487	0.308162
AL162591.2	-0.00323586	0.25213
TDRD10	-0.00123154	0.812407
UBE2Q1	0.0166724	0.306488
CHRNB2	0	#DIV/0!
ADAR	-0.0295457	0.246852
KCNN3	0.000444045	0.84009
PMVK	-0.00252842	0.955751
AL451085.1	-0.000576645	0.83456
PBXIP1	0.00518749	0.854738
PYGO2	0.00729792	0.475757
AL451085.2	0.0064525	0.0735882
SHC1	0.0134043	0.341689
CKS1B	0.0511066	0.246721
FLAD1	-0.00628697	0.365665
LENEP	0	#DIV/0!
ZBTB7B	-0.00159845	0.815713
DCST2	0.00211123	0.122903
DCST1	0.000534759	0.343436
DCST1-AS1	0.00218524	0.226066
ADAM15	-0.00959296	0.491017
EFNA4	0.00827623	0.576493
EFNA3	-0.00934829	0.164212
EFNA1	0.0109365	0.121524
SLC50A1	-0.0111036	0.527751
DPM3	-0.0126645	0.819653
KRTCAP2	-0.0470235	0.473863
TRIM46	0.000296485	0.812757
MUC1	-0.000133921	0.984665
AC234582.1	-0.00289212	0.407055
THBS3	-0.0276523	0.378143
MTX1	0.00650123	0.861725
GBA	0.00523028	0.80543
FAM189B	-0.0149807	0.196042
SCAMP3	-0.0248803	0.404093
CLK2	-0.0114279	0.256171
HCN3	0.000910524	0.455341
PKLR	0.000406504	0.343436
FDPS	0.0256319	0.482482
RUSC1-AS1	0.000546614	0.8403
RUSC1	0.00273383	0.811176
ASH1L	0.0194062	0.574986
ASH1L-AS1	-0.00279097	0.653945
MSTO1	0.0181888	0.0951596
YY1AP1	0.0170898	0.232867
DAP3	0.0258895	0.342929
GON4L	-0.00256967	0.939437
SYT11	0.00126094	0.827859
RIT1	-0.0191846	0.097093
KHDC4	0.0038508	0.742559
RXFP4	0	#DIV/0!
ARHGEF2	-0.0224138	0.13117
AL355388.2	0.000406504	0.343436
AL355388.1	0	#DIV/0!
SSR2	-0.0123351	0.882686
UBQLN4	-0.00707768	0.385555
LAMTOR2	0.0207561	0.634537
RAB25	-0.000256289	0.951318
MEX3A	0.00138298	0.812191
LMNA	0.372173	0.215402
SEMA4A	-0.0160897	0.525459
SLC25A44	0.0208796	0.383854
PMF1-BGLAP	0.00132182	0.587321
PMF1	0.0167996	0.622213
BGLAP	-0.00470756	0.151169
PAQR6	-0.000428014	0.879836
SMG5	0.00166309	0.802762
TMEM79	-0.0019793	0.836091
GLMP	0.0194113	0.43428
CCT3	-0.00726186	0.82968
TSACC	-0.0015041	0.167905
RHBG	0	#DIV/0!
C1orf61	0.000406276	0.664686
AL139412.1	-0.00295634	0.279014
MEF2D	0.00571739	0.73633
AL365181.1	-0.00173259	0.322275
IQGAP3	-0.00135135	0.343436
NAXE	-0.0588084	0.146181
GPATCH4	-0.000607881	0.970946
AL365181.4	0	#DIV/0!
HAPLN2	0	#DIV/0!
AL365181.2	0.000406504	0.343436
BCAN	0.00294339	0.0500134
AL365181.3	0	#DIV/0!
NES	-0.00459972	0.622221
AL590666.3	-0.00124477	0.573406
CRABP2	0.231031	0.127126
ISG20L2	-0.0323274	0.299635
RRNAD1	0.0178826	0.336967
MRPL24	-0.0276174	0.393608
HDGF	0.0138641	0.454595
PRCC	0.0390487	0.0664845
SH2D2A	-0.00157996	0.467605
NTRK1	-0.00225952	0.219137
INSRR	-0.000228599	0.820683
PEAR1	-0.00570066	0.868824
LRRC71	-0.000311255	0.684491
ARHGEF11	-0.00585772	0.411152
ETV3L	0	#DIV/0!
ETV3	0.0178548	0.106632
FCRL5	0	#DIV/0!
FCRL3	0	#DIV/0!
FCRL2	0	#DIV/0!
FCRL1	0	#DIV/0!
KIRREL1	-0.00193924	0.83681
LINC01704	0	#DIV/0!
CD1D	0	#DIV/0!
AL138899.1	-0.00260252	0.11239
CD1A	0	#DIV/0!
CD1C	-0.000410088	0.801644
CD1B	0.00078125	0.343436
CD1E	1.78912e-05	0.987941
AL365440.2	0	#DIV/0!
SPTA1	0	#DIV/0!
MNDA	0.00136949	0.172557
PYHIN1	0.000442427	0.959234
IFI16	-0.229117	0.0169281
AIM2	-0.00114677	0.515405
CADM3	0.00917037	0.771782
CADM3-AS1	-8.74404e-05	0.928218
ACKR1	0.00581033	0.25784
FCER1A	-0.00177046	0.412861
AL513323.1	0	#DIV/0!
CRP	0	#DIV/0!
DUSP23	0.042551	0.13498
FCRL6	0.00109639	0.288462
SLAMF8	-0.0200871	0.0532072
AL590560.1	0.000940327	0.807829
VSIG8	0.00663809	0.0609432
AL590560.2	-0.00157138	0.647403
CFAP45	-0.00327152	0.286187
TAGLN2	-0.183806	0.141774
IGSF9	-0.000796632	0.754938
SLAMF9	0	#DIV/0!
LINC01133	0.0134402	0.583053
KCNJ10	0.00123787	0.183894
PIGM	0.00993145	0.348774
KCNJ9	0	#DIV/0!
IGSF8	-0.0201624	0.383901
ATP1A2	0.000418892	0.881955
ATP1A4	0	#DIV/0!
CASQ1	0.000367647	0.343436
AL121987.2	0.00145633	0.134023
PEA15	-0.0589512	0.0872739
DCAF8	0.0407879	0.0728212
AL139011.2	-0.000393504	0.770439
AL139011.1	-0.00139187	0.20645
PEX19	-0.00626585	0.573715
COPA	0.0343204	0.267359
NCSTN	0.0356761	0.342855
NHLH1	0.00126582	0.343436
VANGL2	-0.00815644	0.589004
SLAMF6	0	#DIV/0!
AL138930.1	0	#DIV/0!
CD84	0	#DIV/0!
SLAMF1	-0.00156929	0.314861
AL121985.1	-0.000487805	0.343436
CD48	-0.000217944	0.942111
SLAMF7	0	#DIV/0!
LY9	0.000318699	0.472784
CD244	0	#DIV/0!
ITLN1	0	#DIV/0!
AL354714.1	0	#DIV/0!
ITLN2	0	#DIV/0!
F11R	-0.00359701	0.405821
TSTD1	-0.0103781	0.0660241
USF1	-0.00517829	0.321992
ARHGAP30	-0.00165156	0.252687
NECTIN4	-0.000228397	0.918482
AL591806.1	0	#DIV/0!
KLHDC9	-0.000528274	0.950163
PFDN2	0.00309834	0.925676
NIT1	0.00678667	0.628165
DEDD	0.000985829	0.898528
UFC1	-0.00869297	0.751748
AL590714.1	-0.00143903	0.168735
USP21	-0.00105697	0.813391
PPOX	0.0082626	0.32262
B4GALT3	-0.00667183	0.447463
ADAMTS4	-0.0203687	0.52294
NDUFS2	-0.0258409	0.190882
FCER1G	0.00277568	0.687841
APOA2	0	#DIV/0!
TOMM40L	-0.00650459	0.380455
NR1I3	0.000806504	0.167866
PCP4L1	0.00126582	0.343436
MPZ	-0.00270493	0.411877
SDHC	-0.0110726	0.817648
CFAP126	-0.000359712	0.343436
AL592295.4	0.00209961	0.541363
FCGR2A	-0.00397863	0.729702
HSPA6	0.12446	0.480537
FCGR3A	-0.000763359	0.343436
FCGR3B	0	#DIV/0!
FCGR2B	0.000281497	0.69407
FCRLA	0.0004	0.343436
FCRLB	-0.00753567	0.0883346
DUSP12	-0.0485345	0.0025355
AL359541.1	-0.00563634	0.301469
ATF6	-0.00502666	0.696952
OLFML2B	0.127485	0.238864
NOS1AP	-0.00296436	0.215247
C1orf226	-0.000736694	0.785498
SH2D1B	0	#DIV/0!
UHMK1	0.0120587	0.383294
AL596325.1	-0.000351777	0.686421
UAP1	-0.100191	0.305662
DDR2	-0.071377	0.242724
HSD17B7	-0.0173515	0.150773
CCDC190	-0.000463451	0.632435
RGS4	0.0104203	0.445906
RGS5	0.0219533	0.383907
RGS5.1	-0.00234053	0.357438
NUF2	0.00221481	0.352896
PBX1	-0.00140777	0.965355
AL357568.1	0.000448463	0.536584
LMX1A	-0.00158989	0.716279
RXRG	0.00211564	0.710639
AL157714.2	-0.00117152	0.189137
LRRC52	0	#DIV/0!
AL356441.1	-0.00164289	0.548465
MGST3	-0.0203779	0.871407
ALDH9A1	0.00779335	0.839983
AL451074.6	0.000481038	0.59275
TMCO1	0.0845853	0.0379375
AL451074.2	-0.000228599	0.820683
UCK2	-0.0080464	0.34176
AL358115.1	0	#DIV/0!
FAM78B	0.0020175	0.736768
AL390115.1	0.000735294	0.343436
LINC01675	0	#DIV/0!
POGK	-0.021339	0.163282
TADA1	0.000545648	0.904258
ILDR2	0.000367647	0.343436
MAEL	0	#DIV/0!
GPA33	0	#DIV/0!
AL451050.2	0.00220587	0.25521
POU2F1	0.0208388	0.456955
CD247	-0.000693786	0.531764
AL359962.2	0	#DIV/0!
CREG1	0.00743666	0.836361
AL031733.2	0.000406504	0.343436
RCSD1	0.0034303	0.28419
MPZL1	-0.00738925	0.925065
ADCY10	-0.000487805	0.343436
Z99943.1	0.000588235	0.343436
MPC2	-0.034065	0.399335
DCAF6	-0.010047	0.582549
GPR161	-0.00152866	0.860598
TIPRL	0.00409051	0.874432
SFT2D2	-0.0254361	0.323604
TBX19	0.000925377	0.856529
AL023755.1	0	#DIV/0!
XCL2	0.000534759	0.343436
XCL1	-0.00168399	0.131059
DPT	-0.36264	0.29619
LINC00626	0.0030303	0.343436
ATP1B1	0.0245412	0.307584
NME7	0.00634457	0.824271
BLZF1	0.0145029	0.30082
CCDC181	-0.000190891	0.921475
SLC19A2	0.00217322	0.895031
AL021068.1	0.000175047	0.343436
F5	-0.000340741	0.707626
SELP	-0.00112647	0.354425
C1orf112	0.00448219	0.455445
SELL	-0.00323178	0.378293
SELE	0.00732137	0.424272
AL021940.1	0	#DIV/0!
METTL18	-0.00145579	0.878198
SCYL3	0.00913814	0.300897
KIFAP3	-0.0160029	0.431685
LINC01681	0.000588235	0.343436
LINC01142	0.029592	0.0526375
AL354732.1	-0.00223682	0.444995
GORAB	-0.010704	0.130216
AL023495.1	0	#DIV/0!
PRRX1	0.174189	0.151542
Z97200.1	0.017963	0.53526
FMO3	0.0558472	0.427992
FMO2	0.00945508	0.724554
AL021026.1	0	#DIV/0!
AL445673.1	0	#DIV/0!
FMO1	0.109528	0.0785088
FMO4	0.00490459	0.488028
PRRC2C	-0.0437408	0.282867
MYOCOS	-0.000361209	0.686924
MYOC	-0.348967	0.322481
VAMP4	-0.0193157	0.209222
METTL13	-0.00236123	0.781997
DNM3	-0.00930403	0.195924
DNM3OS	-0.000732298	0.966981
PIGC	-0.0326897	0.152212
C1orf105	0	#DIV/0!
SUCO	0.0134905	0.238914
FASLG	0	#DIV/0!
AL031599.1	-0.00116348	0.174016
TNFSF18	0.000735294	0.343436
TNFSF4	-0.00155819	0.734068
AL645568.1	-0.0010206	0.859835
PRDX6	-0.0844488	0.288296
ANKRD45	-0.000434338	0.790023
KLHL20	0.00282817	0.825301
CENPL	0.00441789	0.680825
DARS2	-0.00139185	0.749572
GAS5-AS1	0.00192275	0.163044
ZBTB37	-0.00667047	0.409809
SERPINC1	0	#DIV/0!
RC3H1	0.000236044	0.986884
AL121983.1	0.000534759	0.343436
AL121983.2	0	#DIV/0!
RABGAP1L	-0.0146857	0.494415
CACYBP	-0.0219559	0.723875
MRPS14	-0.0179189	0.65269
TNN	-0.00684896	0.0613434
KIAA0040	-0.0164646	0.237985
TNR	0	#DIV/0!
AL513329.1	-0.000716162	0.524882
COP1	-0.018298	0.477153
AL590723.1	-0.000675676	0.343436
AL359265.3	-0.000228599	0.820683
PAPPA2	-0.00654888	0.0988993
ASTN1	-0.000487805	0.343436
BRINP2	0	#DIV/0!
SEC16B	0.00699038	0.287563
RASAL2-AS1	8.40693e-05	0.981518
RASAL2	-0.0126588	0.150027
TEX35	0.00182182	0.173679
C1orf220	-0.000714501	0.822639
AL137796.1	0.00504377	0.197985
AL449106.1	0.000456621	0.343436
RALGPS2	0.00567439	0.387713
ANGPTL1	0.0148108	0.840739
FAM20B	-0.00972156	0.428274
TOR3A	-0.0139621	0.500817
ABL2	0.0123729	0.664395
SOAT1	-0.0210582	0.136174
AXDND1	-0.000315542	0.928242
TDRD5	0.000406504	0.343436
AL359853.1	-0.000408163	0.343436
AL359853.2	0	#DIV/0!
TOR1AIP2	0.0169911	0.426903
AL353708.3	0.000198654	0.926495
TOR1AIP1	-0.0249387	0.243014
AL353708.1	0.00606664	0.260163
CEP350	0.012203	0.430709
QSOX1	-0.0424484	0.173595
LHX4	0.000456621	0.343436
ACBD6	-0.0211035	0.403569
XPR1	0.0151488	0.283005
KIAA1614	-0.00113773	0.896283
AL162431.2	0.00262214	0.419886
KIAA1614-AS1	-0.000387789	0.789284
STX6	0.00570249	0.649112
MR1	-0.0143872	0.355061
IER5	0.0487328	0.346397
LINC01732	0	#DIV/0!
CACNA1E	0	#DIV/0!
ZNF648	0.00078125	0.343436
AL355482.1	0.000367647	0.343436
AL355482.2	0	#DIV/0!
GLUL	-0.410048	0.0666135
RGSL1	0.000534759	0.343436
RNASEL	0.000495595	0.949021
RGS16	-0.88186	0.106678
LINC01686	-0.0242459	0.0301327
RGS8	0	#DIV/0!
NPL	-0.00524803	0.4316
DHX9	0.0313693	0.239742
SHCBP1L	0.000204281	0.932721
LAMC1	0.0448824	0.372984
LAMC2	-0.00356259	0.584108
NMNAT2	0.000231381	0.838056
SMG7	0.00196572	0.863726
NCF2	-0.00208333	0.343436
ARPC5	0.0606213	0.24436
RGL1	-0.00673823	0.785099
COLGALT2	-0.00397026	0.134662
TSEN15	0.0167808	0.302627
AL445228.2	0.00218997	0.0543659
C1orf21	0.0439696	0.380341
EDEM3	0.00550268	0.635113
FAM129A	-0.00406029	0.910126
RNF2	-0.00218366	0.787877
TRMT1L	0.000590556	0.956945
SWT1	0.000689375	0.900665
IVNS1ABP	-0.0116156	0.457544
AL078644.2	-0.0018871	0.341535
AL133383.1	0	#DIV/0!
HMCN1	-0.0404683	0.0409503
PRG4	0.000456463	0.856547
TPR	-0.00443655	0.947642
ODR4	-0.00842488	0.724775
OCLM	0.000406504	0.343436
AL596220.1	0	#DIV/0!
AL096803.3	0	#DIV/0!
PTGS2	-0.034972	0.2837
PACERR	-0.00191704	0.234593
PLA2G4A	0.0134457	0.0579672
ERVMER61-1	0.00303282	0.101967
BRINP3	0.000941263	0.172251
RGS18	-0.00226298	0.204589
AL390957.1	-0.000275676	0.745195
AL136987.1	0	#DIV/0!
RGS1	-0.00118453	0.724645
RGS13	0.000425826	0.756698
AL136454.1	-0.0058373	0.637728
RGS2	0.0521122	0.448816
UCHL5	-0.00498552	0.6913
TROVE2	-0.0316279	0.00737754
GLRX2	0.00616223	0.618742
CDC73	0.00920512	0.707912
B3GALT2	0.00110954	0.365864
LINC01031	0	#DIV/0!
AL356272.1	0	#DIV/0!
LINC01724	0.000688018	0.514501
KCNT2	-0.00867945	0.38157
CFH	-0.553583	0.300349
CFHR3	0.000456568	0.804772
CFHR1	-0.000492083	0.953078
ASPM	-0.0029259	0.283451
ZBTB41	0.0107776	0.0791545
CRB1	0.0004	0.343436
DENND1B	-0.00823284	0.339116
C1orf53	0.00159771	0.561653
LHX9	-0.00104225	0.387527
NEK7	0.0106426	0.63741
PTPRC	-0.00166288	0.51702
MIR181A1HG	0.000108272	0.979549
NR5A2	-0.000675676	0.343436
LINC00862	-0.00103539	0.189407
AC104461.1	0.00147913	0.735345
ZNF281	0.008727	0.40489
AL359834.1	0	#DIV/0!
KIF14	-0.00183584	0.458552
DDX59	-0.00642045	0.720514
AL445483.1	0.000426483	0.852051
CAMSAP2	0.00588742	0.727579
INAVA	-0.00312335	0.107602
KIF21B	0.000446955	0.438565
AL358473.1	0	#DIV/0!
ASCL5	0.0004	0.343436
TMEM9	-0.033504	0.559158
IGFN1	0.0060199	0.722394
PKP1	-0.00441057	0.643258
TNNT2	-0.000316567	0.773725
LAD1	-0.00331856	0.358818
AC119427.1	0	#DIV/0!
TNNI1	-0.000487805	0.343436
PHLDA3	-0.0697993	0.62527
CSRP1	0.0227005	0.70254
AC096677.1	0.00209333	0.300275
NAV1	0.00632605	0.798177
IPO9-AS1	0.00199455	0.690148
AL645504.1	-0.00208333	0.343436
IPO9	-0.00318021	0.81078
SHISA4	0.00933644	0.661761
AL513217.1	0.000343016	0.91262
LMOD1	-0.00736528	0.518061
TIMM17A	-0.0193625	0.11648
RNPEP	-0.0169665	0.54288
AC099676.1	0	#DIV/0!
ELF3-AS1	0	#DIV/0!
[truncated: 21,803 more rows]

## Sheet: Tcells
Table S6. IPA pathway analysis of genes regulated in T cells cluster (MYOC/CCL19 fibroblasts) after treatment with tofacitinib.
Gene	average delta gene expression	T-test		Ingenuity Canonical Pathways	-log(p-value)	Ratio	z-score
AL627309.1	-0.000543198	0.849465		Sirtuin Signaling Pathway	5.66	0.04	0
AL732372.1	0	#DIV/0!		Natural Killer Cell Signaling	5.24	0.049	-2.53
AL669831.5	-0.0034405	0.529093		Oxidative Phosphorylation	4.28	0.0579	-1.134
FAM87B	-0.00138889	0.343436		BAG2 Signaling Pathway	4.19	0.0698	#NUM!
LINC00115	-0.00659231	0.401806		Mitochondrial Dysfunction	3.87	0.0426	#NUM!
FAM41C	-0.00287012	0.196605		Protein Ubiquitination Pathway	3.39	0.0323	#NUM!
AL645608.3	0	#DIV/0!		Protein Kinase A Signaling	3.24	0.0261	-0.707
AL645608.5	0	#DIV/0!		fMLP Signaling in Neutrophils	3.08	0.0435	-1.633
AL645608.1	0	#DIV/0!		Glucocorticoid Receptor Signaling	3.03	0.022	#NUM!
SAMD11	0	#DIV/0!		Apelin Liver Signaling Pathway	2.95	0.115	#NUM!
NOC2L	-0.0815101	0.0136123		PI3K Signaling in B Lymphocytes	2.92	0.0405	-1.633
KLHL17	0.00214649	0.507738		EIF2 Signaling	2.64	0.0308	0.447
PLEKHN1	0.00487014	0.381558		Antigen Presentation Pathway	2.44	0.0769	#NUM!
PERM1	0	#DIV/0!		Tumor Microenvironment Pathway	2.4	0.0319	-0.447
AL645608.8	-0.00626812	0.176053		Atherosclerosis Signaling	2.39	0.0379	#NUM!
HES4	-0.0807401	0.0438212		April Mediated Signaling	2.35	0.0714	#NUM!
ISG15	-0.362852	0.156705		B Cell Activating Factor Signaling	2.32	0.0698	#NUM!
AGRN	-0.00444089	0.268724		Intrinsic Prothrombin Activation Pathway	2.32	0.0698	#NUM!
RNF223	0.0029703	0.343436		Cardiac Hypertrophy Signaling (Enhanced)	2.3	0.0198	-2.53
C1orf159	0.0148027	0.107052		MSP-RON Signaling In Cancer Cells Pathway	2.28	0.0357	-2.236
AL390719.2	0.00326283	0.202921		Telomere Extension by Telomerase	2.21	0.133	#NUM!
TTLL10-AS1	0	#DIV/0!		RANK Signaling in Osteoclasts	2.21	0.0435	-1
TTLL10	-0.00138889	0.343436		IL-4 Signaling	2.16	0.0421	#NUM!		Sirtuin Signaling Pathway					Natural Killer Cell Signaling					Oxidative Phosphorylation					BAG2 Signaling Pathway					Mitochondrial Dysfunction					Protein Ubiquitination Pathway					Protein Kinase A Signaling					fMLP Signaling in Neutrophils					Glucocorticoid Receptor Signaling
TNFRSF18	-0.221883	0.284408		TNFR1 Signaling	2.09	0.0577	#NUM!		Symbol	Expr p-value	Expr Other	Expected		Symbol	Expr p-value	Expr Other	Expected		Symbol	Expr p-value	Expr Other	Expected		Symbol	Expr p-value	Expr Other	Expected		Symbol	Expr p-value	Expr Other	Expected		Symbol	Expr p-value	Expr Other	Expected		Symbol	Expr p-value	Expr Other	Expected		Symbol	Expr p-value	Expr Other	Expected		Symbol
TNFRSF4	-0.168758	0.445849		Huntington's Disease Signaling	2.07	0.0242	#NUM!		APEX1	0.0258	-0.087			COL1A1	0.0303	0.237	Down		ATP5F1B	0.0225	-0.178	Up		ANXA2	0.0125	0.481	Up		ATP5F1B	0.0225	-0.178			BIRC3	0.0292	-1.063			APEX1	0.0258	-0.087	Up		ARPC3	0.00529	-0.216	Up		ATP5F1B
SDF4	-0.0651657	0.10968		Epithelial Adherens Junction Signaling	2.04	0.0312	-1.342		ATG12	0.0369	-0.07	Up		COL1A2	0.0156	0.245	Down		MT-CO1	0.0413	-4.123	Up		HSPA5	0.0209	0.247	Up		HSD17B10	0.0345	-0.062			HSPA5	0.0209	0.247			CALM1 (includes others)	0.0329	0.586	Up		CALM1 (includes others)	0.0329	0.586	Up		HLA-DPA1
B3GALT6	0.0132291	0.395086		Inhibition of ARE-Mediated mRNA Degradation Pathway	2.03	0.0311	#NUM!		ATP5F1B	0.0225	-0.178	Up		COL3A1	0.0477	0.145	Down		NDUFA1	0.00396	0.259	Up		NFKB2	0.041	-0.066	Down		MT-CO1	0.0413	-4.123			HSPE1	0.0135	-1.77			FLNA	0.00676	-0.252			KRAS	0.0348	-0.065	Up		HSPA5
C1QTNF12	0.00156586	0.419736		Granzyme A Signaling	2.01	0.105	#NUM!		GADD45B	0.034	0.647	Up		HSPA5	0.0209	0.247	Up		NDUFA4	0.0155	0.207	Up		PSMA3	0.0139	-0.082			NDUFA1	0.00396	0.259			PSMA3	0.0139	-0.082			MYL9	0.0378	0.185			NFAT5	0.036	-0.093	Up		IL27RA
AL162741.1	0	#DIV/0!		IGF-1 Signaling	1.99	0.0377	#NUM!		GLS	0.00809	-0.11	Down		KRAS	0.0348	-0.065	Up		NDUFA12	0.0495	-0.117	Up		PSMA7	0.00135	-0.272			NDUFA4	0.0155	0.207			PSMA7	0.00135	-0.272			NFAT5	0.036	-0.093	Up		NFATC1	0.0412	-0.124	Up		KRAS
UBE2J2	-0.00206305	0.943119		HOTAIR Regulatory Pathway	1.99	0.0303	0		NDUFA1	0.00396	0.259	Down		NFAT5	0.036	-0.093	Up		UQCRC1	0.0231	-0.067	Up		PSMB9	0.0188	-0.097			NDUFA12	0.0495	-0.117			PSMB9	0.0188	-0.097			NFATC1	0.0412	-0.124	Up		NFKB2	0.041	-0.066	Up		NDUFA4
LINC01786	0	#DIV/0!		Senescence Pathway	1.97	0.0231	-1.134		NDUFA4	0.0155	0.207	Down		NFATC1	0.0412	-0.124	Up		UQCRC2	0.0133	-0.175	Up							UQCRC1	0.0231	-0.067			SUGT1	0.00741	-0.07			NFKB2	0.041	-0.066								NDUFA12
SCNN1D	0.000504695	0.770625		FAT10 Signaling Pathway	1.94	0.0508	#NUM!		NDUFA12	0.0495	-0.117	Down		NFKB2	0.041	-0.066	Up												UQCRC2	0.0133	-0.175			UBE2A	0.00754	-0.148			PDE7A	0.0177	-0.102	Up							NFAT5
ACAP3	0.0104107	0.588744		Endoplasmic Reticulum Stress Pathway	1.92	0.0952	#NUM!		NFKB2	0.041	-0.066	Down		PAK2	0.0413	-0.094	Up																	UBE2D2	0.0433	-0.152			PTPN7	0.00308	-0.244	Down							NFATC1
PUSL1	-0.000744377	0.962476		Regulation of Actin-based Motility by Rho	1.84	0.0339	-1		STAT3	0.0146	-0.31	Down		SH2D1A	0.028	-0.137	Up																						PTPRC	0.0209	-0.354	Down							NFKB2
INTS11	0.00483324	0.831953		Induction of Apoptosis by HIV1	1.82	0.0462	#NUM!		TSPO	0.0476	0.193																												YWHAB	0.0287	-0.307	Up							SRA1
CPTP	-0.0166104	0.134484		Polyamine Regulation in Colon Cancer	1.79	0.0448	#NUM!		UQCRC2	0.0133	-0.175																																						STAT3
TAS1R3	0.00113636	0.343436		MSP-RON Signaling In Macrophages Pathway	1.79	0.0328	0		XRCC6	0.0285	-0.138	Up																																					UQCRC2
DVL1	-0.000946997	0.901598		Wound Healing Signaling Pathway	1.78	0.0234	0
MXRA8	0.00664789	0.464285		Th1 Pathway	1.77	0.0325	#NUM!
AURKAIP1	-0.168561	0.00841425		Neuroinflammation Signaling Pathway	1.77	0.0211	-0.816
CCNL2	-0.0259292	0.330461		WNT/Ca+ pathway	1.76	0.0435	#NUM!
MRPL20	-0.0778885	0.0886933		SPINK1 General Cancer Pathway	1.76	0.0435	#NUM!
AL391244.3	-0.000925926	0.343436		Role of JAK1, JAK2 and TYK2 in Interferon Signaling	1.75	0.0769	#NUM!
ANKRD65	0	#DIV/0!		Estrogen Receptor Signaling	1.75	0.0193	-1.342
LINC01770	0	#DIV/0!		IL-6 Signaling	1.72	0.0312	-1
VWA1	0.00709253	0.112632		Renin-Angiotensin Signaling	1.69	0.0305	#NUM!
ATAD3C	0.00149032	0.432884		Hepatic Fibrosis / Hepatic Stellate Cell Activation	1.68	0.0253	#NUM!
ATAD3B	0.0103761	0.313054		GP6 Signaling Pathway	1.68	0.0303	2
ATAD3A	-0.0334545	0.0232324		Hepatic Fibrosis Signaling Pathway	1.65	0.0185	0.707
TMEM240	0	#DIV/0!		Coronavirus Pathogenesis Pathway	1.63	0.0246	1.342
SSU72	-0.00306956	0.943474		Role of PKR in Interferon Induction and Antiviral Response	1.62	0.0292	-1
AL645728.1	-0.00930284	0.187266		Angiopoietin Signaling	1.6	0.038	#NUM!
FNDC10	-0.00335017	0.103897
AL691432.2	0.00836382	0.320136
MIB2	-0.025623	0.457991
MMP23B	-0.0025446	0.584943
CDK11B	0.017247	0.605324
FO704657.1	-0.00117385	0.545654
SLC35E2B	-0.00571369	0.551409
CDK11A	0.0240515	0.0813837
SLC35E2A	0.00183082	0.78781
NADK	-0.00423734	0.684704
GNB1	-0.00801283	0.733002
AL109917.1	0.00164141	0.647536
CALML6	0	#DIV/0!
TMEM52	0.00423303	0.380536
CFAP74	0	#DIV/0!
AL391845.2	0	#DIV/0!
GABRD	-0.000757576	0.343436
PRKCZ	-0.006563	0.403171
AL590822.2	-0.00329062	0.240773
PRKCZ-AS1	0.00266667	0.343436
FAAP20	0.0140253	0.725748
AL590822.1	0	#DIV/0!
SKI	-0.0306083	0.126194
MORN1	0	#DIV/0!
RER1	0.0318122	0.445325
PEX10	-0.00945833	0.450029
PLCH2	-0.00267288	0.451942
PANK4	0.0131966	0.281269
HES5	0.00227273	0.343436
AL139246.5	0.00555414	0.628728
TNFRSF14-AS1	-0.00372157	0.36997
TNFRSF14	-0.0576758	0.243035
AL139246.3	-0.000925926	0.343436
FAM213B	-0.00947509	0.399969
MMEL1	-0.000925926	0.343436
TTC34	0	#DIV/0!
LINC00982	0	#DIV/0!
PRDM16	0	#DIV/0!
AL008733.1	0	#DIV/0!
AL590438.1	0	#DIV/0!
ARHGEF16	-0.00138889	0.343436
AL512413.1	0	#DIV/0!
MEGF6	-0.00366979	0.502365
AL513320.1	-0.00296643	0.269441
TPRG1L	0.00373724	0.672876
WRAP73	-0.0149975	0.118036
TP73	-0.000485404	0.720916
SMIM1	-0.00157825	0.245256
LRRC47	0.00798835	0.627807
AL365330.1	0	#DIV/0!
CEP104	0.0204719	0.229938
DFFB	0.000148184	0.979408
C1orf174	0.00474799	0.810627
LINC01134	0.00208333	0.343436
LINC01345	0	#DIV/0!
AL805961.2	-0.000757576	0.343436
AJAP1	0	#DIV/0!
Z98259.3	0	#DIV/0!
NPHP4	0.00584144	0.501665
KCNAB2	-0.0361759	0.0438927
CHD5	0	#DIV/0!
RPL22	0.324001	0.293772
AL031847.1	0	#DIV/0!
RNF207	0.000337773	0.856079
ICMT	0.00758652	0.740096
LINC00337	0	#DIV/0!
GPR153	0.000232523	0.863236
ACOT7	-0.00616966	0.620344
AL031848.2	-0.00157011	0.589462
HES2	-0.00265471	0.168363
ESPN	0.00354917	0.562993
TNFRSF25	-0.0202294	0.6424
PLEKHG5	0.00248845	0.242425
NOL9	-0.0100429	0.273908
TAS1R1	0	#DIV/0!
ZBTB48	-0.00330847	0.576143
KLHL21	0.00657219	0.841629
PHF13	-0.0128886	0.0980541
THAP3	-0.00363613	0.706797
DNAJC11	-0.0022928	0.65609
AL591163.1	0	#DIV/0!
CAMTA1-DT	0	#DIV/0!
CAMTA1	-0.00922155	0.747883
AL365194.1	0	#DIV/0!
AL359881.3	0	#DIV/0!
AL359881.2	0	#DIV/0!
AL359881.1	0	#DIV/0!
VAMP3	-0.013895	0.241786
PER3	-0.00898576	0.358902
Z98884.1	0	#DIV/0!
UTS2	0.00117584	0.870781
TNFRSF9	-0.104792	0.42968
PARK7	-0.100442	0.445873
AL034417.4	-0.00905508	0.0469659
AL034417.3	0.00184049	0.343436
ERRFI1	-0.0182605	0.180974
AL034417.2	-0.000757576	0.343436
SLC45A1	0.00223188	0.437824
RERE	-0.0331276	0.177893
AL096855.1	0.00236336	0.168201
ENO1	-0.244258	0.128599
ENO1-AS1	-0.00136071	0.19765
CA6	0.00580306	0.340527
SLC2A5	0	#DIV/0!
GPR157	0.00167603	0.851143
MIR34AHG	0.0019802	0.343436
LINC01759	-0.000757576	0.343436
H6PD	0.00304134	0.734959
SPSB1	0.00389159	0.801378
BX323043.1	0	#DIV/0!
AL928921.2	0	#DIV/0!
SLC25A33	0.0298502	0.0705061
TMEM201	-0.00729615	0.0723477
PIK3CD	-0.0155963	0.386752
PIK3CD-AS2	-0.00210583	0.58031
CLSTN1	-0.0115349	0.581272
CTNNBIP1	0.0083639	0.701425
LZIC	0.0110653	0.535213
NMNAT1	0.000499899	0.891143
RBP7	-0.00560281	0.300025
UBE4B	0.0103431	0.380664
KIF1B	0.0434663	0.0397305
AL139424.3	0.00327963	0.516075
AL139424.2	0	#DIV/0!
PGD	-0.0539324	0.0552071
AL139424.1	0	#DIV/0!
CENPS-CORT	-6.31313e-05	0.982233
CENPS	-0.0186521	0.00811915
CORT	-0.0020234	0.182596
DFFA	-0.0192274	0.135608
PEX14	-0.0108143	0.247195
CASZ1	-0.0212042	0.0618276
AL139423.1	-0.00253165	0.343436
C1orf127	0	#DIV/0!
TARDBP	-0.0362203	0.183005
AL109811.4	0	#DIV/0!
MASP2	0	#DIV/0!
AL109811.3	-0.00179549	0.168085
SRM	-0.0619139	0.0671871
EXOSC10	-0.00876245	0.571299
AL109811.1	-0.00277778	0.343436
AL109811.2	0	#DIV/0!
MTOR	-0.0124708	0.0172392
MTOR-AS1	0	#DIV/0!
ANGPTL7	0	#DIV/0!
UBIAD1	0.00978974	0.193592
AL031291.1	0	#DIV/0!
DISP3	0	#DIV/0!
AL031731.1	0.000555556	0.905914
FBXO2	0.0024597	0.793879
FBXO44	0.00245193	0.855187
FBXO6	0.00793026	0.477148
MAD2L2	-0.0200182	0.346647
DRAXIN	0.000611311	0.7914
AGTRAP	-0.00312878	0.873308
C1orf167	0	#DIV/0!
AL953897.1	0	#DIV/0!
MTHFR	-0.00481004	0.519948
CLCN6	0.000453932	0.953839
NPPA-AS1	0	#DIV/0!
NPPA	0	#DIV/0!
NPPB	0	#DIV/0!
KIAA2013	-0.00561635	0.721269
PLOD1	-0.0016835	0.627862
MFN2	-0.00156833	0.872856
MIIP	-0.0238265	0.479074
TNFRSF8	-0.00421658	0.0907729
TNFRSF1B	-0.111517	0.504447
VPS13D	-0.0159046	0.327891
DHRS3	-0.0135315	0.46358
AC254633.1	0	#DIV/0!
AADACL4	0	#DIV/0!
LRRC38	0	#DIV/0!
AL354712.1	0	#DIV/0!
PDPN	0.00122699	0.343436
PRDM2	0.00396812	0.903767
KAZN	0	#DIV/0!
AL357873.1	0	#DIV/0!
TMEM51-AS1	0	#DIV/0!
TMEM51	0	#DIV/0!
FHAD1	-0.00277778	0.343436
AL031283.2	0	#DIV/0!
AL031283.1	-0.000363636	0.918043
EFHD2	-0.0272976	0.346447
CTRC	-0.0010989	0.343436
CELA2A	0	#DIV/0!
CELA2B	0	#DIV/0!
CASP9	-0.00112696	0.94306
DNAJC16	-0.0150578	0.22016
AGMAT	-0.00297476	0.534528
AL121992.1	0	#DIV/0!
DDI2	-0.0193492	0.126966
PLEKHM2	-0.00851809	0.535204
SLC25A34	0.000613497	0.343436
SLC25A34-AS1	0	#DIV/0!
FBLIM1	-0.00780415	0.175858
UQCRHL	0	#DIV/0!
AL450998.2	-0.00627188	0.678236
SPEN	-0.00459346	0.788281
ZBTB17	0.00436289	0.780207
SRARP	0	#DIV/0!
HSPB7	0.00184049	0.343436
CLCNKA	0	#DIV/0!
CLCNKB	0	#DIV/0!
FAM131C	0.00143646	0.680928
EPHA2	-0.0142894	0.322158
AL451042.2	0	#DIV/0!
AL451042.1	0	#DIV/0!
ARHGEF19	-0.00541587	0.473444
CPLANE2	0	#DIV/0!
FBXO42	-0.000938184	0.954462
SZRD1	-0.0131983	0.700508
SPATA21	0	#DIV/0!
NECAP2	-0.00227523	0.953253
LINC01772	0.0024906	0.491757
AL137802.2	-0.00651171	0.458593
AL137802.1	0	#DIV/0!
LINC01783	0	#DIV/0!
NBPF1	0.0058262	0.436081
AL137798.1	0	#DIV/0!
CROCC	-0.000902065	0.909527
BX284668.2	0	#DIV/0!
BX284668.5	-0.00219882	0.783472
BX284668.6	-0.00349311	0.769885
MFAP2	0.00263116	0.338736
ATP13A2	-0.0199974	0.383317
SDHB	0.0199495	0.487765
PADI2	0	#DIV/0!
AL590644.1	0	#DIV/0!
PADI1	0	#DIV/0!
PADI3	0	#DIV/0!
PADI4	0	#DIV/0!
PADI6	0	#DIV/0!
RCC2	-0.0433166	0.00799896
ARHGEF10L	0.000961538	0.343436
IGSF21	0	#DIV/0!
KLHDC7A	0	#DIV/0!
ALDH4A1	-0.00126582	0.343436
IFFO2	0.0259878	0.00714153
UBR4	-0.00906191	0.47552
AL035413.1	0.00160481	0.808745
EMC1	0.0285513	0.00244041
MRTO4	0.00350323	0.704892
AKR7A3	-0.000925926	0.343436
AKR7A2	0.035189	0.146456
PQLC2	-0.000925926	0.343436
CAPZB	-0.0510491	0.721507
MINOS1	0.100747	0.0108436
NBL1	0.0480878	0.46628
TMCO4	-0.00290727	0.662905
RNF186	0	#DIV/0!
OTUD3	0.00153993	0.825944
PLA2G2A	-0.00217391	0.469438
PLA2G5	0	#DIV/0!
PLA2G2D	0	#DIV/0!
PLA2G2F	0	#DIV/0!
Z98257.1	0	#DIV/0!
PLA2G2C	4.26835e-05	0.987519
UBXN10-AS1	-0.00105159	0.843108
UBXN10	0	#DIV/0!
CAMK2N1	-0.00574881	0.582353
MUL1	-0.00995201	0.396355
FAM43B	0	#DIV/0!
CDA	0.00253165	0.343436
PINK1	0.00164233	0.85069
PINK1-AS	0	#DIV/0!
DDOST	-0.00978235	0.837761
KIF17	0.000961538	0.343436
SH2D5	0	#DIV/0!
AL663074.1	0	#DIV/0!
HP1BP3	-0.0368274	0.488532
EIF4G3	-0.0125504	0.171552
ECE1	0.00737652	0.575197
AL031005.1	0	#DIV/0!
AL031728.1	-0.00179549	0.168085
NBPF3	0.000146929	0.919246
ALPL	0	#DIV/0!
RAP1GAP	0	#DIV/0!
USP48	-0.00099802	0.964241
LDLRAD2	0	#DIV/0!
HSPG2	0.0193801	0.402685
CELA3B	0	#DIV/0!
LINC01635	0	#DIV/0!
CDC42	0.0657558	0.649108
AL031281.2	0	#DIV/0!
WNT4	-0.000229413	0.343436
ZBTB40	-0.023737	0.0855352
EPHA8	0	#DIV/0!
C1QA	0.0126508	0.102422
C1QC	0.00394683	0.265151
C1QB	0.00515082	0.176455
EPHB2	0	#DIV/0!
TEX46	0	#DIV/0!
KDM1A	0.00326114	0.796714
AL031428.1	0	#DIV/0!
LUZP1	-0.0696834	0.0627723
HTR1D	0	#DIV/0!
LINC01355	-0.000626475	0.928341
AL109936.6	-0.00290404	0.168301
HNRNPR	0.034185	0.421318
ZNF436	0.00643596	0.428765
ZNF436-AS1	-0.0020234	0.182596
AL109936.2	0.00208333	0.343436
TCEA3	0.00536854	0.380988
ASAP3	-0.00151515	0.343436
E2F2	-0.0034301	0.293758
AL021154.1	0.000232523	0.863236
ID3	0.146465	0.195538
MDS2	-0.00598132	0.0253516
RPL11	0.935279	0.0603728
ELOA	-0.0280236	0.256023
ELOA-AS1	-0.00340264	0.251821
PITHD1	-0.00627186	0.86266
LYPLA2	-0.0164836	0.561635
GALE	-0.00989893	0.314925
HMGCL	-0.0121751	0.190118
FUCA1	-0.000701583	0.940656
CNR2	-0.00243902	0.343436
PNRC2	-0.0284304	0.618692
SRSF10	-0.00381145	0.939503
MYOM3	0	#DIV/0!
IL22RA1	0.00266667	0.343436
IFNLR1	0.00194444	0.616682
AL590683.1	0	#DIV/0!
GRHL3	-0.00517086	0.171892
STPG1	0.00733217	0.210523
NIPAL3	-0.0131913	0.701814
RCAN3	0.0426844	0.244572
AL445686.2	-0.0104991	0.490726
NCMAP	0	#DIV/0!
SRRM1	0.0182602	0.733382
CLIC4	-0.00775967	0.420499
RUNX3	-0.132728	0.0761186
AL445471.2	0	#DIV/0!
AL050344.1	0	#DIV/0!
AL031432.1	0	#DIV/0!
SYF2	-0.0550594	0.276106
AL031432.5	0	#DIV/0!
RSRP1	0.236792	0.24194
AL031432.3	0	#DIV/0!
RHD	0	#DIV/0!
TMEM50A	-0.0624751	0.284124
RHCE	0	#DIV/0!
MACO1	-0.0148698	0.504609
LDLRAP1	-0.0292716	0.0687941
AL606491.1	-0.000108802	0.945878
MAN1C1	-0.0125356	0.26338
AL031280.1	-0.00547899	0.697289
SELENON	0.0134772	0.0959414
AL020996.1	-0.00843478	0.317111
MTFR1L	-0.000847302	0.963265
AUNIP	-0.0010989	0.343436
AL033528.2	0	#DIV/0!
PAQR7	0.00340826	0.563276
STMN1	-0.189336	0.180109
PAFAH2	-0.00237779	0.333287
EXTL1	0	#DIV/0!
SLC30A2	0	#DIV/0!
TRIM63	-0.00555556	0.343436
PDIK1L	-0.00532109	0.208715
FAM110D	0.00618114	0.262877
AL391650.1	-0.000757576	0.343436
ZNF593	-0.011497	0.680502
CNKSR1	0.00113636	0.343436
CATSPER4	0	#DIV/0!
CEP85	-0.0161218	0.0281509
SH3BGRL3	-0.308021	0.47459
UBXN11	-0.0198336	0.178864
CD52	0.256857	0.688267
CRYBG2	-0.000540204	0.911327
ZNF683	0.0143423	0.673364
DHDDS	-0.0197728	0.163568
HMGN2	0.125573	0.177867
RPS6KA1	-0.0181488	0.453407
AL512408.1	-0.00244108	0.181488
ARID1A	0.0195833	0.493392
PIGV	0.00606948	0.626365
ZDHHC18	-0.00880099	0.689522
SFN	0.0316296	0.86144
GPN2	0.0153939	0.265916
GPATCH3	0.0169524	0.121623
NUDC	-0.118871	0.0726773
KDF1	-0.000434783	0.343436
TRNP1	0.00396745	0.301743
TENT5B	-0.00251015	0.472101
SLC9A1	-0.000731497	0.929108
WDTC1	0.0191842	0.333909
TMEM222	0.0167633	0.388494
SYTL1	0.00471729	0.833297
MAP3K6	0.015871	0.207323
FCN3	0	#DIV/0!
CD164L2	0	#DIV/0!
GPR3	0	#DIV/0!
WASF2	-0.0891792	0.0773891
BX293535.1	-0.00214646	0.187917
AHDC1	-0.0227087	0.278264
FGR	0.000386197	0.94207
LINC02574	0.000301068	0.343436
IFI6	-0.0572475	0.425841
AL445490.1	0	#DIV/0!
FAM76A	-0.000136681	0.989573
STX12	-0.0334812	0.112284
PPP1R8	-0.00475667	0.852112
THEMIS2	-0.00655473	0.349551
RPA2	0.0038324	0.86779
SMPDL3B	0	#DIV/0!
AL512288.1	0	#DIV/0!
XKR8	0.000293009	0.978206
EYA3	0.00159447	0.923644
PTAFR	-0.0010989	0.343436
DNAJC8	-0.121567	0.077098
ATP5IF1	-0.0035985	0.957806
AL353622.1	-0.00188898	0.830346
SESN2	-0.0346003	0.145905
MED18	0.0110558	0.207663
PHACTR4	-0.0060554	0.702125
RCC1	0.0203782	0.254421
TRNAU1AP	-0.0188176	0.424836
SNHG12	-0.06818	0.123821
TAF12	0.00905676	0.684515
RAB42	0	#DIV/0!
LINC01715	0	#DIV/0!
AL360012.1	0	#DIV/0!
GMEB1	-0.0234608	0.188644
YTHDF2	-0.0432125	0.292805
EPB41	0.0186945	0.328155
TMEM200B	0.004	0.343436
SRSF4	-0.0174017	0.732817
MECR	0.00635806	0.44169
PTPRU	0.004	0.343436
MATN1	-0.00834281	0.332284
MATN1-AS1	0.00363797	0.402736
LAPTM5	-0.0762043	0.760666
LINC01778	0.000613497	0.343436
SDC3	0	#DIV/0!
PUM1	0.0100632	0.681078
NKAIN1	0	#DIV/0!
SNRNP40	0.0303635	0.179513
ZCCHC17	-0.0147931	0.367145
AL451070.1	0	#DIV/0!
FABP3	0	#DIV/0!
SERINC2	-0.00369007	0.0978173
TINAGL1	-0.00381985	0.658507
HCRTR1	0	#DIV/0!
PEF1	0.0219636	0.396828
AC114488.2	0	#DIV/0!
AC114488.3	0	#DIV/0!
COL16A1	0.0046507	0.425475
ADGRB2	0	#DIV/0!
SPOCD1	0	#DIV/0!
AL354919.1	0.00332343	0.483952
AL136115.2	0.00121212	0.842528
PTP4A2	-0.180018	0.0336401
AL136115.1	-0.000869565	0.343436
KHDRBS1	-0.112252	0.0440013
AL445248.1	-0.000869565	0.343436
TMEM39B	0.00159778	0.907092
KPNA6	0.0189967	0.587189
TXLNA	-0.00540535	0.586988
CCDC28B	-0.0394567	0.136496
AL049795.1	0	#DIV/0!
IQCC	0.0022637	0.417243
DCDC2B	0	#DIV/0!
TMEM234	0.00874588	0.166222
EIF3I	-0.0438223	0.439178
FAM167B	0.00614158	0.129406
LCK	-0.109217	0.206232
HDAC1	-0.0133309	0.665761
MARCKSL1	-0.0838959	0.352093
TSSK3	0	#DIV/0!
FAM229A	0.00125276	0.850065
BSDC1	-0.0458044	0.0994598
ZBTB8B	-0.00238472	0.184923
ZBTB8A	2.14662e-05	0.996368
ZBTB8OS	-0.00377453	0.808832
RBBP4	0.0115113	0.716242
SYNC	0.00727786	0.717401
AC114489.1	0	#DIV/0!
KIAA1522	-0.012254	0.113961
YARS	-0.0175662	0.213426
S100PBP	-0.00512409	0.739567
FNDC5	0	#DIV/0!
HPCA	-0.000757576	0.343436
TMEM54	-0.0166612	0.132424
RNF19B	-0.0181534	0.340771
AK2	0.0220223	0.444248
AZIN2	-0.00309499	0.642696
TRIM62	-0.0064495	0.626717
AL662907.3	0	#DIV/0!
ZNF362	0.00120205	0.852781
AL513327.1	0	#DIV/0!
PHC2	0.010672	0.312573
ZSCAN20	0	#DIV/0!
CSMD2	-0.00227273	0.343436
C1orf94	0	#DIV/0!
SMIM12	-0.00377147	0.913871
GJB5	-0.00479487	0.250437
GJB4	-0.00138889	0.343436
GJB3	-0.0217141	0.00946918
GJA4	0.00268133	0.651334
DLGAP3	0.00133384	0.78844
AC114490.3	0.00244302	0.562629
AC114490.2	-0.00434249	0.36927
TMEM35B	0	#DIV/0!
ZMYM6	0.00183758	0.674864
ZMYM1	0.00119795	0.619583
AL590434.1	0	#DIV/0!
SFPQ	-0.0447184	0.751158
ZMYM4	-0.00141146	0.897484
KIAA0319L	-0.0307793	0.126449
NCDN	0.00113002	0.86225
AC004865.2	0.00679008	0.548623
TFAP2E	3.74625e-05	0.982553
PSMB2	-0.0378277	0.16036
C1orf216	-0.00611152	0.776303
CLSPN	0.00696959	0.611644
AGO4	-0.00673454	0.118886
AGO1	-7.08328e-05	0.996998
AL139286.2	0	#DIV/0!
AGO3	-0.00302275	0.885732
TEKT2	0	#DIV/0!
ADPRHL2	0.00735253	0.57383
COL8A2	0.0030303	0.343436
TRAPPC3	-0.0183635	0.51909
MAP7D1	-0.0518249	0.274505
THRAP3	-0.0707037	0.0736535
SH3D21	-0.000341122	0.912252
EVA1B	-0.0249509	0.0767216
AL591845.1	0	#DIV/0!
STK40	-0.0471067	0.0113625
LSM10	0.0105513	0.791075
OSCP1	0.00314547	0.661575
MRPS15	0.0114777	0.667999
CSF3R	0	#DIV/0!
GRIK3	0	#DIV/0!
AL031430.1	0	#DIV/0!
LINC01137	0.00217127	0.722359
ZC3H12A	0.0537727	0.609824
MEAF6	-2.51187e-05	0.999566
SNIP1	0.015422	0.244242
DNALI1	0.0030303	0.343436
GNL2	-0.00758564	0.835704
RSPO1	-0.000757576	0.343436
C1orf109	-0.00856488	0.449651
CDCA8	-0.0146101	0.245248
EPHA10	0.000961538	0.343436
MANEAL	3.56125e-05	0.98036
YRDC	-0.00944515	0.676176
C1orf122	-0.0270634	0.0560514
MTF1	-0.0164546	0.162821
AL929472.2	0	#DIV/0!
INPP5B	0.00522083	0.717291
SF3A3	-0.00229029	0.926813
FHL3	0.00926587	0.29478
UTP11	-0.00857273	0.571866
POU3F1	-0.0138969	0.431124
AL139158.2	-0.000869565	0.343436
RRAGC	0.00687583	0.71941
AL139260.1	-0.00197709	0.180643
MYCBP	-0.00151485	0.898125
AL139260.3	0	#DIV/0!
RHBDL2	-0.00138889	0.343436
AKIRIN1	0.0309254	0.577348
NDUFS5	0.0571577	0.66793
MACF1	-0.0206321	0.536766
BMP8A	0	#DIV/0!
PABPC4	-0.00757299	0.860477
HEYL	0.00340909	0.450013
HPCAL4	-0.00259684	0.605971
PPIE	0.0187491	0.198179
BMP8B	-0.0010989	0.343436
OXCT2	-0.00166667	0.343436
AL033527.3	0	#DIV/0!
AL033527.5	-0.000485404	0.720916
TRIT1	0.00527618	0.462655
MYCL	-0.00155078	0.635233
AL033527.2	0	#DIV/0!
MFSD2A	-0.00286608	0.844551
CAP1	-0.101773	0.21524
PPT1	-0.00283582	0.882559
RLF	0.00644295	0.713933
TMCO2	0	#DIV/0!
AL050341.2	-0.00619236	0.241257
ZMPSTE24	-0.0116258	0.285476
COL9A2	0.010993	0.357248
SMAP2	-0.166141	0.0713757
ZFP69B	-0.00140889	0.687721
ZFP69	0	#DIV/0!
AL603839.3	-0.00351313	0.207949
EXO5	-0.00902064	0.175413
ZNF684	0.00334057	0.57372
RIMS3	0.000198568	0.959264
NFYC-AS1	-0.000240111	0.915511
NFYC	-0.0106987	0.694816
KCNQ4	0.000613497	0.343436
CITED4	0.00397693	0.523354
AC119677.1	0	#DIV/0!
CTPS1	-0.0139036	0.0131974
SLFNL1-AS1	0	#DIV/0!
SLFNL1	0	#DIV/0!
SCMH1	-0.00415267	0.629923
AC093151.3	0	#DIV/0!
FOXO6	-0.000434783	0.343436
AC093151.2	0	#DIV/0!
EDN2	0	#DIV/0!
HIVEP3	-0.0196164	0.0414414
GUCA2B	0	#DIV/0!
FOXJ3	-0.0208266	0.229499
RIMKLA	0	#DIV/0!
ZMYND12	0	#DIV/0!
PPCS	-0.0101304	0.536002
CCDC30	5.98839e-05	0.976755
PPIH	0.0390202	0.153894
AC098484.2	0.000613497	0.343436
YBX1	-0.0659798	0.749995
CLDN19	-0.00253165	0.343436
P3H1	0.00211203	0.822201
C1orf50	-0.00908049	0.2595
AC098484.3	0	#DIV/0!
TMEM269	-0.00243902	0.343436
SVBP	0.0347414	0.102523
ERMAP	0.00117168	0.764095
AL512353.1	0.00196154	0.578577
ZNF691	-0.004	0.343436
SLC2A1	-0.0120311	0.504172
SLC2A1-AS1	0.00646853	0.205033
FAM183A	0	#DIV/0!
EBNA1BP2	-0.00863779	0.589845
CFAP57	0	#DIV/0!
TMEM125	0	#DIV/0!
C1orf210	-0.000925926	0.343436
TIE1	0.00235917	0.567898
MPL	0	#DIV/0!
AL139289.2	-0.00579381	0.193979
CDC20	-0.024443	0.133142
ELOVL1	-0.00656379	0.754699
MED8	-0.0290343	0.144257
SZT2	0.00306811	0.501886
SZT2-AS1	0	#DIV/0!
HYI	-0.00231797	0.817132
PTPRF	0.015131	0.116521
AL451062.3	0	#DIV/0!
KDM4A	-0.0119178	0.113541
KDM4A-AS1	-0.00423225	0.291133
ST3GAL3	-0.00348479	0.536077
AL451062.1	0	#DIV/0!
ARTN	0	#DIV/0!
AL357079.1	0	#DIV/0!
IPO13	0.00582122	0.208298
DPH2	0.00670475	0.46243
ATP6V0B	0.0514691	0.429112
B4GALT2	0.00607576	0.274368
CCDC24	0.000416667	0.885345
SLC6A9	0.00174986	0.188543
AL139220.2	0.000701581	0.591525
DMAP1	-0.00905965	0.415507
ERI3	0.0171084	0.256087
RNF220	-0.0105115	0.232325
TMEM53	-0.000215779	0.937029
ARMH1	-0.0108713	0.615707
KIF2C	-0.0172912	0.114221
AL592166.1	-0.00138889	0.343436
RPS8	0.00383607	0.99573
BEST4	-0.000240712	0.956925
PLK3	0.0181635	0.629092
TCTEX1D4	0	#DIV/0!
BTBD19	0.00602857	0.136696
PTCH2	0.00127268	0.73249
EIF2B3	0.0111578	0.177221
HECTD3	0.00411918	0.76989
UROD	0.0203423	0.239029
ZSWIM5	0	#DIV/0!
LINC01144	0	#DIV/0!
HPDL	-0.000757576	0.343436
MUTYH	0.00724468	0.387408
TOE1	-0.00121402	0.855976
TESK2	-0.00308095	0.706807
CCDC163	-0.000434783	0.343436
MMACHC	-0.00166667	0.343436
PRDX1	-0.241484	0.332198
AKR1A1	-0.0288388	0.497445
NASP	0.00571431	0.898353
CCDC17	-0.00189211	0.678222
GPBP1L1	-0.0254149	0.381951
TMEM69	0.00844592	0.63552
IPP	-0.00217245	0.578566
MAST2	0.00256112	0.637414
PIK3R3	0.000683763	0.833073
AL358075.1	0	#DIV/0!
AL358075.2	-0.00197633	0.502023
TSPAN1	0	#DIV/0!
POMGNT1	-0.00704154	0.515716
LURAP1	0.000961538	0.343436
RAD54L	-0.00147306	0.550522
LRRC41	0.00474621	0.8195
UQCRH	-0.00205261	0.983065
NSUN4	-0.000396371	0.957851
FAAH	0.011731	0.233486
DMBX1	0	#DIV/0!
KNCN	0	#DIV/0!
MKNK1	0.012146	0.534529
MOB3C	-0.00896083	0.237422
ATPAF1	0.0117555	0.353711
EFCAB14	-0.00593039	0.824344
CYP4B1	0	#DIV/0!
CYP4A11	0	#DIV/0!
CYP4X1	0	#DIV/0!
CYP4Z1	0	#DIV/0!
CYP4A22-AS1	0	#DIV/0!
CYP4A22	0	#DIV/0!
LINC00853	-0.00185185	0.343436
PDZK1IP1	-0.00138889	0.343436
TAL1	-0.00138889	0.343436
AL135960.1	0	#DIV/0!
STIL	-0.00233726	0.168698
CMPK1	0.0600016	0.344069
LINC01389	0	#DIV/0!
FOXE3	0	#DIV/0!
FOXD2-AS1	-0.00860843	0.256578
FOXD2	-0.00475758	0.26333
TRABD2B	0	#DIV/0!
AC096541.1	0	#DIV/0!
SLC5A9	0	#DIV/0!
AL109659.2	0	#DIV/0!
SPATA6	-0.00145623	0.185041
AGBL4	0	#DIV/0!
BEND5	-0.000925926	0.343436
ELAVL4	0	#DIV/0!
DMRTA2	0	#DIV/0!
FAF1	0.00794397	0.486173
CDKN2C	0.00689386	0.793548
LINC01562	0	#DIV/0!
RNF11	-0.00362158	0.921126
AL162430.2	0	#DIV/0!
TTC39A	-0.000252525	0.896635
TTC39A-AS1	0	#DIV/0!
EPS15	0.0579925	0.087324
AC104170.1	0	#DIV/0!
OSBPL9	-0.00160778	0.952033
NRDC	-0.0350976	0.175668
AL050343.1	0.000657254	0.791804
AL050343.2	0.00166667	0.343436
RAB3B	-0.000757576	0.343436
TXNDC12	0.0159506	0.32392
KTI12	-0.0010299	0.921834
BTF3L4	0.00411776	0.910513
ZFYVE9	0.00623932	0.293348
CC2D1B	0.00542161	0.564985
AL513218.1	0.00266667	0.343436
ORC1	-0.00419831	0.177836
PRPF38A	0.0355149	0.402392
TUT4	-0.0293441	0.313863
GPX7	0.00462335	0.394601
SHISAL2A	-0.0180964	0.176701
COA7	0.00200918	0.672926
ZYG11B	0.0103893	0.142317
ZYG11A	0.00122699	0.343436
ECHDC2	-0.036455	0.0513548
SCP2	-0.00042174	0.994366
PODN	0.00428756	0.219892
AL445183.1	0.000990099	0.343436
SLC1A7	0	#DIV/0!
AL445183.2	0	#DIV/0!
CPT2	-0.00413117	0.414964
AL606760.2	0	#DIV/0!
C1orf123	-0.0206214	0.249344
AL606760.3	-0.000869565	0.343436
MAGOH	-0.0104649	0.786432
AL606760.1	0	#DIV/0!
LRP8	-0.00718229	0.0945332
AC119428.2	-0.00248779	0.171076
GLIS1	0	#DIV/0!
NDC1	0.0168837	0.0881489
YIPF1	0.00337911	0.686466
DIO1	0	#DIV/0!
HSPB11	-0.0558381	0.157397
LRRC42	-0.00513936	0.642441
LDLRAD1	0	#DIV/0!
TMEM59	0.0673712	0.468826
TCEANC2	0.0031167	0.75559
AL357673.1	0	#DIV/0!
AL357673.2	0	#DIV/0!
CYB5RL	0.00378788	0.440158
MRPL37	0.00665375	0.771845
SSBP3	0.00417183	0.80924
SSBP3-AS1	0	#DIV/0!
AC099796.1	0	#DIV/0!
ACOT11	-0.00192558	0.488762
FAM151A	0	#DIV/0!
MROH7	0	#DIV/0!
TTC4	0.0047181	0.257126
PARS2	-0.00105317	0.58085
TTC22	-0.000365231	0.924253
LEXM	0	#DIV/0!
DHCR24	-0.000635387	0.920227
AC096536.3	0	#DIV/0!
AC096536.1	0	#DIV/0!
TMEM61	0.00212646	0.168977
BSND	0	#DIV/0!
PCSK9	0	#DIV/0!
USP24	-0.00567819	0.714093
MIR4422HG	-0.000757576	0.343436
AL603840.1	0.000990099	0.343436
AC119674.1	0	#DIV/0!
AC119674.2	0	#DIV/0!
PLPP3	0.00404791	0.599052
PRKAA2	0	#DIV/0!
FYB2	0	#DIV/0!
DAB1	-0.00518103	0.11508
OMA1	-0.00873688	0.435708
TACSTD2	0.187883	0.0685455
MYSM1	0.0209813	0.0899545
AL136985.3	0	#DIV/0!
JUN	0.0367165	0.934878
LINC01135	0	#DIV/0!
AL136985.2	0	#DIV/0!
AC105277.1	0.000567766	0.792573
LINC01358	0	#DIV/0!
AC093424.1	0	#DIV/0!
FGGY	0.00073047	0.939047
HOOK1	-0.00611085	0.606796
CYP2J2	0.00454545	0.343436
C1orf87	0	#DIV/0!
LINC01748	0	#DIV/0!
AC099792.1	0	#DIV/0!
NFIA	0.00534255	0.374175
NFIA-AS2	0	#DIV/0!
AC099791.3	0	#DIV/0!
TM2D1	0.00364073	0.933115
AC099791.2	-0.0027406	0.619437
PATJ	8.05983e-05	0.995961
L1TD1	0.000613497	0.343436
KANK4	0	#DIV/0!
USP1	-0.000801579	0.980651
DOCK7	-0.00951715	0.0529795
AC103923.1	0	#DIV/0!
ATG4C	0.00411817	0.652063
FOXD3-AS1	0	#DIV/0!
FOXD3	0	#DIV/0!
ALG6	0.0130028	0.16393
ITGB3BP	0.000524121	0.975514
EFCAB7	-0.00978742	0.0182889
PGM1	-0.0157375	0.228235
ROR1	0.000232523	0.863236
ROR1-AS1	0	#DIV/0!
AL445205.1	0	#DIV/0!
UBE2U	0	#DIV/0!
CACHD1	-0.00095073	0.77919
RAVER2	0.0030303	0.343436
JAK1	-0.0662683	0.245998
AL357078.3	0	#DIV/0!
AL357078.1	0	#DIV/0!
AK4	-0.0105911	0.219363
DNAJC6	-0.0010989	0.343436
LEPROT	0.0134065	0.287977
LEPR	0.00266667	0.343436
PDE4B	0.0522079	0.3567
SGIP1	0	#DIV/0!
AL139147.1	0	#DIV/0!
TCTEX1D1	0	#DIV/0!
WDR78	0.00317128	0.255099
MIER1	0.0349636	0.378958
SLC35D1	-0.00525763	0.630645
IL23R	-0.000350977	0.972699
IL12RB2	-0.00080906	0.852526
SERBP1	-0.0755321	0.242075
GADD45A	0.0119043	0.909949
GNG12	0.000750079	0.939088
GNG12-AS1	0	#DIV/0!
DIRAS3	0	#DIV/0!
WLS	-0.00081697	0.915192
RPE65	0	#DIV/0!
DEPDC1	-0.0037037	0.222868
DEPDC1-AS1	0	#DIV/0!
AL033530.1	0	#DIV/0!
LRRC7	-0.00238472	0.184923
LRRC40	0.00716062	0.489698
SRSF11	-0.0479302	0.396781
ANKRD13C	-0.00263724	0.929614
HHLA3	-4.55414e-06	0.999338
AL158839.1	0	#DIV/0!
CTH	-0.0578068	0.0996142
AL354872.2	0.00307343	0.196826
LINC01788	0	#DIV/0!
PTGER3	-0.003724	0.175949
AL031429.1	0	#DIV/0!
ZRANB2-AS1	0	#DIV/0!
ZRANB2	0.0482275	0.137125
NEGR1	-0.000757576	0.343436
AL583808.1	0	#DIV/0!
LRRIQ3	-0.00548795	0.229772
FPGT	-0.00361947	0.230224
FPGT-TNNI3K	-0.000434783	0.343436
TNNI3K	0	#DIV/0!
AC105271.1	0	#DIV/0!
LRRC53	0	#DIV/0!
ERICH3	0	#DIV/0!
AC135803.1	0	#DIV/0!
CRYZ	-0.0189644	0.0852124
TYW3	-0.022281	0.128719
LHX8	0	#DIV/0!
SLC44A5	0	#DIV/0!
ACADM	0.00657756	0.78391
RABGGTB	-0.0538711	0.159895
MSH4	0	#DIV/0!
ST6GALNAC3	0.00226457	0.707491
AC104458.1	0	#DIV/0!
ST6GALNAC5	0	#DIV/0!
PIGK	0.0105306	0.600096
AK5	0.000819756	0.796865
AC118549.1	-0.00794573	0.435736
USP33	-0.0289768	0.140138
MIGA1	0.000628104	0.91135
NEXN-AS1	0	#DIV/0!
NEXN	-0.000312429	0.343436
FUBP1	-0.0502507	0.0666085
DNAJB4	0.0104359	0.840813
GIPC2	0.00296717	0.408739
AC103591.3	0.00216714	0.86769
PTGFR	-0.00119236	0.184923
IFI44L	-0.00819748	0.660209
IFI44	-0.0132854	0.479988
ADGRL4	0.00108037	0.680708
LINC01781	0	#DIV/0!
ADGRL2	0	#DIV/0!
AC117944.1	0	#DIV/0!
LINC01362	0	#DIV/0!
LINC01361	0	#DIV/0!
LINC01725	0	#DIV/0!
AL035706.1	0	#DIV/0!
TTLL7	-0.0012704	0.76749
AC104454.2	0	#DIV/0!
AL359504.2	-0.00194993	0.234182
PRKACB	-0.0227563	0.354791
SAMD13	0	#DIV/0!
DNASE2B	0	#DIV/0!
RPF1	-0.00758604	0.64996
GNG5	-0.0198451	0.70428
SPATA1	-9.09091e-05	0.98728
CTBS	-0.00569488	0.588732
SSX2IP	0.00954651	0.140616
LPAR3	0.00220387	0.399581
MCOLN2	-0.0253367	0.0798843
WDR63	0	#DIV/0!
MCOLN3	-0.0061366	0.217686
SYDE2	-0.00317145	0.0966787
C1orf52	-0.0391652	0.35032
BCL10	-0.00179295	0.955841
AL078459.1	-0.00175462	0.551567
DDAH1	-0.000757576	0.343436
AL360219.1	0	#DIV/0!
AC092807.3	0	#DIV/0!
AC092807.2	0	#DIV/0!
CYR61	0.0868295	0.168453
AC092807.1	0	#DIV/0!
ZNHIT6	0.00232499	0.744659
COL24A1	0	#DIV/0!
AL136382.1	0	#DIV/0!
ODF2L	-0.0657826	0.282173
CLCA2	0.00321589	0.546737
CLCA4	0	#DIV/0!
AL356270.1	0	#DIV/0!
AL049597.2	-0.000342809	0.845057
SH3GLB1	-0.0078924	0.873213
SELENOF	0.0497625	0.466939
HS2ST1	0.00957027	0.317955
AC093155.3	0	#DIV/0!
LINC01140	-0.000925926	0.343436
AC099062.1	0	#DIV/0!
LMO4	0.116191	0.163314
PKN2-AS1	0	#DIV/0!
PKN2	0.0117569	0.523906
GTF2B	-0.0327205	0.564281
KYAT3	-0.0147735	0.309786
RBMXL1	0.0248682	0.0961093
GBP3	-0.000154966	0.987546
GBP1	-0.0150561	0.405863
GBP2	-0.153989	0.00446722
GBP7	0	#DIV/0!
GBP4	-0.0324048	0.0116947
AC099063.4	-0.00124579	0.863376
GBP5	0.0192243	0.500546
GBP6	0	#DIV/0!
LRRC8B	0.0180194	0.274031
LRRC8C-DT	-0.00484646	0.112771
LRRC8C	-0.00976512	0.587717
AC099568.2	-0.000434783	0.343436
LRRC8D	-0.00479216	0.553453
ZNF326	-0.0661307	0.0945322
BARHL2	0	#DIV/0!
LINC01763	0	#DIV/0!
ZNF644	-0.000197254	0.99189
HFM1	0	#DIV/0!
CDC7	-0.00192546	0.753829
TGFBR3	0.00128583	0.951538
BRDT	0.00437063	0.110037
EPHX4	0	#DIV/0!
BTBD8	0.00307407	0.483325
AC104836.1	0	#DIV/0!
GLMN	-0.0207106	0.199759
RPAP2	0.0164795	0.118026
GFI1	0.0163881	0.14782
EVI5	0.00223188	0.437824
RPL5	0.265067	0.497048
FAM69A	0.00877893	0.568732
MTF2	0.00311065	0.941477
TMED5	-0.00041824	0.989719
CCDC18	0.00579599	0.696058
DR1	-0.0254215	0.471552
FNBP1L	-0.00673991	0.184729
BCAR3	-0.00281133	0.529552
AL109613.1	0	#DIV/0!
DNTTIP2	-0.0380265	0.492173
GCLM	0.0213419	0.645144
ABCA4	0	#DIV/0!
ARHGAP29	0.00722942	0.225499
AC097059.1	0	#DIV/0!
ABCD3	0.00883297	0.408995
F3	-0.00521951	0.229628
SLC44A3	0	#DIV/0!
CNN3	0.00260619	0.818962
AC105942.1	0	#DIV/0!
ALG14	0.00361184	0.677664
AC095033.1	0	#DIV/0!
TMEM56	-0.00126582	0.343436
TMEM56-RWDD3	0	#DIV/0!
AC092802.1	0	#DIV/0!
RWDD3	0	#DIV/0!
AL356479.1	0	#DIV/0!
AL683887.1	0	#DIV/0!
PTBP2	-0.0122544	0.0252194
DPYD	0.000341242	0.973525
SNX7	-0.00306537	0.705529
PLPPR5	0	#DIV/0!
PLPPR4	0	#DIV/0!
LINC01708	0	#DIV/0!
PALMD	-0.00165429	0.687036
FRRS1	0	#DIV/0!
AGL	0.00514211	0.636454
AC118553.1	0	#DIV/0!
SLC35A3	-0.0160478	0.218504
AC118553.2	-0.00204354	0.706426
MFSD14A	-0.00530229	0.745317
SASS6	-0.0066155	0.321601
TRMT13	-0.000986042	0.953358
LRRC39	-0.00185185	0.343436
DBT	-0.0105329	0.282048
RTCA-AS1	0	#DIV/0!
RTCA	0.0259981	0.474282
CDC14A	-0.0171897	0.49917
GPR88	0	#DIV/0!
VCAM1	-0.00306556	0.374345
EXTL2	0.0044255	0.558073
AC104506.1	0.00862861	0.14813
SLC30A7	-0.0427987	0.151389
DPH5	0.00715519	0.577272
AC093157.2	-0.00271984	0.451477
AC093157.1	-0.00444201	0.240086
AL109741.1	-0.00668646	0.470129
S1PR1	-0.0121917	0.550966
OLFM3	0	#DIV/0!
COL11A1	0	#DIV/0!
RNPC3	-0.0115389	0.459182
AMY2B	-0.00496047	0.194461
PRMT6	-0.00543099	0.249151
NTNG1	0	#DIV/0!
VAV3	-0.0209846	0.171446
VAV3-AS1	-0.000869565	0.343436
AL390036.1	0.00227273	0.343436
SLC25A24	-0.00947134	0.425421
AL359258.2	0	#DIV/0!
FAM102B	0.00722262	0.604371
HENMT1	0.00284053	0.872292
PRPF38B	-0.221378	0.161612
FNDC7	0.00253165	0.343436
STXBP3	-0.000693946	0.973302
AKNAD1	0	#DIV/0!
AL449266.1	0	#DIV/0!
SPATA42	0	#DIV/0!
GPSM2	-0.000821649	0.93853
CLCC1	0.010753	0.429795
WDR47	0.0173251	0.577624
TAF13	-0.00787385	0.627182
AL356488.3	0.0151574	0.201562
TMEM167B	-0.0274761	0.188179
AL356488.2	-0.000417679	0.714111
C1orf194	0	#DIV/0!
KIAA1324	-0.012719	0.0936106
SARS	0.0336353	0.372879
CELSR2	-0.0031223	0.0886798
PSRC1	-0.00587087	0.0271492
MYBPHL	0	#DIV/0!
SORT1	-0.00151515	0.343436
PSMA5	-0.0848693	0.144399
SYPL2	0	#DIV/0!
ATXN7L2	0.000960639	0.871809
CYB561D1	-0.000812706	0.917307
AMIGO1	0.00178443	0.519467
GPR61	0.0019802	0.343436
GNAI3	0.058206	0.197008
AMPD2	0.00137099	0.949489
GSTM4	0.00618494	0.381647
GSTM2	-0.00277778	0.343436
GSTM1	0	#DIV/0!
AC000032.1	0	#DIV/0!
GSTM5	0.000701581	0.591525
GSTM3	-0.0124787	0.252574
AL450468.2	0	#DIV/0!
CSF1	-0.00789592	0.79758
AHCYL1	-0.00193511	0.840849
STRIP1	-0.019794	0.166651
AL160006.1	0.00227273	0.343436
ALX3	0	#DIV/0!
UBL4B	0	#DIV/0!
SLC6A17	0	#DIV/0!
LINC02586	0	#DIV/0!
KCNC4	-0.00578678	0.494058
RBM15-AS1	0	#DIV/0!
RBM15	0.00234599	0.873049
SLC16A4	0.00562791	0.312106
AL355488.1	-0.00138889	0.343436
LAMTOR5	0.00453447	0.92531
PROK1	0.00454545	0.343436
KCNA2	0	#DIV/0!
AL365361.1	-0.00263077	0.860502
KCNA3	0.00194921	0.884285
CD53	-0.190592	0.0137168
AL360270.1	-0.004	0.343436
LRIF1	-0.0291861	0.339153
AL360270.3	0	#DIV/0!
DRAM2	0.0204764	0.584898
CEPT1	-0.00130341	0.896629
AL355816.2	0.0120528	0.255904
DENND2D	0.0112584	0.447179
CHI3L2	-0.00505877	0.356731
PIFO	-0.00619829	0.044809
OVGP1	-0.000801688	0.85959
WDR77	-0.0188205	0.273492
ATP5PB	-0.0110218	0.85491
C1orf162	-0.0105972	0.773378
TMIGD3	0.00113636	0.343436
ADORA3	0	#DIV/0!
RAP1A	-0.141759	0.132509
LINC01160	0	#DIV/0!
INKA2	0	#DIV/0!
DDX20	-0.0115993	0.432788
KCND3	0.00749972	0.118935
LINC01750	0	#DIV/0!
AL445426.1	0	#DIV/0!
CTTNBP2NL	-0.013166	0.443537
WNT2B	-0.00335018	0.113714
AL354760.1	0	#DIV/0!
ST7L	-0.00634318	0.499828
CAPZA1	-0.0563522	0.361141
MOV10	0.00427228	0.548012
AL603832.1	0	#DIV/0!
RHOC	0.0232165	0.71969
PPM1J	0.000178714	0.826164
AL603832.2	-0.00371295	0.175824
FAM19A3	0	#DIV/0!
LINC01356	0.00122699	0.343436
AL390729.1	0	#DIV/0!
SLC16A1	-0.00134998	0.943514
SLC16A1-AS1	-0.0136283	0.531864
AL357055.3	0	#DIV/0!
LRIG2	0.000706554	0.931073
MAGI3	0.010707	0.141132
PHTF1	-0.0223743	0.277231
RSBN1	0.00241444	0.933445
PTPN22	-0.00919712	0.831018
AP4B1-AS1	0.00170849	0.579624
BCL2L15	-0.00175021	0.333262
AP4B1	-0.0222024	0.231497
DCLRE1B	0.00866259	0.295155
HIPK1-AS1	0.0035467	0.749799
HIPK1	-0.0630749	0.0686798
OLFML3	0.00562389	0.140249
SYT6	0	#DIV/0!
TRIM33	-0.00829192	0.803765
BCAS2	-0.0996057	0.424723
DENND2C	-0.00214405	0.809302
AMPD1	0	#DIV/0!
NRAS	-0.0115254	0.618746
CSDE1	-0.0244927	0.797383
SIKE1	-0.0105067	0.647401
SYCP1	0	#DIV/0!
TSPAN2	0.000491285	0.974484
LINC01765	0	#DIV/0!
AL512638.2	0	#DIV/0!
NGF	-0.00324074	0.172685
VANGL1	-0.0073403	0.103703
CASQ2	-0.000624858	0.343436
NHLH2	-0.00555556	0.343436
SLC22A15	-0.000757576	0.343436
MAB21L3	0	#DIV/0!
LINC01779	0	#DIV/0!
ATP1A1	0.0586826	0.25907
LINC01762	0	#DIV/0!
AL390066.1	0	#DIV/0!
CD58	-0.0330329	0.319726
IGSF3	0.000990099	0.343436
CD2	-0.0518839	0.770636
AL157904.1	0	#DIV/0!
PTGFRN	0.00556506	0.113264
CD101	0.0130314	0.432429
AL445231.1	0	#DIV/0!
TTF2	-0.0164414	0.361469
TRIM45	0.000166922	0.92677
VTCN1	0	#DIV/0!
AL358072.1	-0.00245387	0.340944
MAN1A2	0.0142432	0.453471
TENT5C	0.086247	0.351393
GDAP2	0.00452631	0.71178
WDR3	0.00609098	0.535359
SPAG17	0	#DIV/0!
TBX15	-0.000757576	0.343436
AL139420.1	0	#DIV/0!
WARS2	0.012736	0.281048
WARS2-IT1	0	#DIV/0!
AL359915.2	0.00188376	0.506929
LINC01780	0	#DIV/0!
HAO2	0	#DIV/0!
HSD3B2	0	#DIV/0!
HSD3B1	0	#DIV/0!
ZNF697	0	#DIV/0!
PHGDH	-0.00610937	0.598019
HMGCS2	0.00227273	0.343436
ADAM30	0	#DIV/0!
NOTCH2	0.00627873	0.688397
AC245008.1	0	#DIV/0!
SEC22B	0.0106281	0.558239
NBPF26	0.00115837	0.82189
LINC00623	0.0018924	0.970601
FCGR1B	0	#DIV/0!
AC244453.3	0	#DIV/0!
AC244453.2	0	#DIV/0!
FAM72B	0.005	0.343436
SRGAP2C	-0.00485205	0.768667
AC244021.1	0	#DIV/0!
AL592494.1	0.000990099	0.343436
AL592494.3	-0.00215596	0.643196
AC239800.2	0.00133333	0.343436
AC239800.3	0.0146736	0.154198
AC239798.2	0	#DIV/0!
FAM72C	-0.000434783	0.343436
AC245595.1	-0.00549919	0.263861
AC246785.3	0.0152363	0.0983757
NBPF15	-0.000693015	0.96654
FP700111.1	0	#DIV/0!
SRGAP2B	-0.0392788	0.119405
FAM72D	-0.00277778	0.343436
AC245014.3	-0.00456546	0.447657
AC245014.1	0.00153491	0.808779
NBPF20	0.00355973	0.249117
GPR89A	-0.0405957	0.0372785
PDZK1	-0.00179549	0.168085
CD160	-0.00463058	0.363083
RNF115	-0.027658	0.362142
POLR3C	0.00392658	0.183523
NUDT17	-0.00166667	0.343436
PIAS3	0.00192109	0.847782
ANKRD35	0.00549702	0.417271
ITGA10	-0.00555556	0.343436
PEX11B	-0.014079	0.18997
RBM8A	0.0802059	0.459293
LIX1L-AS1	-0.00151515	0.343436
LIX1L	-0.0358232	0.182385
ANKRD34A	-0.000925926	0.343436
POLR3GL	-0.00674744	0.866705
TXNIP	-0.124482	0.518783
LINC01719	-0.000757576	0.343436
NBPF10	0.00251237	0.755327
NOTCH2NL	-0.00348845	0.674045
AC239799.2	0	#DIV/0!
AC245407.2	0	#DIV/0!
NBPF12	-0.00331135	0.727099
PRKAB2	-0.00098857	0.925886
AC242426.2	-0.000202259	0.887523
FMO5	-0.000869565	0.343436
CHD1L	-0.010471	0.162729
LINC00624	0	#DIV/0!
BCL9	-0.00351852	0.16851
ACP6	0.00585878	0.560916
GJA5	0	#DIV/0!
AC241644.2	0	#DIV/0!
GPR89B	0.0135003	0.550409
AC239803.2	0	#DIV/0!
AC239803.3	0.00227273	0.343436
NBPF11	0.0002096	0.978314
AC239809.3	0	#DIV/0!
AC239803.1	0	#DIV/0!
LINC01731	0	#DIV/0!
AC245100.1	0	#DIV/0!
AC245100.7	0	#DIV/0!
PPIAL4G	0.00259916	0.168011
NBPF14	0.0172759	0.193169
NUDT4B	0.000990099	0.343436
PDE4DIP	-0.00132916	0.906168
AC239804.1	-0.000925926	0.343436
NBPF9	-0.00479873	0.56795
AC245297.3	-0.00768239	0.844976
AC245297.2	0.00589433	0.473987
NBPF19	-0.0162281	0.320633
FCGR1A	0	#DIV/0!
HIST2H2BF	0.00548174	0.364075
AC243772.2	0	#DIV/0!
HIST2H3D	0	#DIV/0!
HIST2H4A	-0.00353793	0.20053
HIST2H2AA3	0	#DIV/0!
AC239868.3	-0.000151728	0.967471
HIST2H2AA4	-0.00136071	0.19765
HIST2H4B	0.00289855	0.417242
AC239868.2	-0.0042262	0.204301
HIST2H2BE	-0.00356294	0.738683
HIST2H2AC	-0.00648333	0.641122
HIST2H2AB	0	#DIV/0!
BOLA1	-0.00443213	0.654919
SV2A	-0.00400816	0.633783
SF3B4	-0.0157544	0.675073
MTMR11	0.000176858	0.977173
OTUD7B	0.000188792	0.980879
VPS45	-0.00403383	0.710576
PLEKHO1	-0.0491691	0.0603607
ANP32E	-0.0460929	0.362446
AC242988.1	0	#DIV/0!
CA14	0.00227273	0.343436
APH1A	0.0279231	0.419
C1orf54	0.0163626	0.0623532
CIART	0.00224905	0.790316
MRPS21	-0.0534839	0.421623
PRPF3	-0.000478753	0.963649
RPRD2	0.00513751	0.746082
TARS2	0.000986314	0.914495
ECM1	-0.00136071	0.19765
FALEC	0.00200659	0.167892
AL356356.1	0	#DIV/0!
ADAMTSL4	-0.00494206	0.405007
MCL1	0.0891385	0.744687
ENSA	0.0166418	0.717484
GOLPH3L	-0.0115738	0.0685737
HORMAD1	0	#DIV/0!
CTSS	-0.0120838	0.7381
CTSK	-0.000305802	0.981527
ARNT	0.00357304	0.681349
CTXND2	0	#DIV/0!
SETDB1	0.00513691	0.562673
CERS2	0.00449947	0.890857
AL590133.2	0	#DIV/0!
AL590133.1	-0.00196847	0.171073
ANXA9	-0.00126582	0.343436
MINDY1	-0.0019381	0.583514
PRUNE1	-0.00916715	0.216392
BNIPL	0.00808934	0.320794
C1orf56	0.0249828	0.7555
CDC42SE1	-0.0336635	0.621355
MLLT11	-0.0193569	0.13519
GABPB2	-0.00561418	0.723592
SEMA6C	0.00275864	0.37984
TNFAIP8L2	-0.00180882	0.729866
SCNM1	-0.000940172	0.968689
LYSMD1	-0.00194993	0.234182
TMOD4	0	#DIV/0!
VPS72	0.00715221	0.420241
PIP5K1A	-0.0217634	0.0859151
PSMD4	-0.0148058	0.772306
AL391069.2	-0.000304284	0.859668
ZNF687	-0.00476178	0.517582
PI4KB	0.0440789	0.0510508
AL391069.4	0	#DIV/0!
RFX5	0.0145158	0.222084
AL391069.3	0.00105226	0.835907
SELENBP1	0.00225811	0.401034
PSMB4	-0.0142305	0.762659
POGZ	-0.0110956	0.785272
CGN	0.00218853	0.171342
TUFT1	0.00245533	0.847127
SNX27	-0.0321656	0.182974
AL589765.1	0	#DIV/0!
CELF3	0	#DIV/0!
RIIAD1	0	#DIV/0!
AL589765.7	0	#DIV/0!
MRPL9	-0.0030643	0.903877
OAZ3	-0.000721963	0.662481
AL589765.5	-0.0010989	0.343436
TDRKH	-0.00386457	0.0610162
TDRKH-AS1	-0.00315339	0.0791013
AL589765.6	0.0030303	0.343436
LINGO4	0.00266667	0.343436
RORC	0.00555962	0.675775
C2CD4D	-0.00719256	0.442765
AL450992.2	0.00227273	0.343436
THEM5	0.00521988	0.311086
THEM4	-0.00469739	0.811359
S100A10	-0.0801763	0.765599
AL450992.1	0	#DIV/0!
S100A11	-0.00454465	0.985078
TCHH	0.00454545	0.343436
RPTN	0	#DIV/0!
FLG-AS1	-0.00243902	0.343436
AL589986.2	0	#DIV/0!
FLG	0.00218012	0.698774
FLG2	-0.000960594	0.470294
CRNN	0	#DIV/0!
LCE5A	0	#DIV/0!
CRCT1	-0.00475758	0.26333
LCE3E	0	#DIV/0!
LCE3D	0	#DIV/0!
LINC00302	0	#DIV/0!
LCE2D	-0.000757576	0.343436
LCE2C	-0.008	0.343436
LCE2B	0.00190909	0.520051
LCE2A	-0.008	0.343436
LCE4A	0	#DIV/0!
C1orf68	-0.0127576	0.31311
KPRP	-0.000757576	0.343436
LCE1F	0	#DIV/0!
LCE1E	0	#DIV/0!
LCE1D	0	#DIV/0!
LCE1C	-0.00679778	0.243564
LCE1B	0.000757576	0.797625
LCE1A	0	#DIV/0!
LCE6A	0	#DIV/0!
IVL	0.00381571	0.627487
LINC01527	0	#DIV/0!
SPRR5	0	#DIV/0!
SPRR4	0	#DIV/0!
SPRR1A	-0.0010989	0.343436
SPRR3	0	#DIV/0!
SPRR1B	-0.019251	0.147239
SPRR2D	0.000984432	0.698477
SPRR2A	-0.00202483	0.169587
SPRR2B	0	#DIV/0!
SPRR2E	0.000863821	0.740444
SPRR2F	0	#DIV/0!
SPRR2G	0	#DIV/0!
PRR9	0.00122699	0.343436
LOR	-0.00834277	0.495266
PGLYRP3	0	#DIV/0!
PGLYRP4	0	#DIV/0!
S100A9	-0.0295544	0.274516
S100A12	0	#DIV/0!
S100A8	-0.0383402	0.353747
S100A7A	0	#DIV/0!
S100A7	-0.0383975	0.235825
BX470102.1	0	#DIV/0!
S100A6	1.05332	0.143975
S100A5	-0.00595581	0.439815
S100A4	0.586492	0.661172
S100A3	0.00577245	0.238727
S100A2	0.021423	0.844282
S100A16	0.101028	0.245739
S100A14	0.169458	0.108376
S100A13	0.0435593	0.280494
S100A1	-0.0043351	0.180369
AL162258.2	0	#DIV/0!
CHTOP	-0.0171591	0.350747
SNAPIN	-0.0278939	0.0997349
ILF2	-0.0862247	0.151465
NPR1	0	#DIV/0!
INTS3	0.00737523	0.291753
AL513523.3	0	#DIV/0!
SLC27A3	0.00461793	0.74351
GATAD2B	-0.0143602	0.495725
AL358472.5	-0.00574875	0.301978
DENND4B	-0.00362151	0.848124
CRTC2	-0.0081888	0.645012
SLC39A1	-0.0296127	0.31473
AL358472.4	-0.00926765	0.336581
AL358472.3	0	#DIV/0!
CREB3L4	0.00587626	0.438233
JTB	-0.0362271	0.410898
AL358472.2	0.00454545	0.343436
RAB13	0.0183777	0.238711
RPS27	7.53717	0.115619
NUP210L	0	#DIV/0!
TPM3	-0.103493	0.359768
C1orf43	0.0399176	0.439951
UBAP2L	-0.00589189	0.757199
HAX1	-0.0927598	0.0411833
AQP10	0.00253165	0.343436
ATP8B2	0.00420755	0.68292
IL6R-AS1	0.00266667	0.343436
IL6R	0.0125367	0.523642
SHE	0	#DIV/0!
AL162591.2	0	#DIV/0!
TDRD10	0	#DIV/0!
UBE2Q1	-0.00342316	0.863385
CHRNB2	0	#DIV/0!
ADAR	-0.017849	0.704781
KCNN3	0	#DIV/0!
PMVK	0.0198525	0.608372
AL451085.1	-0.00765996	0.473324
PBXIP1	-0.01198	0.893917
PYGO2	-0.0214194	0.0489231
AL451085.2	0.0052547	0.561847
SHC1	0.019049	0.107164
CKS1B	-0.00845327	0.784119
FLAD1	0.00892415	0.587439
LENEP	0	#DIV/0!
ZBTB7B	-0.03136	0.0186331
DCST2	-0.00166667	0.343436
DCST1	0	#DIV/0!
DCST1-AS1	0	#DIV/0!
ADAM15	0.0119154	0.534003
EFNA4	-0.0109872	0.282705
EFNA3	0.00089882	0.93193
EFNA1	-0.00422804	0.740444
SLC50A1	0.0124149	0.447148
DPM3	0.0254147	0.341368
KRTCAP2	-0.00580666	0.927366
TRIM46	0.00524165	0.363799
MUC1	-0.0014533	0.812562
AC234582.1	0.000203963	0.877724
THBS3	0.00186864	0.553851
MTX1	0.0173743	0.379412
GBA	0.00482626	0.521418
FAM189B	0.012911	0.148809
SCAMP3	0.0167812	0.590947
CLK2	-0.00828027	0.114022
HCN3	-0.000757576	0.343436
PKLR	0	#DIV/0!
FDPS	-0.0626631	0.0381715
RUSC1-AS1	-0.000869565	0.343436
RUSC1	-0.0277892	0.0307704
ASH1L	-0.0671985	0.0102075
ASH1L-AS1	-0.000955889	0.894157
MSTO1	-0.00501062	0.22536
YY1AP1	-0.00492188	0.829583
DAP3	-0.0151821	0.57041
GON4L	-0.0229608	0.444784
SYT11	-0.0153354	0.395319
RIT1	-0.0114713	0.716985
KHDC4	-0.00436504	0.869006
RXFP4	0	#DIV/0!
ARHGEF2	-0.0774531	0.0025641
AL355388.2	0	#DIV/0!
AL355388.1	0	#DIV/0!
SSR2	0.00115476	0.991082
UBQLN4	-0.018023	0.020976
LAMTOR2	-0.0218267	0.522051
RAB25	-0.0121014	0.234651
MEX3A	-0.00307239	0.0935369
LMNA	1.22927	0.128668
SEMA4A	-0.000940198	0.930491
SLC25A44	-0.0150295	0.418547
PMF1-BGLAP	-9.77682e-05	0.950611
PMF1	-0.0411016	0.228551
BGLAP	0	#DIV/0!
PAQR6	0.000415118	0.898221
SMG5	-0.0102018	0.436486
TMEM79	-0.00771806	0.0918247
GLMP	0.00341125	0.837111
CCT3	-0.131089	0.0157555
TSACC	0	#DIV/0!
RHBG	0	#DIV/0!
C1orf61	-0.00138889	0.343436
AL139412.1	-0.00329065	0.0840546
MEF2D	-0.0193624	0.483312
AL365181.1	0	#DIV/0!
IQGAP3	0	#DIV/0!
NAXE	-0.0224223	0.369692
GPATCH4	0.00139009	0.948364
AL365181.4	0	#DIV/0!
HAPLN2	0	#DIV/0!
AL365181.2	0	#DIV/0!
BCAN	0	#DIV/0!
AL365181.3	0	#DIV/0!
NES	-0.00243902	0.343436
AL590666.3	0	#DIV/0!
CRABP2	-0.0129409	0.209641
ISG20L2	0.0618824	0.152456
RRNAD1	0.00218978	0.76068
MRPL24	-0.0151275	0.330552
HDGF	-0.0494272	0.244821
PRCC	-0.0276761	0.218644
SH2D2A	0.0143798	0.768815
NTRK1	-0.00363829	0.773774
INSRR	0	#DIV/0!
PEAR1	0.00208333	0.343436
LRRC71	0	#DIV/0!
ARHGEF11	-0.000757576	0.343436
ETV3L	0	#DIV/0!
ETV3	-8.70508e-05	0.998031
FCRL5	0	#DIV/0!
FCRL3	-0.0122104	0.11722
FCRL2	0	#DIV/0!
FCRL1	0	#DIV/0!
KIRREL1	-0.00833333	0.343436
LINC01704	0	#DIV/0!
CD1D	0	#DIV/0!
AL138899.1	0	#DIV/0!
CD1A	0.000990099	0.343436
CD1C	0	#DIV/0!
CD1B	0	#DIV/0!
CD1E	0	#DIV/0!
AL365440.2	0	#DIV/0!
SPTA1	0	#DIV/0!
MNDA	0.00253165	0.343436
PYHIN1	-0.0887006	0.0151576
IFI16	-0.305451	0.00614665
AIM2	0.0166597	0.10738
CADM3	0	#DIV/0!
CADM3-AS1	-0.00126582	0.343436
ACKR1	0.0244533	0.0117079
FCER1A	0.00477968	0.14149
AL513323.1	0	#DIV/0!
CRP	0	#DIV/0!
DUSP23	0.0142816	0.666477
FCRL6	-0.0166249	0.0907203
SLAMF8	0	#DIV/0!
AL590560.1	-0.00151515	0.343436
VSIG8	-0.00196847	0.171073
AL590560.2	0	#DIV/0!
CFAP45	0.000613497	0.343436
TAGLN2	0.0673608	0.689558
IGSF9	0.00472942	0.329691
SLAMF9	0	#DIV/0!
LINC01133	0	#DIV/0!
KCNJ10	0	#DIV/0!
PIGM	-0.00948786	0.384101
KCNJ9	0	#DIV/0!
IGSF8	-0.0216408	0.259875
ATP1A2	0	#DIV/0!
ATP1A4	-0.000229413	0.343436
CASQ1	0	#DIV/0!
AL121987.2	0.000961538	0.343436
PEA15	0.00178669	0.92753
DCAF8	-0.0162649	0.304206
AL139011.2	0	#DIV/0!
AL139011.1	-0.00553368	0.198951
PEX19	0.00447814	0.574874
COPA	0.00564287	0.822617
NCSTN	0.0240927	0.212017
NHLH1	0	#DIV/0!
VANGL2	0.0019802	0.343436
SLAMF6	0.00513189	0.772099
AL138930.1	0	#DIV/0!
CD84	-0.000574459	0.968478
SLAMF1	-0.0112473	0.759508
AL121985.1	-0.00105317	0.58085
CD48	-0.172335	0.129191
SLAMF7	-0.0181042	0.0359756
LY9	0.0286452	0.330678
CD244	0.0037781	0.643498
ITLN1	0	#DIV/0!
AL354714.1	0	#DIV/0!
ITLN2	0	#DIV/0!
F11R	-0.0268779	0.136411
TSTD1	0.0416951	0.315462
USF1	-0.00349544	0.676719
ARHGAP30	-0.00604668	0.920881
NECTIN4	-0.000565457	0.87006
AL591806.1	0	#DIV/0!
KLHDC9	-0.00253165	0.343436
PFDN2	-0.0194204	0.590924
NIT1	0.00343463	0.811457
DEDD	-0.00709876	0.492084
UFC1	-0.0514791	0.447565
AL590714.1	0	#DIV/0!
USP21	0.000985483	0.730847
PPOX	-0.00209353	0.831896
B4GALT3	-0.0276547	0.406116
ADAMTS4	0.00375864	0.195496
NDUFS2	-0.0217117	0.333673
FCER1G	-0.0134445	0.429504
APOA2	0	#DIV/0!
TOMM40L	-0.00300737	0.321636
NR1I3	-0.00151515	0.343436
PCP4L1	0.00133333	0.343436
MPZ	0.00531729	0.541978
SDHC	-0.0273521	0.406115
CFAP126	0	#DIV/0!
AL592295.4	0	#DIV/0!
FCGR2A	-0.000594206	0.825285
HSPA6	-0.880465	0.276671
FCGR3A	-0.00310145	0.765604
FCGR3B	0	#DIV/0!
FCGR2B	-0.0045458	0.46217
FCRLA	0.000961538	0.343436
FCRLB	0	#DIV/0!
DUSP12	-0.024072	0.19937
AL359541.1	0	#DIV/0!
ATF6	-0.0523314	0.00140942
OLFML2B	0.00428574	0.381575
NOS1AP	0.000961538	0.343436
C1orf226	0	#DIV/0!
SH2D1B	0.00375864	0.195496
UHMK1	-0.0302399	0.152269
AL596325.1	0	#DIV/0!
UAP1	-0.0538619	0.0849385
DDR2	0.000589952	0.779998
HSD17B7	-0.00790298	0.777132
CCDC190	0	#DIV/0!
RGS4	0	#DIV/0!
RGS5	0.000794382	0.945569
RGS5.1	0.00276043	0.640326
NUF2	-0.0142478	0.0562279
PBX1	-0.000434783	0.343436
AL357568.1	0	#DIV/0!
LMX1A	0	#DIV/0!
RXRG	0	#DIV/0!
AL157714.2	0	#DIV/0!
LRRC52	0	#DIV/0!
AL356441.1	0	#DIV/0!
MGST3	0.165805	0.0917114
ALDH9A1	-0.0229446	0.325426
AL451074.6	0.00227273	0.343436
TMCO1	-0.0139544	0.74382
AL451074.2	-0.000869565	0.343436
UCK2	-0.00519775	0.472326
AL358115.1	0	#DIV/0!
FAM78B	-0.00110143	0.776549
AL390115.1	0	#DIV/0!
LINC01675	0	#DIV/0!
POGK	-0.000638672	0.949365
TADA1	-0.00551573	0.246971
ILDR2	0.00126582	0.343436
MAEL	0	#DIV/0!
GPA33	0	#DIV/0!
AL451050.2	0.00293263	0.575651
POU2F1	-0.0124848	0.445962
CD247	-0.0510106	0.378523
AL359962.2	-0.00326462	0.433845
CREG1	0.00193851	0.898219
AL031733.2	0.000650959	0.722165
RCSD1	0.0343341	0.313916
MPZL1	0.00118113	0.857865
ADCY10	0	#DIV/0!
Z99943.1	0	#DIV/0!
MPC2	-0.0155344	0.766471
DCAF6	0.00024878	0.986716
GPR161	-0.000761128	0.729877
TIPRL	-0.0241511	0.284841
SFT2D2	-0.0164531	0.137751
TBX19	-0.00616553	0.458233
AL023755.1	0	#DIV/0!
XCL2	0.0807974	0.471647
XCL1	-0.0959573	0.46768
DPT	-0.0108006	0.288671
LINC00626	0	#DIV/0!
ATP1B1	-0.0235589	0.627866
NME7	0.00655773	0.657823
BLZF1	0.0110864	0.361827
CCDC181	0	#DIV/0!
SLC19A2	-0.00148495	0.850533
AL021068.1	0	#DIV/0!
F5	-0.00942755	0.408813
SELP	-0.00010175	0.939614
C1orf112	-0.00209188	0.746221
SELL	-0.0216089	0.841337
SELE	0.00574479	0.512266
AL021940.1	0	#DIV/0!
METTL18	0.00489872	0.490643
SCYL3	0.0152406	0.141505
KIFAP3	0.00980034	0.454395
LINC01681	0	#DIV/0!
LINC01142	0	#DIV/0!
AL354732.1	0	#DIV/0!
GORAB	0.00220925	0.787296
AL023495.1	0	#DIV/0!
PRRX1	0.00262833	0.382657
Z97200.1	-0.00126582	0.343436
FMO3	0	#DIV/0!
FMO2	0.000613497	0.343436
AL021026.1	0	#DIV/0!
AL445673.1	0	#DIV/0!
FMO1	0.00208333	0.343436
FMO4	0.00220085	0.477074
PRRC2C	0.00563526	0.962376
MYOCOS	0	#DIV/0!
MYOC	0.00533333	0.343436
VAMP4	-0.00845172	0.489167
METTL13	-0.0168005	0.200298
DNM3	-0.005	0.343436
DNM3OS	-0.000434783	0.343436
PIGC	-0.00545244	0.733926
C1orf105	0	#DIV/0!
SUCO	-0.0243703	0.183655
FASLG	-0.0240786	0.130988
AL031599.1	0	#DIV/0!
TNFSF18	0	#DIV/0!
TNFSF4	0.000190193	0.972884
AL645568.1	0.00834215	0.245568
PRDX6	-0.0116746	0.88263
ANKRD45	0	#DIV/0!
KLHL20	0.00448824	0.636621
CENPL	-0.0229769	0.13064
DARS2	0.00801177	0.263638
GAS5-AS1	0	#DIV/0!
ZBTB37	-0.00135761	0.888783
SERPINC1	0	#DIV/0!
RC3H1	-0.00110391	0.955898
AL121983.1	0	#DIV/0!
AL121983.2	0.00226205	0.332683
RABGAP1L	-0.029604	0.183146
CACYBP	-0.518514	0.134731
MRPS14	0.0014659	0.937079
TNN	-0.000757576	0.343436
KIAA0040	-0.0139736	0.609741
TNR	0	#DIV/0!
AL513329.1	0	#DIV/0!
COP1	0.00753488	0.432207
AL590723.1	0	#DIV/0!
AL359265.3	-0.000434783	0.343436
PAPPA2	0	#DIV/0!
ASTN1	0	#DIV/0!
BRINP2	0	#DIV/0!
SEC16B	0	#DIV/0!
RASAL2-AS1	0	#DIV/0!
RASAL2	-0.00365854	0.343436
TEX35	0	#DIV/0!
C1orf220	0	#DIV/0!
AL137796.1	0	#DIV/0!
AL449106.1	0	#DIV/0!
RALGPS2	0.00306987	0.553032
ANGPTL1	-0.0012164	0.18196
FAM20B	0.0107072	0.0297958
TOR3A	0.00601463	0.59482
ABL2	-0.0108627	0.339431
SOAT1	-0.0373871	0.0784184
AXDND1	0.00266667	0.343436
TDRD5	0	#DIV/0!
AL359853.1	0	#DIV/0!
AL359853.2	0	#DIV/0!
TOR1AIP2	-0.00861319	0.745618
AL353708.3	0.00902805	0.359373
TOR1AIP1	0.0274828	0.263529
AL353708.1	0.000631313	0.894557
CEP350	-0.0125892	0.47619
QSOX1	0.00091009	0.948689
LHX4	0	#DIV/0!
ACBD6	-0.028531	0.0848273
XPR1	0.00199955	0.866746
KIAA1614	0	#DIV/0!
AL162431.2	0	#DIV/0!
KIAA1614-AS1	0	#DIV/0!
STX6	-0.00277998	0.837235
MR1	0.00302114	0.67779
IER5	-0.0399221	0.623291
LINC01732	0	#DIV/0!
CACNA1E	0	#DIV/0!
ZNF648	0	#DIV/0!
AL355482.1	0	#DIV/0!
AL355482.2	0	#DIV/0!
GLUL	-0.000391597	0.995945
RGSL1	0.00113636	0.343436
RNASEL	-0.000757576	0.343436
RGS16	-0.0177527	0.809938
LINC01686	-0.00253165	0.343436
RGS8	0	#DIV/0!
NPL	0.00106113	0.692661
DHX9	-0.0152844	0.508448
SHCBP1L	0	#DIV/0!
LAMC1	-0.00445411	0.0539317
LAMC2	-0.00492424	0.128594
NMNAT2	0	#DIV/0!
SMG7	0.000736882	0.890966
NCF2	0.00431818	0.18005
ARPC5	0.0189009	0.800514
RGL1	-0.000508247	0.876117
COLGALT2	0.0015293	0.388409
TSEN15	-0.00524055	0.779948
AL445228.2	-0.000434783	0.343436
C1orf21	0.00955517	0.478627
EDEM3	0.0043647	0.834865
FAM129A	-0.00328671	0.954968
RNF2	0.0395752	0.191835
TRMT1L	0.0193398	0.191613
SWT1	0.00123845	0.813935
IVNS1ABP	0.0305374	0.566544
AL078644.2	0.00266667	0.343436
AL133383.1	-0.0010989	0.343436
HMCN1	0	#DIV/0!
PRG4	-0.00455504	0.259953
TPR	-0.0044502	0.943038
ODR4	-0.00219098	0.905179
OCLM	0	#DIV/0!
AL596220.1	0	#DIV/0!
AL096803.3	0	#DIV/0!
PTGS2	0.0117545	0.231417
PACERR	0	#DIV/0!
PLA2G4A	-0.00138889	0.343436
ERVMER61-1	-0.00170061	0.220594
BRINP3	0	#DIV/0!
RGS18	-0.00540527	0.212167
AL390957.1	-0.00288618	0.17353
AL136987.1	0.000167358	0.977044
RGS1	-0.13902	0.761624
RGS13	-0.0024352	0.799503
AL136454.1	-0.0107199	0.430373
RGS2	-0.225386	0.245225
UCHL5	0.0193282	0.250589
TROVE2	-0.0198734	0.538918
GLRX2	-0.00629713	0.65331
CDC73	0.0166166	0.521445
B3GALT2	0.0116627	0.312538
LINC01031	0	#DIV/0!
AL356272.1	-0.000589245	0.864345
LINC01724	0	#DIV/0!
KCNT2	-0.000757576	0.343436
CFH	0.0114149	0.387427
CFHR3	0	#DIV/0!
CFHR1	0	#DIV/0!
ASPM	-0.0144551	0.57726
ZBTB41	0.00192501	0.625414
CRB1	0	#DIV/0!
DENND1B	-0.00566277	0.75324
C1orf53	-0.00243902	0.343436
LHX9	0	#DIV/0!
NEK7	0.0252431	0.439084
PTPRC	-0.353618	0.0208505
MIR181A1HG	-0.0163879	0.508199
NR5A2	0.00266667	0.343436
LINC00862	0	#DIV/0!
AC104461.1	0	#DIV/0!
ZNF281	-0.00604115	0.773145
AL359834.1	0.000714375	0.778605
KIF14	-0.000925926	0.343436
DDX59	0.00263444	0.881844
AL445483.1	0	#DIV/0!
CAMSAP2	0.00384509	0.573796
INAVA	0.000127289	0.965811
KIF21B	-0.0216262	0.233541
AL358473.1	0.000761161	0.908849
ASCL5	0.000990099	0.343436
TMEM9	0.00866	0.47014
IGFN1	0	#DIV/0!
PKP1	0.00651255	0.698684
TNNT2	-0.00121951	0.343436
LAD1	0.00578309	0.33724
AC119427.1	0	#DIV/0!
TNNI1	0	#DIV/0!
PHLDA3	-0.00511519	0.438227
CSRP1	0.0309458	0.16938
AC096677.1	0	#DIV/0!
NAV1	0.000465047	0.863236
IPO9-AS1	0.000423687	0.860185
AL645504.1	0	#DIV/0!
IPO9	-0.00430916	0.846317
SHISA4	-0.00329065	0.0840546
AL513217.1	0	#DIV/0!
LMOD1	0.00365015	0.289017
TIMM17A	-0.0135617	0.596894
RNPEP	-0.00256491	0.842664
AC099676.1	0	#DIV/0!
ELF3-AS1	0	#DIV/0!
[truncated: 21,803 more rows]
[truncated: 178 more columns]

## Sheet: DC
Table S6. IPA pathway analysis of genes regulated in dendritic cell cluster after treatment with tofacitinib.
Gene	Average delta gene expression	T-test (p-value)		Ingenuity Canonical Pathways	-log(p-value)	Ratio	z-score
NAE1	0.0553513	4.20204e-05		NRF2-mediated Oxidative Stress Response	6.63	0.0549	-0.333
DEPDC7	-0.0537173	4.39023e-05		IL-8 Signaling	6.35	0.0571	0
CASP1	-0.249664	5.12944e-05		Phagosome Maturation	5.76	0.0629	#NUM!
GSTO1	-0.311061	5.19584e-05		Tumor Microenvironment Pathway	5.3	0.0559	0.333
RPL7L1	-0.0864022	7.02539e-05		Oxytocin Signaling Pathway	5.02	0.0426	1.155
EFHD2	-0.294101	0.000293098		IL-17A Signaling in Fibroblasts	4.67	0.132	#NUM!
ESYT2	-0.120528	0.000381306		CXCR4 Signaling	4.66	0.0533	0
SUN2	0.0707622	0.000478706		fMLP Signaling in Neutrophils	4.62	0.0611	-0.447
METRNL	-0.150563	0.000506744		IL-1 Signaling	4.6	0.0729	#NUM!
ALCAM	-0.11984	0.000508457		Signaling by Rho Family GTPases	4.5	0.041	-0.816
SLC35E1	-0.0683962	0.000609555		Tumoricidal Function of Hepatic Natural Killer Cells	4.24	0.167	#NUM!
YPEL5	0.275849	0.000716273		TREM1 Signaling	4.18	0.0779	-0.447
FAHD1	-0.0269099	0.000723335		JAK/STAT Signaling	4.03	0.0732	0.447
KLRF1	0.028203	0.000931092		TNFR1 Signaling	4	0.0962	0
G2E3	-0.0256093	0.000998583		BAG2 Signaling Pathway	3.97	0.0714	#NUM!
AC006333.2	0.0266881	0.00111752		IL-15 Production	3.92	0.0569	-1.633
HMGCL	-0.0260873	0.00113026		RHOA Signaling	3.89	0.0565	-1.633
HSD17B11	0.160484	0.00113934		Unfolded protein response	3.8	0.0667	#NUM!
GNA13	-0.420174	0.00116465		TNFR2 Signaling	3.74	0.125	#NUM!
ATAD1	0.0594584	0.00129244		Acute Phase Response Signaling	3.57	0.0432	-0.447
SLC39A10	0.0449857	0.00148486		Sirtuin Signaling Pathway	3.5	0.0342	0.333
RAB10	-0.233146	0.00165783		TWEAK Signaling	3.49	0.108	#NUM!
FOXN3	-0.153068	0.00169839		Protein Kinase A Signaling	3.48	0.0293	-1
CBWD2	-0.0947005	0.00173316		Estrogen Receptor Signaling	3.48	0.0293	0.632
TAPBPL	-0.0429152	0.00191958		CD40 Signaling	3.48	0.0746	#NUM!
SARNP	0.0562069	0.00197565		Hepatic Fibrosis / Hepatic Stellate Cell Activation	3.43	0.0412	#NUM!
CDC42EP2	-0.159784	0.00212075		ILK Signaling	3.35	0.04	0
CERS6	-0.0801964	0.00214253		IL-10 Signaling	3.33	0.0694	#NUM!			NRF2-mediated Oxidative Stress Response					IL-8 Signaling					Phagosome Maturation					Tumor Microenvironment Pathway					Oxytocin Signaling Pathway					IL-17A Signaling in Fibroblasts					CXCR4 Signaling					fMLP Signaling in Neutrophils
RPIA	-0.0731882	0.00227044		Coronavirus Pathogenesis Pathway	3.3	0.0394	0.378			Gene Symbol - human (HUGO / HGNC / Entrez Gene)	Expr p-value	Expr Other	Expected		Gene Symbol - human (HUGO / HGNC / Entrez Gene)	Expr p-value	Expr Other	Expected		Gene Symbol - human (HUGO / HGNC / Entrez Gene)	Expr p-value	Expr Other	Expected		Gene Symbol - human (HUGO / HGNC / Entrez Gene)	Expr p-value	Expr Other	Expected		Gene Symbol - human (HUGO / HGNC / Entrez Gene)	Expr p-value	Expr Other	Expected		Gene Symbol - human (HUGO / HGNC / Entrez Gene)	Expr p-value	Expr Other	Expected		Gene Symbol - human (HUGO / HGNC / Entrez Gene)	Expr p-value	Expr Other	Expected		Gene Symbol - human (HUGO / HGNC / Entrez Gene)	Expr p-value	Expr Other	Expected
HAPLN3	-0.0732415	0.0023242		Relaxin Signaling	3.3	0.0452	0			BACH1	0.0415	-0.165	Down		FLT1	0.0482	-0.102	Up		ATP6V1C1	0.00744	-0.149			CD274	0.0425	-0.112	Up		ATP2B1	0.0315	-0.458	Down		FOS	0.0407	3.951			EGR1	0.0302	0.301	Up		ARPC5	0.0415	-0.342	Up
AC027097.1	-0.0376498	0.00236929		Role of Pattern Recognition Receptors in Recognition of Bacteria and Viruses	3.28	0.0449	-1.633			CAT	0.0477	0.155	Up		FOS	0.0407	3.951	Up		ATP6V1G1	0.0129	-0.463			FOS	0.0407	3.951	Up		EEF2	0.0242	0.673	Up		IL6	0.0256	0.109			FOS	0.0407	3.951			FPR3	0.0271	-0.263
AC026401.3	-0.0363694	0.00239639		MIF Regulation of Innate Immunity	3.2	0.0909	#NUM!			DNAJB6	0.0026	-0.614			GNA13	0.00116	-0.42	Up		CTSB	0.0351	-0.385			ICAM1	0.0449	0.261	Up		FOS	0.0407	3.951	Up		NFKBIZ	0.00411	0.547			GNA13	0.00116	-0.42	Up		GNA13	0.00116	-0.42
LARP4	-0.0486344	0.00246645		MSP-RON Signaling In Macrophages Pathway	3.15	0.0504	-0.447			DNAJB11	0.0284	-0.228			GNAI3	0.015	0.102	Up		CTSL	0.0284	-0.307			IL6	0.0256	0.109	Up		GNA13	0.00116	-0.42	Up		REL	0.00612	-1.384			GNAI3	0.015	0.102	Up		GNAI3	0.015	0.102	Up
DNAJB6	-0.613816	0.00260106		Inflammasome pathway	3.15	0.15	#NUM!			DNAJC8	0.0305	-0.109			GNG11	0.00387	0.109	Up		DYNC1H1	0.0443	-0.15			MMP9	0.0363	-0.966	Up		GNAI3	0.015	0.102	Up		RELA	0.00641	-0.127			GNG11	0.00387	0.109	Up		GNG11	0.00387	0.109	Up
DHX30	0.0437451	0.00271062		Pulmonary Fibrosis Idiopathic Signaling Pathway	3.13	0.0307	-0.632			ERP29	0.0482	0.126	Up		ICAM1	0.0449	0.261	Up		M6PR	0.0158	-0.114			PLAU	0.00835	0.262	Up		GNG11	0.00387	0.109	Up							LYN	0.0091	-0.233	Up		RALA	0.0306	-0.308	Up
TCF7L2	-0.0491902	0.0028139		HMGB1 Signaling	3.11	0.0419	0			FOS	0.0407	3.951	Down		MMP9	0.0363	-0.966	Up		PRDX1	0.0121	-1.019			PTGS2	0.0488	0.463	Up		IL6	0.0256	0.109	Up							MYL9	0.014	0.131	Up		REL	0.00612	-1.384
KCNN4	-0.20183	0.00283027		iNOS Signaling	3.09	0.0851	#NUM!			GSTO1	5.2e-05	-0.311			MYL9	0.014	0.131	Up		RAB7B	0.046	-0.187			RALA	0.0306	-0.308	Up		MYL9	0.014	0.131	Up							RALA	0.0306	-0.308	Up		RELA	0.00641	-0.127	Up
HDLBP	-0.0959101	0.00284565		Vitamin-C Transport	2.96	0.13	#NUM!			JUNB	0.00875	2.763	Up		PTGS2	0.0488	0.463	Up		TUBA1C	0.0473	-0.306			REL	0.00612	-1.384			PTGS2	0.0488	0.463	Up							RHOG	0.0482	-0.254	Up
CFL1	-0.935531	0.00285459		Role of PKR in Interferon Induction and Antiviral Response	2.85	0.0441	-1.342			PRDX1	0.0121	-1.019	Up		RALA	0.0306	-0.308	Up		VPS28	0.0207	0.106			RELA	0.00641	-0.127	Up		RALA	0.0306	-0.308	Up
TMEM14C	0.159327	0.00296592		IL-17 Signaling	2.82	0.0374	-0.378			RALA	0.0306	-0.308	Up		RELA	0.00641	-0.127	Up												REL	0.00612	-1.384	Up
NAMPT	-1.26266	0.00300194		CD27 Signaling in Lymphocytes	2.77	0.0702	#NUM!			TXN	0.0143	-3.031	Up		RHOG	0.0482	-0.254	Up												RELA	0.00641	-0.127	Up
TYMP	-0.713686	0.00313908		Production of Nitric Oxide and Reactive Oxygen Species in Macrophages	2.77	0.0366	-1.342			TXNRD1	0.0187	-0.192	Up
EMD	-0.158642	0.00326494		Death Receptor Signaling	2.77	0.0521	0
CHCHD2	-0.394391	0.0033553		GNRH Signaling	2.76	0.0365	1.633
DTX2	-0.0325731	0.00335792		Regulation Of The Epithelial Mesenchymal Transition By Growth Factors Pathway	2.76	0.0365	0
UBXN2A	0.0526768	0.00345875
ZNF296	0.173041	0.00363636
SLC6A8	-0.0184029	0.00365569
C9orf66	-0.0232701	0.00368681
ZCRB1	0.11845	0.00385311
GNG11	0.10939	0.00386632
PQBP1	-0.0984694	0.00404286
NFKBIZ	0.546952	0.0041088
SNHG12	-0.0479832	0.00433527
OGDH	-0.0728935	0.00442151
TXNIP	0.299804	0.00458215
FKBP8	0.138642	0.00471016
MBNL2	-0.0525237	0.00471281
KLF6	1.56404	0.00484886
TMEM184B	-0.064151	0.00486959
FAM131A	-0.0415228	0.00488321
CIRBP	0.458419	0.00493254
GAB2	-0.0299378	0.00509005
UGGT2	0.0311263	0.00512514
DCUN1D5	-0.0694572	0.00516381
PCGF1	-0.050278	0.00518549
RARRES3	-0.0548704	0.00519496
CTGF	0.0311867	0.00524177
OS9	0.13343	0.00536138
C19orf25	-0.101673	0.00538058
NSDHL	-0.0380811	0.00552658
GIMAP6	0.0190949	0.00553078
AEBP2	-0.0447746	0.00556131
QSOX2	-0.0235792	0.00559396
LINC01003	0.0473763	0.00564437
MED27	-0.0332328	0.00566974
RFTN1	-0.0692466	0.00567724
CMPK1	0.121829	0.00572403
HEXIM1	0.164665	0.00589966
SLC25A29	-0.0811584	0.0059119
SC5D	0.0361023	0.00592521
TSPAN4	0.046192	0.0059572
MRFAP1	-0.145294	0.00597503
TEFM	-0.017014	0.00600658
REL	-1.38398	0.00612061
PSD4	-0.0290712	0.00618808
AC092279.1	-0.0249864	0.00621782
RGP1	-0.0301494	0.0063709
RELA	-0.126717	0.00640514
ACAP2	0.0753722	0.0065438
FBXO42	-0.0568857	0.0065507
SRSF1	-0.0987496	0.00683085
HSBP1L1	0.0618312	0.00691434
ACSL5	-0.160075	0.00710169
MTMR3	0.0372309	0.00711485
ZDHHC3	-0.0960338	0.00727745
TSSC4	-0.101428	0.00729157
IER2	1.13165	0.00737157
BHLHE40	0.329425	0.00739543
DPH7	0.0294596	0.0074114
ATP6V1C1	-0.148957	0.00744065
ZNF680	0.0248224	0.00764552
MPZL3	-0.0150617	0.00771823
NR4A2	1.33562	0.00773692
CSF2RA	-0.246792	0.00805887
SBF2	0.0395441	0.00819276
LSM14A	0.0860174	0.00833709
EPOR	-0.0169596	0.00833972
PLAU	0.261729	0.00835159
RARA	0.182621	0.00838883
MDFIC	0.0761999	0.00839666
OAZ1	-1.48556	0.00846405
THAP12	-0.0550011	0.00850677
PARP12	0.0487594	0.00863875
EXOC7	-0.0380084	0.00866653
JUNB	2.76266	0.00874936
INTS1	-0.0223219	0.00875148
BTBD2	0.0187641	0.00880723
SERPINB1	-0.87008	0.00893402
HNRNPC	-0.238769	0.00899018
EPB41L2	-0.0832259	0.00900365
ABCC3	-0.0418089	0.00905421
LYN	-0.23316	0.00909713
NUDCD2	0.0703346	0.00915207
GADD45B	1.66752	0.00916581
TMEM176B	-0.110387	0.00919017
PUM2	0.0628604	0.00929958
DPF2	-0.0642317	0.00941822
SLC31A1	-0.0670385	0.00946075
MYD88	-0.12304	0.00946208
COPB2	-0.0547816	0.00952735
NUS1	-0.0682644	0.0096223
FAM126A	-0.0952723	0.00964078
RNF135	0.0333973	0.0097343
MAP1LC3A	-0.0500521	0.00980703
SS18	0.0369255	0.00995959
ZFP36	2.31304	0.0100357
ARHGAP18	-0.0893136	0.010137
SMARCE1	-0.060903	0.0102106
LINC01137	-0.0193509	0.0102486
CAMK2G	0.0689823	0.010329
ZNF576	-0.0303843	0.0104359
LINC00937	-0.0117463	0.0104507
FCGR2A	-0.514271	0.0106616
CASP9	-0.0587772	0.0107384
DET1	-0.0145481	0.0108517
TNFRSF18	-0.0900487	0.0108775
FOSB	1.08734	0.0110062
ADORA2A-AS1	-0.0368282	0.0110163
IL18BP	-0.0578423	0.0113613
QPCT	-0.207187	0.0113713
RPL26L1	-0.0929058	0.0114706
CD58	-0.200637	0.0114875
ZNF555	-0.0333038	0.0115561
ARHGEF19	0.013018	0.0116221
HOTAIRM1	0.190688	0.0116756
CCT7	0.0875809	0.0117537
ISG15	-0.62557	0.0117894
2019-09-09	0.141855	0.011948
PRDX1	-1.01948	0.012132
PCF11	0.16061	0.0122484
METTL13	-0.0330236	0.0123642
FBXL19	-0.0216478	0.0124217
BCL2L2	0.0325499	0.0124248
HES4	-0.114191	0.0125318
GAPT	0.0507861	0.0125524
F13A1	-0.162086	0.0125583
MAK16	-0.0126263	0.0125957
LACTB	-0.205132	0.0126851
GLS	-0.183745	0.0127614
IRAK3	-0.041512	0.0127698
CRELD2	-0.105259	0.0128199
HNRNPA2B1	-0.509183	0.0128839
ATP6V1G1	-0.463102	0.012895
AC009414.2	0.0179347	0.0129035
PSMB2	-0.126477	0.0129512
PUS7L	0.0183672	0.013104
EWSR1	-0.115482	0.0131243
NOV	0.0226697	0.0131949
TCF4	0.0685614	0.0132883
CPEB2	0.0500666	0.0133425
TSG101	-0.0591958	0.0133718
TIPARP	0.133856	0.0134004
PWWP2A	-0.0557552	0.0134578
VPS33B	-0.015838	0.013488
MAGED2	-0.0373581	0.013515
NLRX1	0.0126147	0.0135567
ANKRD28	0.134999	0.0135706
ZFHX2	-0.0171662	0.0136931
BPHL	-0.021572	0.0137756
TMEM129	0.0316481	0.0138619
MT2A	-1.32081	0.0139033
SARS2	-0.0203853	0.0139086
MYL9	0.131365	0.0140494
VIRMA	-0.0300595	0.0141631
ADM	0.139647	0.0141879
MANF	-0.274834	0.0142646
DUSP2	1.51582	0.0142982
AGTRAP	0.0513379	0.0143182
TXN	-3.03094	0.0143249
RNF138	0.0990467	0.014335
AC093249.6	0.0130678	0.0143821
RNFT1	-0.0540042	0.014435
CTU1	-0.0360952	0.0146327
PDXK	-0.232049	0.0146371
ZNF670	-0.0362983	0.0146483
GPKOW	-0.043886	0.0147235
GLUL	-0.508151	0.0148519
PAF1	-0.0928512	0.0149201
POLR2C	0.043444	0.0149303
RNF187	0.0693063	0.0149464
THOC5	-0.0263482	0.0149552
DSC2	0.051054	0.014993
BMP8B	-0.0221681	0.0150167
GNAI3	0.102276	0.0150298
NCOA7	0.0572527	0.0151307
C9orf64	0.0334391	0.0152191
FABP5	-0.852188	0.0152211
SCYL2	-0.0740365	0.0152828
ALG3	-0.0494115	0.0154015
TMEM99	0.0111334	0.0154377
IL11RA	0.025703	0.0154677
HARS2	-0.0419132	0.0155497
MLLT6	-0.101023	0.0156136
NEURL3	-0.0389266	0.015773
M6PR	-0.114466	0.0157762
TFB2M	0.0311074	0.0157961
ZNF649	-0.0353349	0.0158762
PHOSPHO2	0.0110729	0.0159926
ZNHIT2	-0.0112885	0.0160792
PPP1R15B	-0.176614	0.0161043
FCGR3A	-0.0595312	0.0161248
LRRFIP1	-0.397457	0.016125
KDM7A	-0.100941	0.016288
VPS51	0.0901582	0.0163726
WDR5	-0.0408011	0.0163962
SLC8A1	-0.0385448	0.0164924
ST3GAL2	-0.080279	0.0165366
FXN	0.0192925	0.016545
STX16	0.0492982	0.0166153
FAM49A	-0.306931	0.0166429
PPP1R10	0.155285	0.0167115
ZDHHC20	-0.0712304	0.016825
LINC02256	-0.0349328	0.0169306
MICALL1	0.0289019	0.0170758
ARL2BP	0.0656971	0.0171623
JARID2	-0.223155	0.0172485
TMEM260	-0.0228586	0.0172956
AC087672.2	-0.00941314	0.0172978
MEFV	-0.0220638	0.0173638
STXBP2	-0.0766889	0.0174512
ZNF518A	-0.0346637	0.0174558
BEX4	-0.0740879	0.0175568
CWF19L1	-0.0259546	0.0175577
ACAP1	-0.0856864	0.0176454
ZNF706	-0.242221	0.0177064
DALRD3	0.0840332	0.0177226
ASB6	-0.0351671	0.0177854
CSNK2A2	-0.0472334	0.0177858
SF3B5	0.140811	0.0178259
AC025159.1	0.0330693	0.0179236
MROH1	-0.0280893	0.017993
AKT1	-0.0316999	0.0181808
ZFP36L2	0.856672	0.0182473
LINC01116	0.0378017	0.0183149
UQCRH	-0.184175	0.018365
ATRAID	0.072209	0.0184778
METTL6	-0.0266799	0.0184871
ZNF77	-0.0100691	0.01854
TSPAN15	0.0634663	0.0186227
TXNRD1	-0.192145	0.0186756
KLF4	1.24388	0.0187693
GK	-0.465752	0.0187794
SP110	-0.0661008	0.0188421
TCEAL8	-0.0769609	0.0188666
FGFR1	-0.0464417	0.0189695
NEMF	-0.0532628	0.0191319
LINS1	-0.0225585	0.0193507
AC067735.1	-0.0146834	0.0194767
AL133163.2	-0.00984321	0.0195075
SMOC2	0.0168806	0.0195098
HUS1	-0.0492645	0.0195196
TM2D2	-0.116982	0.0197274
LPCAT3	-0.0246572	0.0198568
NABP1	-0.502963	0.0199962
IPMK	0.0550222	0.0200228
ABL2	-0.225379	0.0200718
ATG3	-0.116156	0.0202138
PDHX	-0.0387991	0.0203626
ATAD3B	-0.0373886	0.0205376
MUC20-OT1	-0.102038	0.0206145
MIRLET7BHG	-0.0210599	0.0206378
SLC35B4	-0.0280275	0.020672
ADAMTS1	0.0230193	0.0206938
VPS28	0.105767	0.0207083
SRP14	-0.298513	0.0207115
TMEM19	-0.0619918	0.0207236
NINJ1	-0.687594	0.0207813
KANSL1L	-0.0170476	0.0208439
GABARAP	0.370793	0.0208483
HMBS	-0.0308945	0.0208582
HCCS	-0.0510511	0.0208972
RAD23A	-0.163571	0.0209201
KIF13B	-0.0438254	0.0209384
PPM1J	0.0366085	0.0209638
PPM1G	-0.0676082	0.0209699
KLHL7	-0.0371308	0.021104
ETFB	-0.0835127	0.0211285
FYB1	-0.111741	0.0211327
AC073896.2	-0.0195843	0.0212085
TSNAX	0.0646968	0.0212473
SURF1	-0.0898345	0.0212623
SLC27A1	0.0326643	0.0212783
GNB1L	-0.0393253	0.0213071
VENTX	-0.01591	0.0213835
TM2D1	0.069323	0.0214074
LPAR2	0.0189866	0.0214591
HSF2	0.0218722	0.0214738
LINC00513	-0.0761998	0.0215283
ANKRD50	-0.0519559	0.0216128
AKT2	0.0456062	0.0216204
TNFRSF9	-0.0725042	0.0216838
TCTEX1D2	-0.0208958	0.0217403
PTAFR	-0.139452	0.021837
ANXA5	-0.377175	0.0218697
WARS	-0.180426	0.02188
C1QB	-0.314351	0.0219136
GAB3	-0.0380463	0.0220185
ACD	-0.033142	0.022083
AC002467.1	-0.0305348	0.0221302
MDP1	-0.0341469	0.02214
TRIM36	0.0938109	0.0223127
AC092171.3	0.0210386	0.0223411
CREBL2	-0.088015	0.0223487
SOBP	-0.0301938	0.022361
SMU1	-0.0452681	0.0225532
EGFL7	0.012736	0.0226236
RPS19BP1	-0.0864419	0.0226839
PSMD6-AS2	0.00981776	0.023001
LAP3	-0.214557	0.0230454
TBXAS1	-0.0756336	0.0231415
MAGT1	-0.0684715	0.0231467
RAB9A	-0.301233	0.0231953
MT-ND5	0.482328	0.0232571
IFIT5	-0.0153299	0.0233279
LITAF	-1.30071	0.0235959
BRD2	0.311898	0.0237101
ATP13A2	0.0295476	0.0237291
SMIM3	-0.0864034	0.0237358
HDAC9	0.0767347	0.023934
TBC1D19	0.0135944	0.023991
CSF3	0.0214425	0.0239972
ACAD9	-0.013104	0.0240334
RGS14	0.0914188	0.0241698
EEF2	0.672707	0.0241736
TAF1D	-0.0846757	0.0242077
DOPEY2	-0.0149877	0.0242152
POMP	-0.414723	0.0242168
SF3A1	-0.0377567	0.0242327
GPR35	-0.0767697	0.0242377
ANAPC2	-0.0388953	0.0243492
MMGT1	-0.0328791	0.0244032
LY6G5C	-0.0160016	0.0244123
DPYSL3	0.0101394	0.0244582
SUB1	-0.44646	0.0245149
CH25H	0.0704818	0.0245327
HMSD	-0.0144624	0.0246114
HERC3	0.0201352	0.0246665
LYST	-0.0842004	0.0247267
SEMA4C	-0.012859	0.0247492
PLEKHA5	-0.0980412	0.0247854
ARHGAP10	-0.0391637	0.0249235
STX5	-0.107378	0.0249287
KDSR	0.0759918	0.0250852
ADD3	0.0392402	0.025262
LPCAT4	0.0219514	0.025266
TRMO	0.0218519	0.0252863
NANS	-0.207504	0.0252984
BANP	-0.0672684	0.0253326
CASP2	-0.0326698	0.0253389
CHMP2B	0.0732481	0.0254192
MDM4	0.0940042	0.0254601
SFT2D2	-0.079541	0.0255012
HDAC6	-0.0248818	0.0255159
LRRC29	-0.0183881	0.025544
RRP1B	-0.0234455	0.0255777
AC005261.3	-0.0240063	0.0256044
IL6	0.109221	0.0256346
TRAF5	-0.0387498	0.025773
JDP2	-0.0273156	0.0258058
CDK2	-0.0488152	0.0258776
UNKL	-0.0210206	0.0259364
FAM20A	-0.0146186	0.0260533
SH2D3A	-0.0571511	0.0260623
KCTD9	0.0281889	0.026127
MED20	0.014808	0.0261402
TXNDC9	-0.0553597	0.0261919
SNN	-0.21249	0.0262196
VTI1A	-0.0314448	0.0263255
TMPPE	0.00786556	0.0263611
EHMT2	0.0227255	0.0265077
TGIF1	0.310522	0.0267348
TDP1	-0.0206168	0.0268244
AC006504.5	-0.0337664	0.0268703
MYO1E	-0.0740095	0.027053
FPR3	-0.263473	0.0271063
ITM2C	0.136415	0.0271287
TGFB1I1	0.0081968	0.0271529
HNRNPL	0.0461783	0.0272021
ZRSR2	0.0407732	0.0272168
SLBP	-0.0671262	0.0272596
AMMECR1L	-0.0234878	0.0274278
CD248	0.018071	0.0274968
GNL3L	0.0185523	0.0275538
MMD	0.0572067	0.0275569
PER1	0.120843	0.0275926
LILRB4	-0.0898875	0.0277084
HIF1A-AS2	-0.0236562	0.0277955
IQCB1	-0.0274727	0.0280231
DNAJC7	-0.0983276	0.0281635
TOR1A	-0.0643858	0.0281872
PPP1R14A	0.0434886	0.0282213
TMEM42	0.0260171	0.0282728
TAGLN	0.111801	0.0282808
SRCAP	-0.0175844	0.0282888
AC104695.3	0.0454688	0.0282987
CHURC1	0.0494857	0.0283028
SCO1	-0.0310517	0.0283175
CCL27	-0.0197162	0.0283443
CTSL	-0.30736	0.0283958
DNAJB11	-0.227759	0.0284271
GNG7	-0.0262981	0.0284497
CACFD1	0.0107221	0.0286028
SAMSN1	-0.750641	0.0286272
EPOP	-0.129677	0.0286814
TDG	-0.0807901	0.0287141
ATP13A3	-0.366861	0.0287355
IFI35	-0.0652509	0.028778
CYP51A1	-0.0284997	0.0288171
PPP2R3C	-0.0367363	0.0288628
PLCB2	0.0628621	0.0289707
GPAT3	-0.698785	0.0290183
SERP1	-0.41287	0.0290708
TRAPPC10	-0.0457325	0.0290957
CRTAP	0.105999	0.029135
ARL15	-0.017525	0.0291604
MUCL1	0.0594414	0.0294556
ATP11C	-0.040248	0.0295291
SGK1	1.72217	0.0295634
KYNU	-0.285835	0.0295841
AP003392.6	0.0138938	0.0295969
ATF6	-0.139792	0.029647
AP1M1	0.0576921	0.0297118
STK10	-0.0717057	0.0297416
NSD1	-0.0728913	0.0298062
C1QA	-0.539978	0.0298084
PCMTD1	0.0418268	0.0299138
BSG	0.123281	0.0299331
DDX5	0.818917	0.0299556
PHAX	-0.0563896	0.029963
CDV3	-0.130334	0.0299673
AL096865.1	-0.0162009	0.0300609
RB1CC1	-0.0895593	0.0300798
BORCS6	-0.0462247	0.03016
EGR1	0.300888	0.0301673
DAB2	0.0616308	0.0301862
RPL39L	0.0482119	0.0302539
PRKCD	-0.0962956	0.0303382
MOCS3	-0.0133849	0.0303805
DNAJC8	-0.109451	0.0305149
FEM1C	-0.043493	0.0305284
ITM2B	0.572674	0.0305789
MGRN1	-0.0605395	0.0306041
CPSF7	-0.0591204	0.0306248
RALA	-0.307519	0.0306483
BIRC3	-2.10399	0.030718
DAPK3	-0.0479997	0.0307564
TOB1	0.352621	0.0307953
TRA2A	0.0806231	0.0309394
DUSP10	0.122374	0.0310683
ADIPOR2	-0.0567567	0.0311123
RPP21	0.0466162	0.031133
KANSL3	0.0139682	0.0312192
NIPA2	-0.0878198	0.0312683
FAM167A	0.00967928	0.0312793
SEC61B	-0.360392	0.0312821
DAXX	-0.0553355	0.0314221
ATP2B1	-0.45821	0.0314919
TRIM21	-0.0140762	0.0315067
P2RY11	0.0284099	0.0315214
DROSHA	0.0109563	0.0315585
LILRB2	-0.244157	0.0315593
UBAP1	-0.0697417	0.0317425
FPR1	-0.055592	0.0317849
EBI3	-0.0963464	0.0317946
ZNF785	-0.0197567	0.0318736
ALYREF	-0.0601479	0.031884
RCOR1	-0.0725217	0.0319193
PRKCSH	0.077246	0.0319437
IDNK	-0.0390335	0.0320058
LDHA	-0.546931	0.0320826
PLEKHG1	-0.0132531	0.0322507
ELN	0.0292448	0.0322928
DGKZ	0.0472441	0.0324258
RASA1	0.0156463	0.0325228
PARVG	-0.102517	0.0325336
MRC1	-0.144845	0.0325557
PLCD3	-0.0169956	0.0325829
PDCD11	0.0159679	0.0327973
ECM1	0.0323712	0.0328381
CEP135	-0.0469078	0.0328835
KIF1BP	-0.0316677	0.0328853
DESI1	-0.0740299	0.032946
PPP2R2A	0.0689621	0.0329589
C15orf48	-3.07244	0.0329976
TM9SF2	0.106112	0.0330383
ALDH9A1	0.0398014	0.0330508
MRGPRF	0.00879228	0.0332462
CYTH1	-0.10677	0.0332639
PTPRM	-0.0138674	0.0333012
NCAPD3	-0.0346495	0.0333274
NDRG1	0.0524429	0.0334644
FBXW7	0.0916864	0.0335153
TYSND1	0.0355029	0.0335537
NOP9	-0.021158	0.0335681
LILRB3	-0.0706023	0.0335759
TBC1D9	0.0880135	0.0336189
CCL22	-0.982733	0.0336398
ADCY4	0.0216546	0.0336465
STAT3	-0.0963534	0.0337457
SRGN	-5.66108	0.0338022
TMEM255B	-0.0282813	0.0338249
AIP	0.0698598	0.0339298
SPPL2A	-0.0690611	0.033997
AC004812.2	-0.00903285	0.0341014
PDCD1LG2	-0.0228196	0.0341268
C3AR1	-0.0732408	0.0341561
ZP3	-0.0130499	0.0342163
GPATCH2L	-0.124628	0.0343219
SEL1L	-0.0840942	0.0345367
FOXRED1	-0.020204	0.0347466
ZNF382	-0.0131439	0.034832
GOLGA4	0.0452412	0.0348688
SNHG9	0.10359	0.0348844
RAB21	-0.137549	0.0349965
CTSB	-0.385257	0.0350639
AL121985.1	-0.0122692	0.035332
DGCR6L	0.0753228	0.0354248
DCLRE1B	-0.0408237	0.0354675
CYB561A3	0.064975	0.0355382
LINC01827	0.00898315	0.035635
CDK16	-0.0638016	0.0356636
HIST1H4J	0.0179326	0.0356639
SASH3	-0.0354387	0.0356744
RBM25	0.188942	0.0356782
RBM3	0.466456	0.0357632
H2AFZ	-1.1397	0.0359151
SNX20	-0.0825375	0.0359243
DOT1L	-0.0949662	0.0359604
IL15	-0.0596339	0.0359842
NR2F6	-0.0147275	0.0361075
CDK11A	-0.0453224	0.0362688
MMP9	-0.966316	0.0362826
ZNF283	-0.00967846	0.0363062
TMX1	0.0652591	0.0363173
PGP	-0.096858	0.0363279
CYCS	-1.04891	0.0363312
ADO	-0.0240799	0.0363486
ZNF230	-0.0200915	0.0364161
ARL5A	0.0703919	0.0364429
AC231981.1	-0.0157362	0.0365191
CBR4	0.0279258	0.0366206
RBM4	-0.0513681	0.0367508
JRK	-0.0163609	0.0368903
ADAP2	-0.0415567	0.0369816
TBCE	-0.0221638	0.0371863
CD93	-0.12675	0.0371872
ALG10B	-0.0123913	0.0373142
GJC2	0.0135615	0.0375024
BRAP	0.0231577	0.0375223
B3GALNT1	0.0146583	0.0375718
PPIC	0.0127498	0.0376916
SPTY2D1OS	-0.0133315	0.0377469
HIST2H2BE	0.0797071	0.0377495
AL080250.1	-0.00812597	0.037763
C2CD5	-0.0196005	0.037764
NDUFAF1	-0.0374151	0.0377977
SLC9A1	0.0240217	0.0378063
PSME2	-0.230776	0.0378372
ECHDC3	0.0104774	0.0378772
RABIF	-0.0713287	0.0378908
WLS	0.0177784	0.0379144
MIGA1	-0.0318606	0.0379277
PSMB8	-0.145243	0.0379399
CLNK	0.0275437	0.0379476
FAM13A-AS1	0.013948	0.0381405
NTRK2	0.00916753	0.0381633
GCC2	-0.0782069	0.0382312
CAPS	0.0174833	0.0385634
TMEM71	-0.0784947	0.0385656
ZNF57	-0.0100036	0.038583
MUC20	-0.00913801	0.0386057
UBE2A	-0.186107	0.0386108
DDX6	-0.0507988	0.0386183
PLSCR1	-0.2709	0.0386392
GPR68	-0.0656601	0.0387468
NUDT5	-0.0793165	0.0389045
ELAC2	0.0516073	0.0389191
COPG1	-0.025609	0.0389212
TMEM106B	0.0340835	0.038922
DNAAF5	-0.00837555	0.0390139
CUX1	-0.0463112	0.0391812
RBM33	0.0454069	0.039185
PPP1R15A	1.88978	0.0392254
LONP1	-0.0310699	0.0392306
RUFY3	-0.0539312	0.0393674
NRGN	-0.0639365	0.0394741
SOSTDC1	0.0111287	0.0394751
PANX2	-0.0101916	0.0394776
PFN1	-1.42539	0.0396328
LIN37	-0.0168311	0.039642
QDPR	-0.0700419	0.0397056
SURF4	-0.104114	0.0397383
RWDD2A	0.0105584	0.0397705
LY6G5B	-0.00884288	0.0397705
TOPORS	0.091582	0.039841
CHERP	-0.0416109	0.039861
SLC1A3	-0.0191114	0.0399382
INAFM1	0.0234396	0.0400512
AP002387.2	0.00775224	0.040116
DACH1	0.00837313	0.0401561
ELOVL7	-0.0281576	0.0402464
MTRF1L	-0.0828295	0.0402465
MRPL12	-0.0666205	0.0402698
AP3D1	-0.0688193	0.0403161
GPATCH3	-0.041973	0.040327
ADIRF	0.178719	0.0403361
RAB5B	-0.0807623	0.0403736
GLO1	0.087088	0.0403881
MORC3	-0.046583	0.0403947
WSB1	0.460378	0.0404143
MOB1A	-0.145046	0.0404373
MRPS11	-0.0481162	0.0404395
NSUN3	-0.018548	0.0404656
FOS	3.95121	0.0407482
ZNF341	-0.00711907	0.0407737
NFATC4	0.0137397	0.0408602
GRK2	-0.0466023	0.0408761
ROM1	0.00677843	0.0409139
NVL	-0.0213155	0.0409706
FYTTD1	-0.0984091	0.0409972
PRKAG2	-0.075874	0.0410062
STAT1	-0.083886	0.0410273
RTKN	0.0078313	0.041055
TCP1	-0.355067	0.0410807
WDR54	-0.0391929	0.0410987
INTS7	-0.0143258	0.041261
AC009779.2	-0.0142279	0.0412696
HIVEP2	-0.0999606	0.041336
GATD3A	0.0218541	0.0413608
AUNIP	-0.0240939	0.0413723
RIC8B	-0.016691	0.0413808
C17orf75	0.0247161	0.0413902
RPS9	-1.52437	0.0414702
BACH1	-0.164988	0.0414813
ARPC5	-0.342034	0.0415152
SLC12A5	-0.0239763	0.0416133
PREPL	0.0177521	0.0416541
MFSD6	-0.029514	0.0416615
AC098850.3	-0.0148434	0.0417455
PTTG1	-0.426463	0.0418226
PLA2G16	-0.0984178	0.0418998
TFAP2C	0.0123223	0.0419774
SEC14L1	-0.0538464	0.0420168
KLF10	0.254308	0.0420192
ADAR	-0.0685194	0.0420839
PRKRA	0.0779297	0.0421743
ATP1B1	-0.646157	0.0422607
PROCR	0.0188845	0.0423001
CD274	-0.111674	0.0424585
H2AFJ	0.0719392	0.0425669
KHNYN	-0.028742	0.042577
PRIM2	-0.0200811	0.042739
CCDC144A	-0.0168778	0.0428235
AC005726.1	-0.0110698	0.0428593
ACVR1B	-0.014714	0.0430583
RNF43	-0.00831587	0.0430807
AC018529.2	-0.0173747	0.0430838
TIMM50	-0.0453339	0.0432263
EFL1	-0.0182094	0.0432579
AIFM1	-0.0529768	0.0433198
MKL1	0.0384393	0.0433323
PARS2	0.00805326	0.043385
FBXO6	-0.0546995	0.043464
RASAL3	-0.0347368	0.0434825
PPCDC	0.0221974	0.0436408
SLC9A3R2	0.041471	0.0438161
CLCN7	-0.0352331	0.0438209
AC139530.1	-0.0150744	0.0438827
TMEM135	-0.0148461	0.0439054
AC108673.3	0.0184373	0.0439117
AAAS	0.0252144	0.0439251
PTPN1	-0.269438	0.0440539
FDX1	-0.0805322	0.0441456
RETREG2	0.0401857	0.0442122
VAPA	-0.236901	0.0442186
PYCR1	0.0146669	0.0442631
DYNC1H1	-0.150391	0.0443175
KCNMA1	0.0168727	0.044332
APOBEC3G	-0.0271656	0.0443553
VPS39	0.0203189	0.0444037
DNAJC3-DT	-0.0277589	0.0444968
ZSCAN29	0.0204478	0.044518
MLXIP	0.0579188	0.0445817
NFKBIB	-0.0860991	0.0445942
PPM1B	0.0777019	0.0448044
FAM200B	0.0690252	0.0448843
UBE2L6	-0.0911241	0.0448888
NADK2	0.0221313	0.0448897
ICAM1	0.260558	0.0449435
FNDC3B	-0.0628271	0.0449455
TNFAIP8	-0.293971	0.0450372
RUVBL1	-0.0230951	0.0451033
IPO9-AS1	-0.013068	0.0451889
IL12RB1	-0.0331573	0.0452162
MPV17L	-0.00748131	0.0452454
FKTN	-0.0110044	0.0453197
TTC7B	0.0197168	0.0453302
JKAMP	0.0375089	0.0454139
ROBO4	-0.0179723	0.0454714
LAMTOR3	-0.0879403	0.0455011
PACS1	-0.0525847	0.0455169
SRRD	-0.0277373	0.0455537
PER2	0.0271693	0.0455843
NUP210	-0.0252089	0.0456011
NPTX2	0.0313577	0.0456258
SNX8	-0.0586203	0.0456552
STX3	0.075067	0.045747
ZFYVE26	-0.0144716	0.0458188
ANKRD36B	-0.0224526	0.0458675
PIGN	0.0219339	0.0459025
GTPBP1	-0.0607449	0.045954
RAB7B	-0.187463	0.04599
LRRC75B	0.00635079	0.0460083
SSH3	0.0196479	0.046035
SPI1	-0.366346	0.0460661
CES2	-0.0284653	0.0462025
PPIL3	0.0818196	0.0463114
ZNF331	0.291845	0.0463504
CCDC3	0.0198374	0.0463891
REEP3	-0.0598291	0.0463896
CDKN2D	0.073835	0.0465084
TRIM22	0.0685334	0.046593
UBE2M	-0.0572186	0.0466948
GLRX2	-0.0375331	0.0466959
NUP98	-0.0800085	0.0467236
TTYH2	-0.109425	0.0467354
IL4I1	-0.4188	0.046826
POLR3A	-0.00633879	0.0468934
ZNF611	-0.00969477	0.0469004
GPR171	0.0242746	0.0469453
HSPA4	-0.0843307	0.0469686
PROK2	-0.0197873	0.0470482
S100A11	-0.894896	0.0470943
SAT1	-7.71931	0.0472442
BORA	-0.0135737	0.0473495
TUBA1C	-0.305733	0.0473499
AC008105.3	-0.148093	0.0473513
SBF2-AS1	-0.0109328	0.0474076
HOOK2	-0.025095	0.04744
TACC1	-0.164651	0.0475571
FLVCR1-DT	0.00854337	0.0476487
SPINT1-AS1	-0.0229172	0.0476604
CAT	0.155242	0.047708
TRMT2A	0.0344272	0.0480915
VPS18	-0.0274139	0.0481245
DUSP1	1.18874	0.0481487
TOMM34	-0.0900901	0.0481588
FLT1	-0.101877	0.048166
TMEM106A	-0.0910524	0.0482033
RHOG	-0.253852	0.0482192
ERP29	0.125921	0.0482429
ZNF830	-0.0590241	0.0482646
KCNA3	-0.010699	0.0484188
ZNF93	0.0266823	0.0484438
TRRAP	-0.0189109	0.0484443
CDC37	-0.256792	0.0485144
HERPUD2	-0.0449237	0.0485297
STAMBP	0.0523616	0.0485518
APOA1	0.0110348	0.0485931
AKAP7	0.0234301	0.0486595
TMEM243	0.0726109	0.0486944
MED1	0.0473443	0.0487082
TRGV5	0.0254106	0.0487555
PTGS2	0.462611	0.0488229
SEC23A	-0.0386145	0.0489844
VPS4A	0.0376468	0.0489857
ABHD5	0.0550843	0.0491082
TPP2	-0.0350428	0.0491884
PPP1R16B	-0.0168969	0.0492148
RAPGEF4	-0.0108784	0.0492395
SELENOK	-3.07064	0.0493425
GET4	-0.00740731	0.0493841
ZNF286B	-0.00740731	0.0493841
HOXB2	0.0498952	0.0494113
WNT11	0.0067504	0.049434
TIGAR	-0.0691456	0.0494972
HCAR3	0.137124	0.049555
2019-03-08	0.0229101	0.0495892
AL133245.1	-0.00678634	0.0497975
SFRP1	0.0136846	0.049843
KIAA1143	0.03613	0.0498694
AL355388.2	-0.0184459	0.0499058
MRFAP1L1	-0.0257544	0.0499794
TPM2	0.0865366	0.04998
PGA5	-0.0107612	0.0500091
CHIC2	-0.0795885	0.0501173
PGRMC2	0.0241616	0.0501585
TPM3	-0.235534	0.0501783
UCK1	-0.0528209	0.0501892
HNMT	0.103523	0.0501984
NNT	0.0311048	0.0502572
CTSZ	-0.566877	0.0503152
LINC02185	0.0092823	0.0503284
LGMN	-0.0708579	0.0503599
SON	0.209304	0.0503739
LINC01355	-0.025075	0.0503896
SETMAR	-0.0121685	0.0504211
EOGT	0.0255616	0.0504628
SYS1	-0.0550925	0.0505659
MTMR9	-0.0286773	0.050722
POLR2E	-0.141914	0.0507616
CD79A	-0.00793896	0.0507856
KHDRBS3	0.0239548	0.0508046
NOP58	-0.0797648	0.0508058
PLD4	-0.0874053	0.0509353
LINC01534	0.0141776	0.0509452
RUNX3	-0.227977	0.0510336
NUP133	-0.0167438	0.0513135
CCDC9B	0.0127802	0.0514353
DCTPP1	0.0630967	0.051457
CTC1	-0.0124397	0.0514636
TYW1	-0.0160764	0.0514759
AL390957.1	0.011912	0.0514846
TNFAIP2	-0.258543	0.0514866
AC010894.2	-0.0098099	0.0515077
ZNF100	-0.0297127	0.0516023
GLYR1	-0.0747304	0.0517308
LIMS1	-0.206672	0.0517481
BTRC	0.0140071	0.0517807
SMG7	-0.0308981	0.0518917
NACC2	-0.0254749	0.0520109
TMEM170A	-0.0472293	0.0520165
SLC12A9-AS1	-0.00952816	0.0520489
RAB8B	-0.133979	0.052098
CCDC102B	0.00905537	0.0521841
AC007240.1	-0.0125543	0.0521985
ANKRD9	-0.0388315	0.0522177
PCTP	-0.0228546	0.0522308
ACOT13	-0.0404063	0.0522658
CYFIP2	0.0347007	0.0522883
CLTA	-0.148656	0.0523287
HDDC3	0.0209103	0.0524062
BAD	-0.0545923	0.0524971
ATP8B4	-0.0327866	0.0525575
GNAI2	-0.309238	0.0525859
PDGFRL	-0.0187527	0.0526029
RNF166	0.0492294	0.0526035
AL513217.1	-0.00650684	0.052629
TNIP2	-0.0716229	0.0526694
PHYKPL	-0.0747654	0.052696
CIITA	-0.275596	0.0527001
RAP2B	-0.0804108	0.0527343
EPHX3	-0.0117624	0.0527915
SFXN5	0.0344675	0.0528521
PLEKHB2	-0.124025	0.0529095
CFAP73	0.0168277	0.0529728
TIAM1	-0.0728336	0.0529932
GRB2	-0.323561	0.0529964
ZMIZ2	-0.050793	0.0531142
GATAD2A	-0.0611793	0.0531681
BTG2	0.204185	0.0532068
EIF3CL	0.00986606	0.0532955
KDM2A	0.0531178	0.0533188
PICALM	-0.170423	0.0533734
DPH3	-0.0777121	0.0534056
KRT16	0.025803	0.0536526
APOBEC3F	0.00932037	0.0536834
ABHD17A	-0.0875083	0.0537034
ANKRD10	-0.0746528	0.0538335
ULK4	0.0145189	0.0538711
EAF2	-0.0655474	0.0539722
MRPS12	-0.0435263	0.0539938
C7orf50	0.107739	0.0540036
WRAP73	0.0259425	0.0540635
PNPT1	-0.0294536	0.0540691
FCHSD1	-0.0228338	0.054107
FOXD2-AS1	-0.00655059	0.0542073
AC099552.1	-0.00655059	0.0542073
AP4S1	-0.0124268	0.0542944
CYP3A5	-0.0065898	0.0543185
SPN	-0.0458678	0.0543458
ZNF92	-0.028495	0.054424
KLHL21	0.0626712	0.0544563
PLAC9	0.0436833	0.0545721
SERINC5	-0.117814	0.0546337
ZBTB7A	0.0930007	0.0546447
MIR34AHG	-0.0189705	0.0550106
COX7B	-0.188188	0.0550875
SOWAHC	-0.0215116	0.0551105
BRCA2	0.0454456	0.0551691
AL354707.1	-0.0129726	0.0552301
ZNF235	0.00468152	0.0552346
AL031590.1	0.0168814	0.055305
C11orf95	-0.0116736	0.0553861
C1orf53	-0.00743091	0.0554932
TNFAIP1	-0.0146032	0.0557253
TWISTNB	-0.506663	0.0557658
KDM3A	-0.0421708	0.0557746
IL23A	-0.952233	0.05582
ZNF431	-0.0408126	0.0558607
THAP9-AS1	0.0979997	0.0559304
KLHDC7B	-0.0179716	0.0560183
NID1	-0.0201012	0.056126
EHD1	-0.312582	0.0562502
RNASET2	-0.145453	0.0564244
ALOX15	-0.161133	0.0565076
SLCO3A1	-0.105031	0.0565281
CEP95	-0.0256705	0.0565351
RHOC	-0.172951	0.056547
TLCD1	-0.0163052	0.0565637
SH2B3	-0.13158	0.0566017
MFAP5	0.0226512	0.0568474
PPP4R2	-0.0712267	0.0568678
HUS1B	0.0181916	0.0568691
MAP4K4	-0.227347	0.0569012
CD44	-1.34884	0.0569048
RSRC2	0.109731	0.0569755
TOB2	0.199826	0.0570315
DXO	0.0251852	0.0571649
STX1A	0.00561097	0.0572798
KNTC1	0.0120513	0.0573307
GDI1	-0.0598386	0.0575072
CKB	0.0727827	0.0575129
CCNL1	0.170707	0.0575342
SLC39A8	-0.149369	0.0575797
RAB29	-0.0624517	0.0576017
LXN	-0.0344238	0.0576105
IFNGR2	-0.171581	0.0577023
BTF3L4	-0.0702101	0.0577687
FRMD3	0.00657855	0.0577862
CLASP2	-0.0436917	0.0578255
TULP4	-0.0285082	0.0578276
TOP1	-0.189411	0.0578626
DCAF13	0.0507463	0.0579575
ITGAX	-0.143756	0.0579795
DERL2	-0.0492713	0.0580238
U62317.5	-0.0715445	0.0581057
SDS	-0.325165	0.0581134
YBX3	-0.32108	0.0581413
AL356019.2	0.00855389	0.0581749
RAPH1	-0.0371298	0.0582139
ATP5PD	0.124419	0.058241
UQCRHL	0.0126356	0.0582647
SLC38A2	0.275142	0.0584238
WDR45B	0.0959001	0.0585487
TPM1	0.0777662	0.058549
DHRSX	-0.0490685	0.058617
KIF21B	-0.0155701	0.0586196
ATF3	0.591081	0.0586315
COX5A	-0.153981	0.0587021
MRPL47	-0.0871548	0.0588867
MINDY1	0.0262144	0.058902
SYNC	-0.0326732	0.0589332
MIER3	-0.0496922	0.0589395
CSRNP1	0.342895	0.0589444
UBE2F	-0.0949307	0.0589661
C2CD3	-0.0243282	0.0589791
KLF9	0.0407971	0.0590996
PSMD5	-0.0251051	0.0591203
ITFG1	0.0513098	0.0591295
CLEC5A	-0.102549	0.0591871
AC011944.1	-0.0122694	0.059194
FGD6	0.02042	0.059367
CHMP1A	-0.0449899	0.0594362
QPCTL	-0.0119422	0.0594663
INTS4	-0.0170335	0.059573
IRF5	-0.0379342	0.0596851
C1QC	-0.424608	0.059743
RASGRP2	-0.0319628	0.0599044
PITPNB	-0.0463466	0.0599945
CNKSR3	-0.0132525	0.0601055
DMD	0.0118209	0.0602364
DNM3OS	0.00993025	0.0602961
FBXO45	-0.0253381	0.0603158
GRIP1	0.0196446	0.0603215
AC002470.1	0.0120554	0.0603603
ZBTB17	0.021844	0.0603745
AC127024.6	-0.0124934	0.0603765
DHRS4	-0.0325352	0.060433
AC010618.3	0.0184117	0.0605356
TMEM91	-0.0367386	0.0605624
TCEA2	0.0273932	0.0606083
LTC4S	0.100456	0.0606199
HMBOX1	-0.0396648	0.0606423
TRAF1	-0.523126	0.060735
SRRM2	-0.16534	0.0608107
PMEPA1	-0.0395148	0.0608205
PPRC1	-0.0297267	0.0608356
ARMCX4	0.00826696	0.0608926
SNAI3	0.0227818	0.0609345
KDM4A	-0.0299893	0.0611075
PIGK	-0.0384912	0.0612123
NAV1	-0.0416145	0.0612133
FBXL20	-0.0228205	0.0612174
C11orf45	0.00788639	0.0612743
PLCL1	-0.0151236	0.0613461
NKIRAS2	-0.0781578	0.0613529
CCDC97	-0.0193969	0.0614071
ZNF549	-0.00947476	0.0614095
GALNT1	-0.0394763	0.0614236
ST20	-0.0273619	0.0614427
NSL1	0.0500949	0.061554
UQCR10	-0.139791	0.0615945
SYN1	-0.0419767	0.0616556
SPTLC2	0.0619399	0.0616579
AC092171.4	0.0138463	0.0616608
FRMD6-AS1	0.0163678	0.0617028
ATG16L2	0.0356383	0.0617784
COPA	-0.0660686	0.0617867
COG8	0.00535475	0.0618734
TIMM23	-0.0370757	0.0619175
TTLL9	0.00807588	0.0619666
EID1	0.146473	0.0619754
STX10	0.0699988	0.0620294
TRIM14	-0.0258689	0.062124
KIF21A	-0.0112115	0.0622384
LINC00324	-0.0317001	0.0622525
TADA3	-0.0498873	0.062276
NR6A1	-0.0327847	0.0624358
PPP2CB	-0.0701705	0.0625521
AC040977.1	-0.0124353	0.0625567
SPON1	0.00508889	0.0625625
ARRDC2	0.116436	0.0625728
CASZ1	-0.00911123	0.062692
ANKRD13B	0.0122568	0.0628692
QTRT1	0.035062	0.062987
TTN	0.00767999	0.0629942
ZNF106	-0.0519967	0.0630046
TMEM161B-AS1	0.0130087	0.0632274
CDK17	-0.0245646	0.0632881
STK4	-0.460347	0.0633057
HECW2	-0.0151589	0.0633713
PLCXD1	-0.0695286	0.0633956
PARP14	-0.0739133	0.0635024
NIF3L1	-0.00996878	0.0635415
PTGER3	0.0878878	0.063556
AL139274.2	0.0228004	0.0639888
AMDHD2	0.0364002	0.0640295
IL4R	-0.0550177	0.0640628
RUBCN	0.0502985	0.0641253
G6PD	-0.0555735	0.0641779
PDLIM7	-0.0478159	0.0642499
AKAP8L	-0.0471794	0.0643554
GTPBP6	-0.038484	0.0643709
UBN2	-0.0405054	0.0644079
FADS3	0.0490063	0.064481
SENP5	-0.0429727	0.0645149
NFKB1	-0.5856	0.0645595
TXNL4B	0.0199629	0.0645881
SSFA2	0.0490071	0.0646443
AL031963.3	-0.0126225	0.0646497
NXN	-0.0221648	0.0646944
SLC16A3	-0.10269	0.0647315
ELK1	-0.0517157	0.0647368
EIF2A	0.0874209	0.0647905
ENTR1	0.0215439	0.0648037
AC080013.5	0.00501695	0.0648447
ZMYM1	0.0137853	0.0648522
CALD1	0.0440459	0.0650461
HSP90B1	-0.209021	0.0650646
HOXA-AS2	0.00930097	0.0650963
LINC00884	-0.0547427	0.0651232
SLC39A14	-0.015464	0.0653294
MR1	-0.0157256	0.0653451
ADAMTS9	0.00680779	0.065421
SPARCL1	0.0299696	0.0655872
AC092053.3	0.0162432	0.0656008
ARHGEF2	-0.122424	0.0656209
VEGFB	-0.0339164	0.0656296
IFT20	0.10718	0.0657958
TMED8	-0.010866	0.0658549
SLC1A5	0.0966854	0.0658559
RAB2A	0.115212	0.0659067
PAQR3	-0.0175835	0.0659273
LY6G6C	0.00803667	0.066051
PDCD4	0.0520946	0.0661116
GPATCH11	0.0523582	0.0661784
CDCP1	-0.0297506	0.0662474
NLE1	-0.0167031	0.0662545
ETV3	-0.171379	0.0662976
ZNF738	-0.0219558	0.0663055
NOL8	0.0312485	0.0663427
BTG1	-1.39277	0.0665536
SDF2L1	-0.491139	0.0665622
CXorf36	0.00621509	0.0665819
ARHGAP20	0.00621509	0.0665819
PSMD7	0.0723643	0.0666283
WDR92	0.00926452	0.0666421
TFCP2	-0.0311144	0.0668275
SNX15	0.00941355	0.06684
MBD2	-0.0315757	0.066908
BID	-0.482788	0.0669384
SLC35E4	-0.0449634	0.0669409
YME1L1	-0.163967	0.066979
CYB561	0.0194926	0.0670512
DDR2	0.014717	0.0670681
RASSF1	0.08389	0.0673074
ARPC2	-0.553825	0.0673398
GTF3C2	0.0250768	0.0673478
CREB3	-0.115504	0.0673856
AL121894.2	0.020723	0.0673975
SERPINB9	-1.12161	0.0675361
AASDH	0.0139936	0.0676318
ADRM1	-0.10093	0.0676782
GLA	-0.545392	0.0678046
ATF5	-0.197318	0.067845
DHX40	0.0266137	0.0679743
FST	0.0192828	0.0679894
EIF3C	-0.0330598	0.0680015
ARMC5	0.0410454	0.0680142
CLMN	-0.0201477	0.0680302
GRAMD1A	-0.111582	0.0680648
ANAPC15	-0.0370934	0.0682654
PHF20	-0.125129	0.0683166
TM9SF3	-0.0619683	0.0683333
H3F3B	1.2756	0.0683555
CCP110	-0.0312528	0.0683725
FUT4	-0.0124359	0.0684182
PSMC2	-0.0829275	0.0685003
POGK	-0.026659	0.0685682
SMCR8	-0.026572	0.0686082
SETDB2	-0.0221933	0.0686544
ATP1B3	-0.930069	0.0686732
HSPE1	-1.95814	0.0686867
RNASE6	0.250956	0.0689511
SYNE3	0.0630143	0.0690576
ARAF	-0.0556228	0.069217
NLRP3	0.284479	0.0692304
ABCA3	0.0152862	0.069261
PTPRN2	0.0226054	0.0692666
RAB8A	-0.121884	0.0693254
CCNY	-0.0701924	0.0695529
DCBLD2	0.0105571	0.069568
NMB	-0.191163	0.0695886
AL450326.1	0.0088279	0.0696191
SZRD1	-0.0666485	0.069799
ZBTB11-AS1	-0.0158552	0.0698501
SOGA1	0.037368	0.0698996
ZNF574	0.0273567	0.0699518
EXT1	-0.0181889	0.0700184
NSUN6	-0.0788963	0.0700195
DDX41	-0.0609019	0.0701103
MCM9	-0.0144847	0.0701907
CLTC	-0.0859949	0.0702316
AC005224.3	0.0328414	0.0703126
TNFRSF1A	-0.115986	0.0704861
SF3B4	-0.0596565	0.0705264
LILRA4	0.00928009	0.0705581
AC067852.2	-0.0155841	0.0706065
FCGRT	0.245528	0.0706078
BTN2A1	-0.0332826	0.0706182
EPHB1	0.00743751	0.0707227
BOD1	-0.0216077	0.0707803
CDC26	-0.104657	0.0709942
CD46	0.0895127	0.071015
GRIN3B	0.0145811	0.071019
NCBP2	-0.0520734	0.0710299
AL031733.2	-0.0168698	0.071047
2019-03-06	0.0783864	0.071081
TUBE1	0.0180212	0.0711067
RAMP3	0.0193103	0.0711182
CFAP36	0.0223797	0.0712717
MRPS23	0.0484558	0.0714057
DNAJC30	-0.0179798	0.0714345
B3GALT6	-0.0438731	0.071579
SRP19	-0.104533	0.0717319
NOL3	0.020743	0.0717959
GNGT2	0.0242338	0.0720489
KAT6A	-0.0298992	0.0720582
ACER3	-0.0748278	0.072061
MSRB1	-0.0552981	0.0721366
TBC1D10A	-0.102579	0.0721457
XPOT	0.0394285	0.0722093
HDGF	-0.112682	0.0722271
FAM96B	-0.142718	0.0722407
CNOT2	-0.0891942	0.0722509
MOGS	-0.036607	0.0723187
FAM214A	0.0207918	0.072582
CRLF2	-0.0139686	0.072698
CENPC	0.0272454	0.0727577
CD38	-0.0141495	0.0727794
PPOX	-0.024211	0.0728213
MBD5	-0.0297589	0.0728427
RHOF	-0.212263	0.0729004
SNCA	-0.0796425	0.0730233
RCL1	0.0195634	0.0731044
APEX1	0.0847717	0.0732521
MYH11	0.0463594	0.0733219
SYT15	-0.0105249	0.0733613
RRN3	0.0486155	0.0735354
RAD51B	-0.00776276	0.0735555
CARM1	-0.0209168	0.0737018
NHLRC2	0.0206046	0.0737812
NOTCH3	0.0271518	0.0738011
GOLGA2	0.0239453	0.0738884
DDX39A	-0.0809061	0.0739945
LCP1	-0.253125	0.0740252
SELENOF	0.0845786	0.0742344
SLC35A2	0.0455918	0.0744474
APAF1	-0.0378891	0.0744615
BOLA2B	-0.0144231	0.07449
VANGL1	0.00636097	0.0746039
ZNF689	-0.0393935	0.0747051
RBM28	-0.0288875	0.0747209
CALHM6	-0.129097	0.0747545
IFRD1	0.0959363	0.0747781
SF3B3	-0.0241703	0.0747804
MAP2K2	0.047587	0.0748164
KLHDC10	0.0319233	0.0748829
LEO1	-0.0242566	0.0749595
ANKRD12	0.1233	0.0750833
SPCS3	-0.0824599	0.0751584
ZNF346	-0.0138249	0.0751759
TRNT1	-0.0207645	0.0751984
STIM2	0.0216927	0.0751993
NIPSNAP1	0.0184391	0.0752143
CPNE8	0.0312041	0.0753219
FLYWCH2	0.0413876	0.0754307
AL021707.6	-0.0617448	0.0755154
GPR141	-0.0357889	0.0757257
CPOX	-0.0379139	0.0757336
EED	-0.0541447	0.0757513
RRP8	-0.0187257	0.0757698
YRDC	-0.041484	0.0758903
DPP7	0.0548712	0.0761453
UBFD1	-0.020179	0.0762947
MFGE8	0.0430642	0.0764716
BCAP31	0.0841851	0.0765565
EHD2	0.0114434	0.0766495
TSNARE1	-0.0146787	0.0769133
RASSF1-AS1	0.00956844	0.0769232
LUM	0.0768349	0.076989
RNF32	-0.00805876	0.0770584
ZC3H10	-0.0208701	0.0771208
ZNF501	-0.00847451	0.0771993
LOR	-0.0602616	0.0772725
VSIR	0.138322	0.0773045
PARPBP	0.0153927	0.0773213
CYHR1	0.0615712	0.0774336
GPX4	-0.56104	0.0774947
RBM12B	-0.0140223	0.0775209
C17orf53	-0.0160292	0.0776048
AL356489.3	0.0163177	0.0776302
CYB5R3	0.0727232	0.0776459
RBM10	-0.0334276	0.0776856
ARNT	0.0275562	0.0777365
MIS12	-0.0468347	0.0777858
SLC26A6	-0.0162933	0.077975
ADPRHL2	-0.0423871	0.0779871
DMPK	-0.01704	0.0780352
KRT17	0.0525709	0.0780806
FAM76A	0.0315097	0.0782983
EIF3K	-0.250768	0.0783722
ALOX15B	-0.0100859	0.0784249
ASXL2	-0.0368127	0.0784431
TNFSF13B	-0.273539	0.0785348
DOLK	-0.0175919	0.0785681
HJURP	-0.00920664	0.0785869
INF2	-0.0413921	0.078716
PHTF2	-0.0392436	0.0787443
BCAS1	-0.0064981	0.0787839
ATG13	-0.0262114	0.0788382
EEF1AKMT1	-0.0173036	0.0788446
FBXL14	0.00713823	0.0788616
FAM234A	0.0235655	0.0790591
WDR18	-0.0299259	0.0791754
TIMP1	-3.44284	0.0792418
FRAT2	0.0269532	0.0792475
SRSF5	0.138518	0.0792731
DPP8	0.0168476	0.0793328
KLHDC2	0.0559818	0.07945
COLEC12	0.0265729	0.0794727
PTN	0.0125569	0.079473
XRCC3	-0.0148359	0.0796045
DEK	-0.207041	0.0796242
ZNF624	-0.0118599	0.0797299
SIGLEC9	-0.0471991	0.0797387
AZIN1-AS1	-0.0154722	0.0800736
NDFIP2	-0.0188468	0.0800828
COPG2	-0.0131892	0.0801078
ZNF580	0.0641812	0.080326
AL136040.1	-0.0103016	0.0803485
SIK2	-0.0366967	0.0803606
BDH1	0.0193508	0.0803941
CITED2	0.218668	0.0805379
HECTD3	-0.00629053	0.0806396
HHLA3	-0.01214	0.0807618
RUSC2	0.0068028	0.0807731
AC127024.5	-0.00700878	0.0808191
AL606491.1	0.0113975	0.0808613
TNFAIP6	0.176571	0.0809686
PRIM1	-0.0172603	0.0811127
FBXO3	0.020506	0.0812024
HSBP1	-0.13275	0.0812069
SMG8	-0.00604412	0.0812439
CLK1	0.243475	0.0812444
FHL1	0.0207186	0.0812748
AL592494.3	-0.00646927	0.0813982
RELB	-0.108223	0.0814004
TRA2B	0.27559	0.0814486
PCDH7	-0.00592519	0.0815966
AC006064.4	-0.00635606	0.081657
MMP28	-0.00635606	0.081657
AFG1L	0.00758916	0.0817132
C11orf24	-0.0623156	0.0817498
PBK	-0.00990228	0.0817499
AJM1	0.00988167	0.0818226
C16orf91	-0.0436061	0.0818399
KRT23	-0.00679196	0.0818671
AC037459.3	-0.00679508	0.0818793
MED31	-0.059626	0.0819253
IFFO1	0.0282046	0.0819359
PAAF1	0.0215481	0.0820865
SMAP1	-0.063404	0.0821116
PIK3C2B	-0.00751572	0.0821696
AP1AR	-0.0219161	0.0822177
AC064805.1	0.0274655	0.0822218
CPT2	0.0222868	0.0822534
TRERNA1	0.00547359	0.0822594
DGKQ	0.0106226	0.0823638
HNRNPR	0.0970166	0.0824378
LRRC8E	0.00662203	0.0825618
RBM39	0.214757	0.0825879
LRRC37A3	-0.00543101	0.0826753
CFL2	0.0222672	0.0826947
SLC4A7	-0.0481369	0.0827169
RPL36A	1.36408	0.0827236
PPP2R2B	-0.0310985	0.0827287
TRGC2	-0.00680437	0.0828021
USP13	0.0228365	0.0828089
ICA1	0.0235226	0.0829322
AC021188.1	-0.00639981	0.0830158
ABCG2	-0.00639981	0.0830158
LEPROTL1	0.0583021	0.0830231
SPATA2	-0.0269572	0.0830528
APOBEC3H	-0.00600342	0.0830887
VPS26A	-0.0811787	0.0832025
PHLDB3	-0.0686539	0.0832352
TICAM1	-0.0662101	0.0832656
MPG	0.0627865	0.0833803
ACVR2B	-0.0105965	0.0834048
GDPGP1	-0.00657576	0.0834191
MFSD12	-0.0680044	0.0834821
CYP7B1	-0.00655361	0.083554
TTC39C	0.0949727	0.0835873
LINC02193	0.0165892	0.0835973
NUCB1	0.0791977	0.0836282
MTAP	-0.0288255	0.0837207
E2F3	-0.0333931	0.0838172
HMGN3-AS1	-0.00580953	0.0838312
HSDL1	0.00904244	0.0838515
TMEM9	0.0248044	0.0839049
CEP44	0.0264539	0.0839314
NELL2	0.00667312	0.0839536
MAEA	0.0380088	0.084044
RAB3A	-0.0188771	0.0841572
FAM76B	0.0339442	0.0841673
ZNF189	-0.0361028	0.0843247
NRG2	0.0142983	0.0843617
EIF4H	-0.0526516	0.0843804
SLC35D1	0.013425	0.0844665
FAM184B	-0.027737	0.0847955
TUBA1B	-1.66956	0.0848061
MGA	-0.0294362	0.0848874
KPNA2	-0.060961	0.0849527
IRGQ	-0.0421196	0.0850603
ATP2C1	-0.0313623	0.0851254
DDX20	-0.0184199	0.0852299
PITPNA	-0.0700519	0.0853108
AC083837.1	-0.0201801	0.085325
RDH14	-0.0237543	0.0853463
CTSW	-0.0362019	0.0853812
AC005229.4	-0.0169879	0.0853978
NECAP1	-0.05707	0.0854998
LINC00158	-0.0135318	0.0855051
CTNNA1	-0.092764	0.0855831
AC118549.1	0.0327337	0.0856396
MCPH1	-0.0127017	0.0856813
HSH2D	-0.00808699	0.0857355
LRPAP1	0.0639762	0.0857468
PARD6A	-0.0213074	0.0857677
EEF1G	0.195354	0.0858467
AL109936.2	-0.00685262	0.0858476
SPON2	0.0184529	0.0859832
HSPA5	-0.620374	0.0859922
SNRPG	-0.206749	0.0860102
TAB2	-0.0639252	0.0860121
GLIS3	0.00788705	0.0860467
NEPRO	-0.0410438	0.0860584
MANSC1	0.00451821	0.0861019
SAMD11	0.00286667	0.0861523
PRTFDC1	0.00286667	0.0861523
LINC00562	0.00286667	0.0861523
AC009802.1	0.00286667	0.0861523
CSNK1D	0.102303	0.0861696
ETHE1	-0.108559	0.0862487
SLC35D2	-0.0213041	0.0863448
RBM41	0.023814	0.0863545
KIN	-0.0455985	0.0863727
CWC27	-0.037864	0.0864854
PGM1	-0.0328568	0.0866639
DDX39B	-0.0235537	0.0867
SUMF2	0.0457726	0.0867084
KRT31	0.0135185	0.0867391
TMBIM6	-0.183762	0.0868758
SEC24A	-0.0521281	0.0870184
AKR1B1	0.0848398	0.0870212
RASA3	-0.0336924	0.0870891
TPD52L1	0.00641234	0.0871419
PHF1	-0.0952086	0.0872252
DSEL	0.00720884	0.0873367
ALKBH2	0.0172713	0.0874083
GNPDA2	0.0179691	0.0874855
CARD8-AS1	0.036458	0.0875408
FRAT1	0.0138242	0.0875557
CCDC17	0.00468928	0.0875695
AC015726.1	0.00468928	0.0875695
CPE	0.0149249	0.0876234
NDUFAF4	-0.0413652	0.0877097
TRAF3	-0.0290218	0.0879129
MZT2A	0.106259	0.0880456
IPP	0.00279472	0.0880965
EIF1	1.32542	0.0881333
GPR137B	-0.141992	0.088254
PTPN13	-0.00586013	0.0883086
TNN	0.00781817	0.0883169
H2AFV	-0.17537	0.088348
FAM20C	-0.018674	0.0884258
RNF4	-0.0532557	0.088691
AGRN	-0.0268145	0.0886937
TNF	0.188753	0.0887044
AL360012.1	0.00489164	0.0887055
SLC15A2	0.0160271	0.0887582
WASF3	-0.00534916	0.0888865
RPS17	1.34832	0.0889408
CHFR	-0.0302238	0.0889777
KIAA1324	0.0101144	0.0889863
NFKB2	-0.196815	0.0891001
AC239800.3	-0.0124428	0.0891236
MRPL45	-0.0359582	0.0892194
TBC1D1	-0.0416406	0.0892504
RTL8A	-0.0242473	0.0892723
MORN4	0.00502405	0.0892773
KCNK17	0.0248389	0.0893701
PYCR3	0.0148933	0.0893852
TMEM150A	0.0342845	0.089399
ANGPTL6	0.0076767	0.0894711
RUFY4	-0.0127349	0.0895461
AL357060.1	-0.0313865	0.0895769
PDE4A	-0.161343	0.0896699
SLC35B1	-0.0634143	0.0897413
ISG20	-0.488905	0.089815
PLEKHH2	0.00755162	0.0898371
MFSD8	-0.0232496	0.0898532
KCTD2	-0.0135752	0.0898726
EIF4A2	0.232703	0.0899366
TTC17	0.028459	0.0899935
C1orf112	0.0129673	0.0899996
STAT2	-0.0397665	0.0900738
ARID1B	-0.0776551	0.0901179
MAP3K14	-0.0528438	0.0902258
ZER1	0.0059832	0.0902329
CEP76	-0.0130293	0.0902414
ZNF446	0.0236095	0.0903301
ESRRA	-0.0461768	0.0903429
ILF2	-0.0683871	0.0904775
APBA3	-0.0212719	0.0906566
PRDM8	-0.0412698	0.0907822
TPRKB	-0.0687169	0.0909216
ZNF253	-0.017195	0.0910276
DOCK4	-0.0276441	0.0911957
ADAM19	-0.073177	0.0912523
MEPCE	0.0326545	0.0913152
UFD1	-0.116368	0.091342
PALMD	0.00736105	0.0913707
ABCD3	-0.0266098	0.0914272
TFEB	0.0236211	0.0914456
CLEC4E	0.0503506	0.0914839
IST1	-0.0711729	0.0915713
HIPK1-AS1	0.00645092	0.0916379
MGST1	-0.0400375	0.0916486
FADD	-0.0476242	0.0918057
LTB	1.09318	0.091854
PGAM1	-0.110914	0.091911
SPRY1	0.0271886	0.0919914
PSMC1	-0.0688293	0.0920175
GNS	-0.0685188	0.0920409
CHCHD1	-0.0553871	0.092089
PPP1R11	-0.0720775	0.0921354
SLC16A4	0.0120075	0.0921877
PLEKHG2	-0.0325282	0.0922137
FAM177A1	-0.1344	0.0922538
RNF20	-0.0220308	0.0922739
DND1	-0.00513783	0.0922866
PAMR1	0.00528549	0.0923167
BICD1	0.0150929	0.0924022
CCDC157	-0.0159453	0.0924268
WFDC1	0.00535948	0.0924322
TOX4	-0.0552867	0.0925395
USP36	-0.0469535	0.0926207
CTNND2	0.00367968	0.0926301
PHKG1	0.017487	0.0926328
HSPB6	0.00783399	0.0926517
GPBAR1	-0.0197945	0.0926891
RBBP7	-0.0667665	0.0926973
HIST1H1D	0.0122411	0.0927679
YAP1	0.01135	0.0928255
BAG6	-0.0606652	0.0928565
LUC7L2	0.0697872	0.092894
ZNF473	-0.0153034	0.0929258
CETN3	0.0327499	0.0930658
MAOA	0.00720241	0.0930708
F2RL2	0.00502471	0.0930756
LARP1	-0.0525897	0.0931402
DOCK6	-0.00863332	0.0932464
LGI4	0.00804221	0.0932734
SCLT1	-0.0222598	0.0932842
CCR2	0.02797	0.0932918
RMND1	-0.017187	0.0933165
ZFYVE19	0.0357868	0.0933543
MCM8	-0.0256381	0.0933763
FOXO4	0.027899	0.0933834
ETS2	-0.245161	0.0934735
LDOC1	0.0102969	0.0934739
IL21R	-0.0447378	0.093477
CHRFAM7A	-0.00597757	0.0934894
ZNF703	0.103201	0.0935165
AC004846.1	0.00478169	0.0935383
NCF2	-0.168865	0.0935891
ZHX1-C8orf76	0.0154063	0.0937072
ZNF551	-0.0164096	0.093711
GOLM1	-0.00912939	0.0937135
GLIDR	-0.00547476	0.0937931
SLC9B2	-0.016289	0.0938226
AC116407.2	0.0135182	0.0938491
AC009961.1	-0.0123973	0.0940002
ANO1	0.00741593	0.0940049
SFRP4	0.00746495	0.0940847
ZNF623	0.00817367	0.0941045
PAG1	-0.0723948	0.0941901
CCNB1IP1	0.0382219	0.0942273
KCTD20	-0.144405	0.0942833
CTTNBP2	0.0232852	0.094307
THOC3	-0.0266254	0.0943286
ZSWIM9	0.00935914	0.0943577
KIAA0895L	0.00865416	0.0943956
UBAP2L	-0.0516305	0.0944607
PPFIBP1	-0.0190796	0.0945126
DSE	-0.122139	0.0946283
ACRBP	0.0160769	0.0946687
PFDN2	-0.153836	0.0946761
UBN1	-0.0248413	0.0946962
SRSF3	-0.294222	0.094706
TESK1	-0.0600544	0.0947847
PANX1	-0.020781	0.0948626
SIGMAR1	0.023577	0.0950571
AP3M1	-0.0247486	0.0950659
JCHAIN	0.106081	0.0950682
HSPA12B	0.0122645	0.095071
SPTSSA	0.0485926	0.0950857
ECSCR	0.010979	0.0952481
VASP	-0.237838	0.0952489
FAM69A	-0.0103114	0.0952608
PALM	0.00707404	0.095438
NRAS	-0.0400394	0.0955237
GLUD1	0.085207	0.0955799
ZNF740	0.0221328	0.0955896
UBXN4	-0.063963	0.0957546
AC105020.6	-0.00619342	0.0958319
ZNF585A	-0.0101714	0.0959365
MRPL24	-0.0491902	0.0959513
COG6	0.021702	0.0959974
ZNF7	0.0323977	0.0961786
SCAF1	-0.02205	0.0963397
RAD17	0.0166831	0.0963761
PPIL2	-0.0212292	0.0964288
FAM104A	0.0248591	0.096613
BCAS2	-0.140023	0.0966749
CGAS	-0.0517107	0.0967004
APLF	0.00714967	0.0967208
AL138995.1	0.00439	0.0967363
OXNAD1	-0.0107441	0.0969201
EPHA2	-0.0351236	0.0969743
YWHAB	-0.147401	0.0972042
C19orf73	0.0059628	0.0972247
AC090229.1	-0.00867764	0.0972301
PCP4	0.0164993	0.0972875
COMT	0.0913594	0.0973038
GCNA	-0.0099406	0.0974041
RHBDL3	0.00570136	0.0974349
U73166.1	-0.0227603	0.097531
DSTN	0.182978	0.0976355
MTUS2	0.00610765	0.0976709
HACD1	0.0299567	0.0976844
SLC43A1	-0.00807685	0.0977344
LINC01412	0.00562737	0.0977736
EFHD1	0.00562737	0.0977736
AC133550.2	-0.0108347	0.0978078
SLC25A14	0.013126	0.0981047
MANEA-DT	-0.00504024	0.098105
CLDND2	-0.0122321	0.0981435
LMNTD2	-0.0098853	0.0982783
ID1	0.0510708	0.0983294
NFIL3	-0.0620753	0.0984437
PLAGL2	-0.0367049	0.0984883
DLG1	0.0192198	0.0985966
SLC25A35	-0.0112059	0.0985985
LCE1E	-0.0121508	0.0987227
TMEM121B	0.00374386	0.098727
AP1S2	-0.153199	0.0987737
TMEM229B	0.00988631	0.0988386
TIMD4	0.0071315	0.0988714
IFIT1	0.0173363	0.0989641
TFAP4	0.0189878	0.0989644
ZNF770	-0.0478499	0.0989695
ARL5B	0.243187	0.0989779
PRELID3B	-0.0610077	0.0989945
STYX	-0.0325399	0.0990112
EGFR	0.00512358	0.0990536
AL161421.1	-0.0118113	0.0990597
LINC01762	0.00472477	0.0990945
ZSCAN31	0.00472477	0.0990945
AL137077.2	0.00472477	0.0990945
HINT2	0.0368745	0.0991604
SNX9	-0.0769453	0.0991811
UBXN1	-0.119527	0.0992015
BAALC	-0.00942351	0.0993036
POLR2B	-0.0510205	0.0993812
TMEM44-AS1	0.00456055	0.0994211
TTI2	0.0158105	0.0994317
SSNA1	-0.0696194	0.0995613
DMGDH	0.00479796	0.0997167
C1orf143	-0.00484574	0.0997838
SRSF11	0.189429	0.0998273
CTSC	-0.112246	0.099948
AC019069.1	0.00445419	0.100031
SPC24	-0.00802279	0.100087
FP565260.3	-0.00787707	0.100105
NEDD1	0.0172712	0.100247
RPL17	0.638899	0.100294
RND1	-0.0574938	0.100302
SNAI1	-0.0627653	0.10031
AC108488.1	-0.00411156	0.100384
LINC00462	-0.00411156	0.100384
IRX2	0.00666667	0.100401
ZDHHC8	0.0168726	0.100425
TM9SF4	-0.0186427	0.100512
YBEY	0.0338532	0.100612
C5	-0.00684347	0.100615
CARS	-0.0327007	0.100633
GPAA1	0.0509164	0.100692
TMEM208	-0.0591043	0.100727
MTOR	-0.021636	0.100736
RC3H2	-0.0257588	0.100965
CKMT1A	-0.00496829	0.100966
HTRA2	-0.0422502	0.101073
SYNCRIP	0.0659635	0.101147
TBCK	-0.0066803	0.101173
DNAJC27-AS1	0.00454738	0.101182
AC093802.1	-0.00474193	0.101198
EDRF1	-0.0181292	0.101216
CCT3	-0.115674	0.101216
EVA1C	0.0274315	0.101285
FOXO6	-0.00415078	0.101516
GOLGA6L9	0.00971734	0.101532
TPST2	0.0632392	0.101589
PPP2R3A	-0.0122742	0.101604
COMMD3	0.0588001	0.101645
CD276	-0.0308654	0.101742
ZNF213	0.0123467	0.10177
EML6	0.00466058	0.101898
ZNF718	0.00466058	0.101898
SLIT1	-0.00653012	0.101992
ANKRD33B	-0.0373118	0.102247
MYO1B	0.00401445	0.102369
CALML4	0.00401445	0.102369
PARP1	-0.0507965	0.102482
AL109615.3	-0.00843939	0.102501
CPNE9	-0.00831825	0.102575
PDLIM2	0.0680171	0.102645
AC098487.1	0.00498621	0.102676
MICU2	0.0292161	0.102685
LNPEP	0.0330274	0.10273
MOB3A	-0.098737	0.102732
FTH1	-18.7211	0.102811
AC073957.3	0.00387627	0.102824
DDIT4L	0.0050602	0.102837
SNURF	0.0050602	0.102837
RUFY1	-0.0486128	0.102867
AC145285.6	-0.00539593	0.102883
PYDC1	-0.0108455	0.103089
AC245128.3	0.0258603	0.103093
REEP5	-0.103483	0.103225
BRWD3	-0.038139	0.103291
CHST7	-0.0981244	0.103314
RBPJ	0.160305	0.10352
FGF18	0.00426067	0.103523
CDON	-0.00566866	0.103546
ZNF891	-0.00566866	0.103546
TGFB1	-0.199127	0.103567
EAPP	0.0410318	0.103651
IGHMBP2	-0.0128001	0.103729
AP001160.3	0.00546307	0.103861
CKLF	-0.246132	0.103913
CP	-0.00423411	0.103974
BHLHE22	-0.00423411	0.103974
PAFAH1B3	-0.0418045	0.10415
GPRC5C	0.0205241	0.104175
SQSTM1	-0.446962	0.104208
H1F0	0.0320129	0.10429
PUM1	-0.0539611	0.104324
C21orf2	-0.0214116	0.104338
TEX261	-0.024259	0.104371
ZSCAN2	-0.0115131	0.104406
IMPA1	-0.0314484	0.104461
AL391834.1	-0.00463756	0.104465
RAB11FIP1	0.25094	0.104545
KDM4A-AS1	0.011289	0.104575
NECAB3	0.0360012	0.104587
HLA-DQA2	-0.226532	0.104639
RP9	-0.0194946	0.104743
RPUSD2	-0.00772657	0.104758
PDCD5	-0.0931801	0.104889
BLVRA	-0.105262	0.104891
TEX30	-0.0327654	0.104942
AL137003.2	-0.0112127	0.104994
CAPRIN2	-0.0160905	0.105002
USP30	0.00894554	0.105127
CFLAR	-0.375339	0.10513
AC096677.1	0.00395026	0.105206
MED12L	0.00395026	0.105206
PUS7	0.0114973	0.105238
COMMD8	0.0571803	0.105334
KAT2B	-0.0330143	0.105409
NHSL2	0.0131842	0.105446
TRMT6	-0.0929674	0.105451
SUPT5H	-0.0706017	0.105463
TINAGL1	0.0217129	0.105477
CDCA3	-0.0208791	0.105485
TMEM39B	0.0290249	0.105516
AL031848.2	0.00492202	0.105549
CSPG4	0.00492202	0.105549
MSN	-0.115281	0.105658
IL7R	-0.136411	0.10566
AC003102.1	0.0155901	0.105663
DCLK3	0.00499521	0.105703
AC239868.3	0.00499601	0.105705
LINC01011	0.00499601	0.105705
RB1-DT	0.00499601	0.105705
AC011498.1	0.00499601	0.105705
CEACAM1	0.00499601	0.105705
CHMP4C	0.00696638	0.105734
NIPBL	-0.0636108	0.105779
CGNL1	-0.00532398	0.105847
AC027277.1	-0.00540731	0.105879
LAMP2	0.0650537	0.105915
TNFSF14	-0.179068	0.105992
HACL1	-0.0187365	0.106023
TUBGCP6	0.00970665	0.106033
TXLNA	-0.0190482	0.106131
HNRNPLL	-0.0600543	0.106149
C3orf58	0.10686	0.106342
PWP2	0.00380432	0.10635
GTF2H2C	-0.00824213	0.106404
TMEM164	-0.0161063	0.106427
LINC01013	-0.00559671	0.106496
KIAA0753	-0.00559671	0.106496
AC011498.4	-0.00559671	0.106496
SCML1	-0.0336915	0.106527
STOML1	-0.00947235	0.106555
IGF2R	-0.018036	0.106576
TIMM17B	0.0630061	0.106581
TINF2	0.0348107	0.106682
GORASP1	0.0290912	0.106749
KLHL3	0.00355713	0.106774
CHKB	-0.0225263	0.106811
ACBD3	-0.0482616	0.106852
PDCD1	-0.00894526	0.106914
IPO11	0.00519993	0.106916
CCDC81	-0.00923366	0.107068
HNRNPDL	0.134707	0.107204
TGFB3	-0.00549993	0.107267
HES7	0.00566916	0.10729
GBP2	-0.0657911	0.1073
IZUMO1	-0.00597473	0.107369
SNX27	0.0466745	0.107417
SYNPO2L	-0.00982322	0.107429
RALGAPA2	0.0271188	0.107446
ABAT	-0.0335322	0.107466
AMACR	0.0110036	0.107474
KDR	0.0102663	0.107479
ZNF276	0.0347902	0.107487
B9D1	-0.00537739	0.107502
BNIP3L	-0.195273	0.107508
NCR3	0.00512673	0.107705
RCAN1	0.0254253	0.107748
RFT1	0.022747	0.107764
RAB18	-0.0686578	0.107829
NR1D1	0.0449544	0.107871
FBXW5	0.0764515	0.107878
PALLD	0.0178867	0.107909
AP003486.1	-0.00439481	0.107944
ZNF615	-0.0101193	0.107955
PAK6	0.00736039	0.108004
HYPK	-0.0226504	0.108097
RAB22A	-0.067932	0.10816
RNF223	0.00566352	0.108166
ACTL10	0.00493953	0.108166
CD40	-0.268003	0.108203
TNNI2	0.0244676	0.108329
PNN	-0.0920184	0.108355
RAB5IF	-0.104562	0.108451
SH3BP5	-0.108267	0.108464
ALKAL2	0.00538817	0.108508
NCF1	-0.0677473	0.108587
RHOU	-0.0668003	0.108622
TMEM186	-0.0123843	0.108632
F2R	0.0276107	0.108649
COMTD1	-0.047082	0.108655
GSTZ1	-0.0273033	0.108656
HPRT1	-0.0732405	0.108688
NUSAP1	-0.0682712	0.108805
KDM5A	-0.0707321	0.108939
EXOSC10	0.0177485	0.108979
ID4	0.0163095	0.109033
DDIT4	0.169588	0.109038
BMP2	0.00457451	0.10904
ERBB2	0.00485008	0.109078
AC005786.2	-0.0118858	0.109125
CHML	-0.0792064	0.109216
FAM210B	0.0349428	0.109305
ATG2B	-0.013447	0.109306
ANO6	-0.0224122	0.109352
GRIPAP1	0.0319529	0.109364
POLR3F	-0.015684	0.10939
GCDH	-0.0225219	0.109448
MINDY4B	0.0252247	0.109475
GLCE	0.0244869	0.109481
MRPL55	-0.0826196	0.109717
SFTPD	-0.0139662	0.109732
PFKL	-0.0516024	0.10985
FCER1A	1.67766	0.109875
CASP8	-0.0282118	0.109885
SH3GLB1	-0.0594018	0.109978
LINC02381	-0.0490159	0.110127
C1orf35	-0.0876713	0.110234
PLAC8	-0.0827396	0.110234
LMOD3	-0.035743	0.110376
TKT	0.112657	0.110415
ZNF671	-0.0104467	0.110465
VWA5A	-0.013381	0.110494
ABI3	-0.0575426	0.110561
FANCE	-0.00857819	0.110604
RASL10A	0.0206103	0.110613
COA6	-0.059749	0.110694
ATP6V0E1	-0.152689	0.110776
ERI2	0.00881725	0.110805
LYPLA1	0.0691174	0.110808
RPRD2	-0.0198319	0.110818
AC034111.1	0.00706562	0.110821
BCAS4	0.00855177	0.110836
AL162426.1	0.00427589	0.110836
MAPK14	-0.0423697	0.110854
FMO4	0.00628907	0.110945
CRACR2B	-0.013919	0.111107
PPARA	-0.0268691	0.111134
MT1A	0.0154591	0.111138
CUEDC1	0.0101678	0.111161
APBB2	-0.0107566	0.111179
ZNF804A	0.00759233	0.111213
FGD4	-0.0572565	0.111253
CDSN	0.0053379	0.111366
PTPN20	0.0053379	0.111366
SLC45A4	-0.0202937	0.111407
PTX3	0.105178	0.111601
DBN1	0.0142582	0.111682
TNFRSF1B	-0.448603	0.111741
LCMT2	0.00363066	0.111762
RGL1	-0.0279854	0.111788
INSR	0.0507165	0.111885
AL645608.8	-0.024565	0.111908
DUOX1	0.0523155	0.111943
VAT1	-0.0174767	0.111962
AC023509.3	0.00357699	0.111987
ZNF197	-0.019933	0.112004
FNDC4	-0.0141002	0.11201
VAMP4	-0.0162787	0.112077
CASP10	-0.0252402	0.112079
ZNF571	-0.00566236	0.112111
ARHGEF26	0.0121797	0.112132
IRAK1	-0.0519585	0.112149
AC011511.5	0.00458087	0.112248
SCMH1	-0.0228839	0.112388
STX4	-0.169578	0.112433
CYB5R1	0.0400135	0.112463
HACE1	0.010292	0.112492
RIMKLB	0.0131711	0.112509
PRICKLE3	-0.0153488	0.11251
GPR153	-0.00617855	0.112515
TRIM11	-0.0292437	0.112561
SEC63	-0.0484484	0.11264
HCG18	0.0319397	0.112667
KMT2A	0.0366942	0.112717
NOS1AP	-0.00899542	0.112815
TIMM10B	-0.0255478	0.112824
ARF4-AS1	-0.00887797	0.11283
ULK2	0.020975	0.112905
AC009630.2	0.00477813	0.112956
THBD	-0.248964	0.112969
SLC3A2	0.228695	0.113092
RBCK1	0.0489523	0.11314
AC068491.3	0.00615666	0.11317
AC007611.1	-0.00943902	0.113181
USP19	-0.0230073	0.113183
ZNF577	0.0150123	0.11321
CCDC115	0.0589524	0.113239
LINC00926	-0.00900275	0.113251
GPR157	-0.252267	0.11326
HSD17B4	0.0215001	0.113309
PLD1	0.0169352	0.113407
ZFP36L1	0.558955	0.113437
ARPP19	-0.09843	0.113444
EPB41L4A-AS1	0.0595511	0.113461
PIGBOS1	-0.0220212	0.113527
LINC01970	0.00519624	0.113593
TCF3	-0.0435653	0.113621
BABAM1	0.0612381	0.11363
RASA4B	-0.00775403	0.113691
PLEK	-0.451454	0.113701
KIAA0930	0.0332073	0.113822
ZNF277	-0.064557	0.113829
IGHG1	0.00608714	0.113833
RASSF2	-0.116005	0.113906
TMEM41A	-0.0273164	0.113968
NAPA	-0.0565153	0.114045
TMTC1	0.00533013	0.114114
RPS16	-1.12833	0.114248
FXYD1	0.0216363	0.114313
SMYD5	-0.0108705	0.114348
AC087645.2	-0.0318688	0.114387
HAS2	-0.00897084	0.114438
ARHGDIA	0.133361	0.114449
DDX52	-0.0262048	0.114463
IL32	-0.112249	0.11452
LGALS2	-0.473369	0.114553
KLHDC4	0.0209021	0.114662
OTUD7B	-0.00911156	0.114722
ZNF155	0.00629111	0.11473
DNAAF1	0.0292752	0.114748
CRTAM	-0.0299762	0.114826
KLF2	0.114368	0.114834
KMT2E	-0.0820145	0.114857
ABTB1	-0.0283519	0.114891
SMIM1	-0.0045898	0.114975
LPP-AS2	-0.0045898	0.114975
IKZF1	-0.0783242	0.115007
FGF14-AS2	0.00365099	0.115039
KLC2	-0.0124515	0.115089
TRIM52	-0.0148326	0.115118
ZNF821	-0.0327163	0.115234
HES1	-0.123508	0.115257
SYNGAP1-AS1	0.00519196	0.115356
GABRE	-0.00884524	0.115406
EID2	0.0159738	0.115506
ZMYND15	0.0291734	0.11554
PITRM1	-0.0281292	0.115584
RAB7A	-0.306593	0.115663
TBX6	0.00350505	0.115768
NUFIP2	-0.076193	0.115884
METTL2B	-0.0203805	0.115913
ST3GAL4	0.0379633	0.116181
SFRP2	0.0565809	0.116255
TVP23A	-0.0743888	0.116311
GPR160	0.0207995	0.116423
ARL1	0.0369166	0.116525
LAIR1	-0.0606226	0.116555
CEP170B	-0.00748523	0.116555
[truncated: 21,803 more rows]
[truncated: 154 more columns]

## Sheet: Macrophages
Table S6. IPA pathway analysis of genes regulated in macrophage cluster after treatment with tofacitinib.
Gene	Average delta gene expression	T-test		Ingenuity Canonical Pathways	-log(p-value)	Ratio	z-score
NEDD9	-0.0372362	0.000176992		BAG2 Signaling Pathway	7.97	0.119	-1.342
ZNF254	-0.0238881	0.000282619		Protein Ubiquitination Pathway	5.4	0.0473	#NUM!
VPS26C	-0.10258	0.000371732		Natural Killer Cell Signaling	4.51	0.0503	-1
C12orf10	0.113567	0.000410364		Inhibition of ARE-Mediated mRNA Degradation Pathway	4.47	0.0559	0.447
FKBP9	0.0292313	0.000500408		Role of PKR in Interferon Induction and Antiviral Response	4.19	0.0588	1.134
PSAP	1.76263	0.00052705		Glucocorticoid Receptor Signaling	4.13	0.0293	#NUM!
S1PR2	0.0387007	0.000576959		MSP-RON Signaling In Macrophages Pathway	3.73	0.0588	0
PACRGL	0.0327923	0.000699428		FAT10 Signaling Pathway	3.64	0.0893	#NUM!
UBAC2	0.140659	0.00107616		Unfolded protein response	3.56	0.0667	-2.236
SRP14	-0.554483	0.00113342		Androgen Signaling	3.54	0.0473	#NUM!
LRP1	0.15873	0.00120941		Fcγ Receptor-mediated Phagocytosis in Macrophages and Monocytes	3.46	0.0638	-1.633
DSC3	-0.10542	0.00124245		IL-9 Signaling	3.42	0.114	#NUM!
STAT3	-0.135494	0.00139311		Huntington's Disease Signaling	3.26	0.0353	#NUM!
AL118506.1	-0.0244008	0.00164716		Antigen Presentation Pathway	3.23	0.103	#NUM!
MYL5	-0.0546846	0.00165381		IGF-1 Signaling	3.23	0.0577	1
CARD19	0.102957	0.00186534		IL-10 Signaling	3.13	0.0694	#NUM!
KLHL24	0.0436446	0.00192776		IL-23 Signaling Pathway	2.96	0.087	#NUM!
RPF2	-0.120686	0.00206588		IL-8 Signaling	2.92	0.0381	2.646
NFKB2	0.115776	0.00220909		JAK/STAT Signaling	2.88	0.061	1
TMEM30A	0.0932621	0.00230662		Signaling by Rho Family GTPases	2.84	0.0336	0.816
DDT	-0.139019	0.00230758		Assembly of RNA Polymerase II Complex	2.82	0.08	0
STK19	-0.0364016	0.00233697		Gαq Signaling	2.81	0.0412	2.449
SCARB1	0.0644033	0.00269043		IL-6 Signaling	2.76	0.0469	0.447
TUBG1	0.0237247	0.00282852		fMLP Signaling in Neutrophils	2.71	0.0458	0.447
SLC10A7	-0.01659	0.00325069		Role of JAK1, JAK2 and TYK2 in Interferon Signaling	2.68	0.115	#NUM!
DMKN	-0.497367	0.00325357		NRF2-mediated Oxidative Stress Response	2.59	0.0338	0.816
COPB1	0.104024	0.00332476		Sirtuin Signaling Pathway	2.58	0.0308	-0.707
DDX41	0.0603202	0.00343993		Production of Nitric Oxide and Reactive Oxygen Species in Macrophages	2.52	0.0366	0.816
DISC1	0.0437679	0.00357939		Ketolysis	2.38	0.2	#NUM!
RYK	0.0390248	0.00366224		RAR Activation	2.37	0.0343	#NUM!
ZNF622	0.158936	0.00367342		Role of JAK2 in Hormone-like Cytokine Signaling	2.34	0.0882	#NUM!
HCST	0.658263	0.00373576		HIF1α Signaling	2.32	0.0337	1.134		BAG2 Signaling Pathway					Protein Ubiquitination Pathway					Natural Killer Cell Signaling					Inhibition of ARE-Mediated mRNA Degradation Pathway					Role of PKR in Interferon Induction and Antiviral Response					Glucocorticoid Receptor Signaling					MSP-RON Signaling In Macrophages Pathway					FAT10 Signaling Pathway					Unfolded protein response
RNASE4	0.0208886	0.00375298		Ketogenesis	2.3	0.182	#NUM!		GenBank/Gene Symbol - human (HUGO / HGNC / Entrez Gene)	Expr p-value	Expr Other	Expected		GenBank/Gene Symbol - human (HUGO / HGNC / Entrez Gene)	Expr p-value	Expr Other	Expected		GenBank/Gene Symbol - human (HUGO / HGNC / Entrez Gene)	Expr p-value	Expr Other	Expected		GenBank/Gene Symbol - human (HUGO / HGNC / Entrez Gene)	Expr p-value	Expr Other	Expected		GenBank/Gene Symbol - human (HUGO / HGNC / Entrez Gene)	Expr p-value	Expr Other	Expected		GenBank/Gene Symbol - human (HUGO / HGNC / Entrez Gene)	Expr p-value	Expr Other	Expected		GenBank/Gene Symbol - human (HUGO / HGNC / Entrez Gene)	Expr p-value	Expr Other	Expected		GenBank/Gene Symbol - human (HUGO / HGNC / Entrez Gene)	Expr p-value	Expr Other	Expected		GenBank/Gene Symbol - human (HUGO / HGNC / Entrez Gene)
RTL5	0.02476	0.00389436		HMGB1 Signaling	2.19	0.0359	2		HSPA2	0.031	-0.119	Up		HSPA2	0.031	-0.119			FCGR2A	0.0445	-0.317	Up		AGO2	0.0479	-0.065	Down		FCGR1A	0.0093	-0.228	Up		CCL13	0.0232	-1.456			CIITA	0.00996	-0.082	Down		PSMA5	0.0258	0.074			ATF6
HTATSF1	0.0518699	0.00394227		Inhibition of Matrix Metalloproteases	2.17	0.0769	#NUM!		HSPA9	0.0249	-0.143	Up		HSPA9	0.0249	-0.143			HCST	0.00374	0.658	Up		AGO3	0.00717	-0.091	Down		HSPA2	0.031	-0.119	Down		CCNH	0.016	-0.12			HLA-DRA	0.0477	-6.539	Down		PSMB5	0.0387	-0.102			EIF2A
MRRF	0.0650374	0.00394231		TREM1 Signaling	2.14	0.0519	#NUM!		HSPA1A	0.0488	-11.086	Up		HSPA1A	0.0488	-11.086			HSPA2	0.031	-0.119	Up		PSMA5	0.0258	0.074			HSPA9	0.0249	-0.143	Down		FCGR1A	0.0093	-0.228			NFKB2	0.00221	0.116	Down		PSMB9	0.033	-0.106			HSPA2
GNG2	0.127164	0.00396697		BEX2 Signaling Pathway	2.07	0.0494	#NUM!		NFKB2	0.00221	0.116	Down		HSPE1	0.0492	-1.778			HSPA9	0.0249	-0.143	Up		PSMB5	0.0387	-0.102			HSPA1A	0.0488	-11.086	Down		GJA1	0.00669	-0.088			RALA	0.0144	0.086	Up		PSMD8	0.0454	-0.139			HSPA9
SMARCB1	0.0721678	0.00402155		Regulation of eIF4 and p70S6K Signaling	2.05	0.0335	#NUM!		PSMA5	0.0258	0.074			HSPH1	0.0426	-1.299			HSPA1A	0.0488	-11.086	Up		PSMB9	0.033	-0.106			NFKB2	0.00221	0.116	Up		GTF2A2	0.0169	-0.104			REL	0.0421	0.548			PSME2	0.00594	-0.232	Up		HSPA1A
IL16	-0.0287879	0.00442016		PEDF Signaling	2.01	0.0476	#NUM!		PSMB5	0.0387	-0.102			PSMA5	0.0258	0.074			NFKB2	0.00221	0.116	Up		PSMD8	0.0454	-0.139			NPM1	0.0223	-0.35	Down		GTF2B	0.0384	0.158			SOCS3	0.00839	-1.002	Up							HSPH1
UPF3B	-0.0728976	0.00447122							PSMB9	0.033	-0.106			PSMB5	0.0387	-0.102			RALA	0.0144	0.086	Up		PSME2	0.00594	-0.232	Up		REL	0.0421	0.548			HLA-DRA	0.0477	-6.539			STAT3	0.00139	-0.135	Up
MAP3K6	-0.0170743	0.0045372							PSMD8	0.0454	-0.139			PSMB9	0.033	-0.106			REL	0.0421	0.548			TNFSF10	0.0247	-0.062	Up		STAT3	0.00139	-0.135	Up		HSPA2	0.031	-0.119
MMP24OS	0.0915308	0.00458986							PSME2	0.00594	-0.232	Down		PSMD8	0.0454	-0.139			TNFSF10	0.0247	-0.062	Up		YWHAZ	0.0217	0.205	Up							HSPA9	0.0249	-0.143
AP3S2	-0.0478852	0.00473353							REL	0.0421	0.548			PSME2	0.00594	-0.232			WAS	0.00568	-0.092	Up												HSPA1A	0.0488	-11.086
ZNF518A	0.0480118	0.0048164												UBE2B	0.037	-0.185																		NDUFA7	0.024	0.105
ZNF592	0.0267161	0.00492758												UBE2H	0.0126	-0.103																		NDUFB4	0.0255	0.144
CHD1L	0.0438871	0.00493277												USP3	0.0102	0.103																		NFKB2	0.00221	0.116
TTC3	0.0954242	0.00499777																																POLR2B	0.045	0.081
MAP3K20	0.0336288	0.00506362																																RALA	0.0144	0.086
CSNK2A1	0.0664076	0.0052363																																SMARCB1	0.00402	0.072
SRGAP2	0.057627	0.00526228																																STAT3	0.00139	-0.135
ANAPC15	0.0731067	0.00541143
WAS	-0.0921315	0.0056842
CLCN3	0.0331903	0.00569475
TXN2	0.117802	0.00581377
HPS5	0.0491709	0.00591848
PSME2	-0.231942	0.00593815
XAF1	-0.034964	0.00613397
L3MBTL4-AS1	0.0204213	0.00618316
KLF16	0.056602	0.00622946
DUSP12	-0.0510955	0.00650664
HOTAIRM1	0.0941216	0.0065954
PLEKHA1	0.0959403	0.00665047
GJA1	-0.0881036	0.00668579
MTF2	0.0560102	0.00668634
TMEM138	0.036762	0.00673528
TGOLN2	0.103664	0.00683316
CDC42EP4	0.0512089	0.00706937
RRM1	0.0354554	0.00706953
ZWILCH	-0.0146169	0.00717244
AGO3	-0.091101	0.00717323
HPS1	0.0461991	0.00718533
ARHGAP5	0.104583	0.00731053
TOR1B	0.036534	0.00738931
EPRS	-0.0509231	0.00743988
FMNL1	0.0975737	0.00759546
SORBS3	0.102265	0.00764476
FLOT2	0.0493927	0.00770315
CREB3L4	0.0191911	0.00773233
NUP210	0.0153632	0.00774177
AC244090.1	0.0934615	0.00775465
MRPL12	0.0856507	0.0078245
ARHGEF40	0.0571551	0.00784045
GAMT	0.0431999	0.00786628
CBR1	-0.125413	0.00791189
RNF213	0.0688732	0.00795775
TIMP2	0.242028	0.00798406
PAN3	0.0614014	0.00799788
CUL5	0.028814	0.00801005
RRS1	-0.0246705	0.0080166
PDXDC1	0.110782	0.00805417
HNRNPR	0.0848313	0.00825696
SOCS3	-1.00186	0.00838546
MDFIC	0.0673056	0.00846537
FPGS	0.04774	0.00859473
DDX42	-0.0859857	0.00861988
PQLC3	0.109056	0.00882913
PLPBP	0.0642591	0.00916427
FCGR1A	-0.228048	0.00929896
TMEM176B	-0.345116	0.00930177
TRAPPC5	0.0321058	0.00935988
NHLRC2	0.0214974	0.00938061
SSR2	-0.185874	0.00939629
CDK11A	0.0407414	0.00944682
ENOPH1	0.0379955	0.00945023
TBPL1	0.0308364	0.00945824
GCLC	0.0650106	0.00946116
SUSD1	0.0281424	0.00948962
PIGG	0.0360999	0.00968943
YIF1B	0.0599769	0.00971438
MIR4435-2HG	0.130694	0.00984188
NCLN	0.0394672	0.00984892
CDC40	0.0404619	0.00989046
TMEM64	0.0283244	0.00995423
CIITA	-0.0822609	0.00995559
RUSC1	-0.0449071	0.0100032
USP3	0.102731	0.0101668
CRYBG1	0.0388498	0.0102119
CSRNP2	0.0406241	0.0102628
C22orf39	0.0610821	0.0102798
PCNA	-0.0566158	0.0103559
CCDC107	0.112727	0.0104305
ACAP2	0.0901304	0.0105869
DDX47	0.015857	0.0106265
PLIN2	1.32322	0.0107038
TMEM245	-0.0397339	0.0107939
ISG20L2	-0.0789535	0.0108119
TPRA1	0.132573	0.0108428
TTLL12	0.0162142	0.010855
SH3BP1	0.0640968	0.0108733
STX1B	0.0121911	0.0110717
GNL3	-0.183497	0.0112782
DRG2	0.0307899	0.0113333
BRI3BP	0.0304186	0.0114301
RGCC	0.800381	0.0115478
PRMT2	0.12332	0.0115626
RAB32	0.156936	0.0117788
ABHD5	-0.119145	0.0118238
HECTD3	0.0231677	0.0118622
SELENOK	-1.09315	0.0121698
RGS2	-0.72286	0.0122402
AC010642.2	0.0440196	0.0124664
SERPINF1	-0.146216	0.0124675
PRKAR1B	0.0360127	0.012616
UBE2H	-0.103181	0.0126209
CDK6	0.0663555	0.0128465
SETDB2	0.0802351	0.0129481
ADD1	0.0848133	0.0130466
PLP2	-0.144621	0.0131855
NFU1	-0.057519	0.0131957
TSPAN31	-0.0678535	0.0132861
KIAA1147	0.0326793	0.0133279
USP6NL	0.0281475	0.0134506
RBP1	0.0259149	0.0134576
ARMC8	-0.0483242	0.0135455
MFF	0.0734596	0.0136876
MRM2	-0.0423901	0.0137744
NXT2	0.0291676	0.013812
C1orf198	0.0338244	0.0138153
ZNF768	0.0461829	0.0138676
ARID3A	0.124596	0.0141248
MTERF3	0.0207969	0.0143028
IQSEC1	0.0888785	0.0143302
LAP3	-0.319982	0.0143855
RALA	0.0857348	0.0144285
RPL39L	0.0356617	0.0144922
ABHD17B	-0.0170527	0.0145342
SASH1	0.0342211	0.0145412
ZMAT2	0.0680062	0.0145771
PMF1	0.101815	0.0147309
ADAM17	0.15718	0.0147952
FAR1	0.0522741	0.0148222
PARD6A	0.0169716	0.0148376
UBA2	0.0876039	0.014866
MYO1B	0.0217745	0.0149559
GALE	0.0480998	0.0149952
LMNB1	0.019777	0.0150843
RAB11A	-0.103491	0.0153871
TMEM38B	0.0490766	0.0154629
ULK2	0.039225	0.0154999
CDK5RAP1	0.0278593	0.0156306
ALOX5	-0.0402457	0.0157445
MRPL41	0.118119	0.0157799
CCNH	-0.119683	0.0160375
43710	0.136614	0.0162739
PES1	0.0360433	0.0163721
FBXO31	-0.0541517	0.0165384
YBX1	1.04051	0.0165867
PSMD5	0.0269234	0.0167105
ALG6	0.0275875	0.0168249
DHRSX	0.0294352	0.0168844
ELP6	0.039279	0.016889
GTF2A2	-0.104409	0.0169291
SNHG25	0.103014	0.0169865
SERP1	-0.289684	0.0170095
GDE1	-0.0526931	0.0170496
SLC2A9	0.022778	0.0171131
B3GNT5	-0.211286	0.017419
IFITM3	-0.631568	0.0174721
CPSF2	0.0271962	0.0175596
AC023157.3	0.0531492	0.0175659
BPTF	0.0705128	0.0176098
ANXA7	0.0815274	0.0176527
LHPP	0.0357576	0.0177452
PLCL1	0.0187332	0.0177528
ATF6	-0.0946371	0.0178599
CDIPT	0.0507396	0.0178823
IQGAP1	0.219216	0.0179115
MCUR1	0.0826562	0.0179547
AC100810.1	0.104048	0.017958
FAM13B	0.0695983	0.0181109
CBX7	0.021075	0.0181123
RAVER1	0.00961095	0.0181169
TSPAN32	0.0157948	0.0182731
RAB22A	0.0810773	0.0183449
AC003101.2	-0.014625	0.0184107
PRKAA1	0.0293644	0.018415
S100A14	-0.150978	0.0184746
ZHX1	0.0631845	0.0184859
DCAF6	0.0449206	0.0185814
FER	-0.0422201	0.0185855
DDX52	0.0369265	0.0187881
WIPI1	0.0360264	0.0188795
UQCRHL	-0.0131737	0.0188842
ASPRV1	-0.0186857	0.0189972
MSH6	-0.0266601	0.0191111
SLC37A4	-0.01891	0.0193584
NFIC	-0.0967356	0.0195641
NCF1	-0.159763	0.0195891
GIGYF2	0.0272055	0.0198722
DALRD3	0.0553295	0.0199069
R3HDM2	0.0530539	0.0200891
CLCN7	0.0557681	0.0201502
PPP6R1	0.0536588	0.0201649
SLC31A1	0.054038	0.0202068
METTL2A	-0.0132915	0.0202261
HBS1L	-0.0242519	0.0203689
TBL3	0.0354918	0.020614
RAB33A	0.0373908	0.0206151
NUDT3	0.0747044	0.0211088
LINGO3	0.011779	0.0211836
KRIT1	0.0329254	0.021309
KIAA0930	0.134719	0.0213464
KIAA1328	-0.0162968	0.0214611
FXR2	0.0281052	0.0215243
YWHAZ	0.204759	0.0216818
BATF2	0.0105285	0.0216885
CHD1	0.0970667	0.0218221
AC005332.5	0.0186967	0.0218683
GBGT1	0.0469279	0.0218811
ARRDC2	0.050456	0.0219139
PDCL	0.0546061	0.0220233
UHRF1BP1L	-0.0277594	0.0220334
GABARAP	0.424262	0.0220893
MCEMP1	0.0248558	0.0222339
SNRPD3	0.0960297	0.022266
NPM1	-0.349763	0.0222686
ZNF672	-0.0421337	0.0223159
BANP	0.081601	0.0224398
SP1	-0.0266736	0.0224858
SOD3	-0.0921427	0.0226104
GPN2	-0.0267177	0.022625
CYR61	-0.108384	0.022833
IPO8	0.0129259	0.0229441
WDHD1	-0.0110832	0.0229935
SLC38A6	0.0865676	0.0230896
ATP10D	-0.0370943	0.0231299
FAM214B	0.0439626	0.0231861
CCL13	-1.45585	0.0232483
DNAJC27	-0.0119757	0.0235389
LDHB	0.0972065	0.0236598
LLGL1	0.0254858	0.0237013
AC005838.2	-0.00523746	0.0238668
ALG5	0.0752628	0.0240254
NDUFA7	0.105178	0.0240302
SLC25A45	-0.050612	0.0242025
CDC42BPA	0.0218972	0.0242969
ANKRD65	-0.0114708	0.0242997
NCK1-DT	0.014352	0.0243092
TMTC2	-0.00933918	0.0243537
ZNF84	-0.02658	0.0244237
MIGA1	0.0298984	0.0245437
NOP53	-0.272043	0.0245916
MDP1	0.0585302	0.0246658
TNFSF10	-0.0624407	0.0247025
NPIPA1	0.0247529	0.0248004
HSPA9	-0.142834	0.0249352
HMGA1	0.227947	0.0250408
C1orf162	0.240154	0.0250512
HUS1	0.0658568	0.0251556
BAG3	-0.365678	0.0251761
FLII	0.04585	0.0252598
LINC01374	-0.0207913	0.0254146
NDUFAF8	0.086359	0.0254344
NDUFB4	0.144371	0.025478
GOLGB1	-0.0430279	0.0255191
SAMHD1	0.116859	0.0255223
NSMCE4A	0.0274682	0.0255621
CDK9	0.0489522	0.0256089
BEND3	0.0165905	0.0256229
PDLIM4	0.0243166	0.0257185
PSMA5	0.0738089	0.0257509
TMEM147	0.153226	0.0258731
ZNF34	-0.0105594	0.0259275
SMUG1	0.032054	0.0259338
SLC49A3	0.0483398	0.0259861
ACAA2	0.0777864	0.0259868
RCAN3	0.0322726	0.0262616
SMU1	0.0495649	0.0263122
MCM6	-0.0219583	0.026513
SSR4	0.118948	0.0265766
USB1	-0.0335969	0.0268412
POLR3E	-0.0330477	0.0269004
TRIP12	0.0499207	0.0269469
AC124068.2	-0.01209	0.0269686
TXNDC5	0.0133913	0.0270388
SLC43A3	0.156934	0.0271127
IQCK	-0.0140757	0.0271552
ABHD12	0.186616	0.0271822
F13A1	-0.568405	0.0272078
ZFP1	0.0101863	0.0272821
GIMAP1	-0.040552	0.0273656
IAH1	0.118594	0.0274145
MESP1	0.0133972	0.0275229
OTOA	0.202413	0.0276058
SIGLEC7	0.0250488	0.0276743
ARRB2	0.221935	0.0279857
MRPL32	-0.0613028	0.0280067
KRTDAP	-0.296669	0.0280869
SELENOW	-0.110688	0.0281444
LY75	-0.0319136	0.0282491
PIM3	0.181378	0.0283062
CNIH4	0.0534289	0.0283441
ANKRD11	0.193231	0.0285486
GAPDH	0.903024	0.0285869
FXYD1	-0.0293912	0.0287248
RPUSD3	0.0300751	0.0287838
RASL11B	0.0115548	0.0287859
WDR5	0.0210205	0.0288121
POLR1A	-0.0232832	0.0291035
MLYCD	0.0189271	0.029156
FLT3LG	0.0216025	0.0292048
MAPK8IP3	0.0263683	0.0292171
KDM3B	0.04839	0.0294035
KLHL25	0.0147589	0.0295679
YEATS2	-0.0209865	0.029615
NDFIP1	-0.115075	0.0296471
CTDSP2	0.0749609	0.0297815
PINLYP	0.0108602	0.0300251
HNRNPU	-0.647618	0.0300684
ZNF480	0.0311932	0.0303778
PAIP2	0.200544	0.030397
SLC37A2	0.0467557	0.0304521
NCOA4	0.109588	0.0305942
COG6	0.0290554	0.0306197
THRA	0.0592837	0.030859
BGN	-0.0675522	0.0308702
MZT2A	0.0722047	0.0308916
FTCDNL1	0.0186557	0.0309777
PPP4R3A	0.0967265	0.0309916
HSPA2	-0.118561	0.0309937
TOP1MT	-0.0118897	0.031059
PTPN11	-0.0366408	0.0311247
NELFA	0.0162613	0.0311814
AL139246.3	0.0161378	0.0311823
SERPINH1	-0.115308	0.0311903
PDCD4	0.0821407	0.031236
FAN1	0.00856254	0.0313726
PPAN	-0.0184635	0.0314055
YPEL5	0.149618	0.0314238
SIRPA	0.0915292	0.0314422
SHQ1	0.0200404	0.0314711
TMEM41A	0.0455242	0.0315031
ASB16-AS1	0.015913	0.0315505
ATP5MF	0.209065	0.0316659
ISY1	-0.0457574	0.0318615
RAD51C	-0.0386312	0.0318829
SLC30A6	-0.0169918	0.0319558
CENPT	0.0285112	0.0320812
ARL3	0.0369818	0.0321125
C19orf47	0.020459	0.0321747
PYM1	0.056119	0.0325831
AC092910.3	0.0151261	0.032591
SPOPL	0.0269884	0.0326631
RRNAD1	0.0240937	0.0328283
KPTN	-0.021606	0.0329422
PSMB9	-0.105801	0.033021
FUZ	0.032046	0.0331157
USP49	0.02102	0.0331712
POLDIP3	-0.0348759	0.0331936
AHCYL1	0.0544177	0.0332407
RHOG	0.212869	0.033285
HELZ	-0.0500272	0.033398
MBNL1	0.0808234	0.0334403
NEDD8	0.201308	0.0335045
ZNF224	0.00892011	0.0336999
PDZD11	-0.0406103	0.0337901
RPRD2	0.0405156	0.0338179
TPM1	-0.0780593	0.034101
AC068888.1	-0.0205356	0.0343469
FAM78A	0.0376817	0.0344061
NBPF14	0.058313	0.0347367
CRIM1	-0.0356489	0.034753
MAPKAPK3	0.0907082	0.0348186
DUSP22	0.0848999	0.0349178
TEN1	0.053802	0.0350313
SNX14	0.0571853	0.0351405
PHIP	0.0698161	0.0352514
SLFN5	-0.0209342	0.0352778
MED4	0.09027	0.0352834
TFCP2	-0.0198304	0.0353009
IL15RA	-0.0268634	0.0354068
TRPV4	0.026247	0.0354085
AL050341.2	0.0157702	0.0354293
ATXN1L	0.024585	0.0354348
NOV	0.0245137	0.0355129
MUCL1	0.0700158	0.0355499
GOT1	-0.0266666	0.0357004
SRD5A3	0.0739744	0.0358965
CCDC92	0.0367888	0.0359485
LGALS7B	-0.099298	0.0360516
LTV1	-0.0269509	0.0360753
GIMAP6	-0.0257598	0.0362206
CD34	0.0197369	0.0364456
ENAH	0.0210618	0.0366992
DCAF10	-0.0432407	0.0367058
LAMP2	0.153431	0.0368517
CAMK2D	-0.020564	0.0368711
MT-CO1	-3.80912	0.0368775
GOSR1	-0.0456795	0.0369519
UBE2B	-0.184656	0.0369926
IL21R	-0.0169989	0.0370926
IQCB1	-0.0391804	0.0371216
ZNF337	0.0103264	0.0371401
CENPF	0.0150352	0.0371826
C6orf62	0.222794	0.0372037
CEP63	-0.0309737	0.0372054
MICALL2	0.0246513	0.0372076
ZMYND15	0.0355169	0.0372944
TXNDC16	0.0435066	0.0373722
Z93241.1	0.0213823	0.0374224
TIMM44	0.0523269	0.0375859
SERPINB6	-0.103902	0.0376153
IFT20	-0.0432203	0.0376904
CXXC5	0.0698141	0.0378777
MTIF2	0.0274487	0.0378861
SLC12A2	0.0160174	0.0379978
CLCN5	-0.0262318	0.0380113
PRKCH	0.0392807	0.0381541
KIAA0513	-0.0179623	0.0381613
SPNS1	0.0773702	0.0382431
EPB41L1	0.0413562	0.0383074
RTKN2	0.0107098	0.0383099
GFER	0.0482501	0.0383514
GTF2B	0.15813	0.0383565
SMAD5	0.0553498	0.0383655
AC104695.3	0.031835	0.0384254
SLC25A30	-0.0418901	0.0385355
TCTA	0.0225738	0.0385374
SMIM3	0.11188	0.0385836
PSMB5	-0.102042	0.0387396
IL27RA	-0.041407	0.0387403
CACTIN	0.0142343	0.0388512
HADHA	0.100009	0.038903
PATL1	0.0629119	0.0389652
DNASE1L1	0.0521547	0.039122
ARID5A	-0.069507	0.0391609
VWA5A	0.0162989	0.0392229
PRPF38B	-0.153899	0.0392963
WDR74	0.0412473	0.0393403
PRRC2B	0.0600796	0.0394615
PHKB	-0.0292672	0.0394779
LLGL2	0.0113732	0.0394842
ACOT2	0.0282143	0.0395706
MTHFD2L	0.0579917	0.039715
ZNF568	-0.00492409	0.0397243
CMTM6	0.20157	0.0397296
HOOK2	0.0369153	0.0398682
GPC3	0.0202783	0.0400174
HDAC7	0.0304905	0.0400293
ZNF100	0.0138072	0.0400383
RGL1	-0.190737	0.0401631
INPP1	-0.0417409	0.040357
ATXN2	-0.0487776	0.0404198
GLG1	0.0475708	0.0404697
PLA2G12A	0.0290969	0.0405047
EIF2A	-0.0899753	0.0405542
SBF2-AS1	0.0205189	0.0407551
NR1H2	0.0691435	0.0407677
AC092683.1	-0.0163994	0.0409452
ZNF213	-0.00971508	0.0409947
EAPP	0.0605137	0.0410426
STMN1	0.414196	0.0411656
EGFL7	0.120647	0.0412437
TIMMDC1	-0.0539238	0.0413382
FARSA	0.0371768	0.0413871
UHRF1	0.0071157	0.0414059
AL591895.1	0.0170988	0.0414526
TMEM163	-0.0283483	0.0416058
TMEM192	0.046474	0.0416166
GSTP1	0.398667	0.0416235
KANSL1L	-0.028987	0.0417549
ZNF562	-0.0219783	0.0419096
SLC15A4	0.0419224	0.0419408
RHOF	0.0677587	0.041946
ZCCHC4	0.0231447	0.0419983
REL	0.54808	0.0421002
ZNF805	0.00486351	0.0422348
RPS19BP1	0.148196	0.042245
MGRN1	0.0568119	0.0423407
TLE4	0.0691023	0.0423411
EEF1G	0.0611698	0.042392
HSPH1	-1.29883	0.0426383
TMEM131	-0.0191297	0.0427261
MAPKAP1	0.05123	0.0427878
TRIM65	-0.0269266	0.0428236
NOD2	0.0393849	0.0429264
CEP135	-0.0263885	0.0429899
ANK3	-0.014025	0.0430003
AQP3	-0.0761068	0.0430841
BST1	0.0395841	0.0432213
MNS1	0.012854	0.0432742
JAM2	0.0113314	0.0433825
ZNF250	-0.0169599	0.0434878
SACM1L	-0.0361864	0.0435692
PGAP2	0.0318327	0.0435992
SHROOM1	0.0143857	0.043638
TRIM62	0.00592631	0.0438185
AC016876.1	-0.0110366	0.0438404
TRIM52	-0.018569	0.0439551
WDR60	-0.0453402	0.0439631
POLQ	0.00586956	0.0440214
NPHP3	-0.0150209	0.0440602
AC073611.1	0.0460889	0.044102
ZNF629	-0.0159923	0.0442863
FCGR2A	-0.317478	0.0444589
RNF8	0.0250539	0.0445271
KARS	-0.0729107	0.0445543
ABHD16A	0.0159655	0.0446411
TRIM29	0.0515407	0.0447286
SNX16	-0.0380527	0.045014
POLR2B	0.081298	0.0450387
IL17RC	-0.0338849	0.0450791
INTS1	-0.0246022	0.0450868
BUB3	0.0572176	0.0450894
RNF144B	0.0823616	0.0451143
AGAP9	-0.0054901	0.0451185
RHBDF2	0.0808891	0.0451326
NR3C2	0.0195076	0.0453429
COQ5	0.0134038	0.0454057
PSMD8	-0.139049	0.0454388
SNRNP48	-0.0244376	0.0454414
USP27X	0.0112239	0.0455876
HIKESHI	0.106819	0.0456524
FAAP20	0.077803	0.045736
PRPS2	-0.042521	0.0457383
RPS5	-0.828404	0.0458274
ABHD8	0.0404731	0.0458989
FZD9	0.0161429	0.0459041
STAT5B	0.0291879	0.0459458
RPN2	0.14458	0.0460533
NATD1	0.0044621	0.0461057
HOXB5	-0.0104615	0.0461301
PPP4C	-0.0997322	0.046143
TMEM44-AS1	0.0313028	0.04615
HAT1	-0.0573707	0.0462806
AC064836.3	0.0123101	0.0463827
LGALS7	-0.0607033	0.0463874
IPO11	0.0147466	0.0464118
RBM41	-0.0163032	0.0464258
RBM6	0.0504523	0.0464511
ASAP1	0.0721272	0.0464942
ITGB8	0.0177164	0.0468095
IGF2BP3	0.0166252	0.0468671
BICRAL	0.0230818	0.0469365
ENO1	0.400429	0.0470396
BPNT1	0.0389395	0.0470677
PRPF18	0.0305041	0.0471195
CD99	0.318003	0.0471404
ZNF75A	0.0142489	0.0472496
MIEF1	-0.0269987	0.0474076
FITM1	0.00566756	0.0475278
AC007032.1	0.0226362	0.0475727
HLA-DRA	-6.53906	0.0476593
UCK2	0.0186663	0.0477293
AGO2	-0.0651577	0.0479343
MTFMT	0.027235	0.0479721
TMEM191C	0.0104566	0.0480753
SSFA2	0.105653	0.0481959
ENPP2	-0.0687458	0.0482029
RSRC1	0.0824321	0.0482153
CHST15	0.0319442	0.0482579
TRIB2	-0.00729391	0.0482733
INHBA	-0.099822	0.0482871
RHBDD3	0.0185351	0.0483199
USF2	0.120445	0.0483895
TSPAN14	0.0429456	0.0484811
CR1	0.0458452	0.0486282
CARD9	0.0417166	0.0486512
CHM	0.0453739	0.0487212
ZNF281	0.0434166	0.0487249
HSPA1A	-11.0859	0.0488045
VDAC3	-0.0587258	0.0488164
GZF1	-0.099244	0.0488286
HK2	0.0427618	0.0489083
RNF145	0.157487	0.048943
BBS2	-0.0190409	0.0489757
ALKBH2	0.0298868	0.0490921
ZNF519	0.0137355	0.0491701
TXN	-0.504746	0.0491737
HSPE1	-1.77755	0.0492204
PPP1CA	0.192766	0.0492482
PDE7A	-0.0550552	0.0492645
MYLK	0.0295629	0.0492781
NAA20	0.0621365	0.0492884
DLG4	0.0235519	0.0493301
CARD16	0.150517	0.0495462
ZNF566	0.0162031	0.0495557
PLD3	1.24422	0.049575
NLRC4	0.0193362	0.0496448
CCT3	-0.1001	0.0496837
MRPL20	0.093563	0.0497747
TBC1D2B	0.0638094	0.049801
CERK	0.0249049	0.0498158
RNF139	0.0762676	0.0498873
AHCY	0.0577513	0.0499105
FAM118B	0.0102921	0.0499607
UBE2N	0.138045	0.0500132
ZNF3	0.0214887	0.0501341
ARFGAP3	-0.0892249	0.0502237
AC091563.1	0.0053542	0.050243
PARP10	-0.027379	0.0502829
MTA1	0.0463117	0.0503207
MEPCE	0.071868	0.0503494
SLC35B4	0.0319411	0.0504144
AP002490.1	0.00534606	0.0504196
ADTRP	-0.0142957	0.0505266
ZNF124	0.0202552	0.0505646
MT-CO2	-2.24779	0.0506495
HSPD1	-1.22849	0.0506957
FCER2	0.0673325	0.0507249
WARS2	0.0210511	0.0507504
PAIP2B	0.00734648	0.0507536
PCNX2	0.010856	0.0507681
GPR146	0.0113061	0.0508167
UBE2F	-0.0663085	0.0508192
B3GALNT1	-0.0164536	0.0508195
DDX58	-0.0308145	0.050894
NACC1	0.0238234	0.0509085
ZNF367	0.0150257	0.0509323
RND3	-0.0719081	0.0510492
MRPL30	0.0479146	0.051137
ADAL	0.022732	0.0511661
CABLES1	0.0223901	0.0511711
JKAMP	0.0667806	0.0513846
DCAF5	0.0301247	0.0513993
HOPX	-0.104059	0.0515345
SNX24	-0.0390757	0.0515934
SDR39U1	0.0391969	0.0516471
GLRX3	0.0925855	0.0516483
DVL3	0.0248985	0.0516531
LINC00685	-0.0315909	0.0517805
ZSCAN31	-0.00949815	0.0518793
DNER	0.0179438	0.051937
YKT6	0.0631538	0.0520006
MAP1LC3B	-0.363411	0.0520297
TARDBP	0.080769	0.0520892
ZNF251	0.00745287	0.0521004
MZT1	0.043168	0.0521486
ARMCX5	0.0217227	0.0524564
TSPYL1	-0.113945	0.0525066
WDR91	0.0382301	0.0526487
DNAJB6	-0.315872	0.0527278
FTSJ3	-0.026127	0.052754
SLC15A3	0.154118	0.0530446
MLLT11	-0.0170831	0.0531722
TDG	0.0796965	0.0533291
ZNF570	0.0102257	0.0535389
POLM	0.0179876	0.0535565
ESAM	-0.00434423	0.0536857
INTS10	0.0379396	0.0536985
FPR1	-0.0704652	0.0539868
ACER3	-0.0979008	0.0540192
IL1RN	0.973003	0.0541361
CTR9	0.104155	0.0541508
PNPLA7	-0.00730398	0.0542493
MRPS2	0.0334493	0.0542595
DNAJC15	0.0948051	0.0542623
TKT	0.155971	0.0545768
ACOD1	-0.0101828	0.0546226
AC116667.1	-0.0181668	0.0547716
IQCC	-0.0071294	0.0547739
SELENOF	0.120705	0.0548855
SLC19A2	0.0342333	0.0549749
CRIP2	-0.0560959	0.0551217
HCK	-0.0954063	0.0551417
PABPN1	0.120626	0.0551637
C1orf159	0.0168184	0.0553038
MMADHC	0.0793839	0.0553108
ZC3H13	0.0575519	0.0553699
TMEM19	0.0381567	0.0553907
MFN2	-0.0276116	0.0554704
ASAH1	0.543886	0.0555031
P4HB	0.207259	0.055514
MRPL4	0.0453282	0.0556977
KCTD2	0.0180676	0.0557013
CAND1	0.0541092	0.0557889
VDAC2	-0.131496	0.0559485
FAM8A1	-0.0270239	0.0561819
CLEC11A	0.0478566	0.056213
RARRES3	-0.0684806	0.0563333
RASGRP3	0.110204	0.0564126
ADAP2	0.0966781	0.0564895
PCNP	-0.0839347	0.0565355
RASSF4	-0.0979599	0.0565479
LGMN	0.802196	0.0565914
ZFAND3	-0.0442662	0.0566052
TMEM117	0.0102267	0.0566143
ACLY	0.033115	0.0567233
MFSD8	-0.0161304	0.0567494
OPN3	0.0992474	0.0568066
AIDA	0.0998973	0.0568466
LANCL2	-0.0148433	0.0568897
MEIS2	-0.00996726	0.0569529
GPD1L	-0.0142453	0.0569943
DPYD	0.0411483	0.0570158
RB1CC1	0.0541497	0.0571088
PAQR5	0.0183216	0.0571593
ERMAP	-0.0273448	0.057197
RABAC1	-0.0812728	0.0572231
MTERF4	0.0183009	0.057318
AC015982.1	0.00972718	0.0573953
AC008736.1	0.00972718	0.0573953
CLIC2	-0.136948	0.0574463
SLC9B2	0.0128207	0.0574913
SEC61A1	0.0589479	0.0574981
AL031283.1	-0.00918743	0.0575896
AC135279.3	-0.00918743	0.0575896
INPP5D	-0.0502412	0.0577437
DDX1	0.0532805	0.0578515
ANXA11	0.228591	0.0578612
SECTM1	-0.0546113	0.0579678
SCAND1	0.0709666	0.0580905
ACSL5	0.0471055	0.058109
RASA1	0.0570705	0.058315
BEX3	0.0597138	0.0583158
GLIS3	-0.0171935	0.0583447
BLM	0.00703688	0.058395
GNG5	0.219298	0.0584282
MTHFS	0.035954	0.058462
NDUFV2	-0.134207	0.0585222
TNRC18	0.0301466	0.0586221
SART1	0.0487086	0.0586266
L3MBTL2	0.0135005	0.0587522
NCBP2-AS2	0.040696	0.0587658
FGFBP3	0.014104	0.0587931
CCRL2	0.132761	0.0588679
LINC00513	-0.0255073	0.0589086
ANGPTL4	0.0493178	0.0589628
GTF2IRD2	0.0235943	0.0590291
MALT1	0.0628641	0.0590693
AL391422.3	0.0205085	0.0591189
RBM26	0.046768	0.0591451
PPP1R13L	0.0139633	0.0591748
AC139887.2	-0.0129104	0.0593941
ALS2CL	0.0195599	0.0594259
MT1X	-0.161902	0.0595092
VPS35L	-0.0372444	0.0595754
GOPC	0.0276107	0.0597689
GNA11	0.0232685	0.0600417
FDX1	0.195418	0.0600607
LPAR2	0.0202124	0.0601815
ERGIC2	0.0477017	0.0602057
ZNF350	0.0134211	0.0602498
APC	0.0233673	0.0603266
OR2A1-AS1	0.0194872	0.0603697
CTSD	2.85596	0.0603844
ATP2A2	0.151022	0.0604258
PRKACA	0.0678102	0.0605161
LILRA1	0.0247738	0.0606871
PHACTR2	0.0272331	0.0607199
AQP5	0.0217099	0.0607522
ACAT1	-0.0637786	0.0607934
SLC39A12	-0.0124401	0.0608202
PDAP1	0.0507858	0.0608637
CCT7	-0.0572863	0.0609435
AP5S1	0.011177	0.0609672
FAM72B	0.0066794	0.06116
BCO2	0.00790125	0.061165
STX12	0.0776679	0.0611668
PALM	0.0157125	0.0613185
C17orf49	0.0241412	0.0613881
SEH1L	-0.0364438	0.0614443
SLC6A6	0.0883851	0.061457
FEM1C	-0.060504	0.0614713
ACADS	0.0208381	0.0614963
PTPRO	0.0311472	0.0615411
AL450998.2	0.0211078	0.0615491
GOLGA3	-0.0264815	0.0616128
SLC39A1	0.0812966	0.06166
MARF1	0.0380548	0.0616946
RPL41	2.52333	0.0617121
GCA	-0.0697891	0.0617348
SOX4	-0.102001	0.0617466
LRRC58	0.063629	0.0618267
APLP2	0.269646	0.0618295
SUGT1	-0.0762027	0.0618721
INPP5E	0.0145654	0.0619597
AC097534.2	-0.0172004	0.0619756
LCMT2	0.00781297	0.0620078
MED19	-0.0471398	0.0620526
TMEM179B	0.0899026	0.0621087
ANKRD10	0.0754868	0.062185
GABPB2	-0.0260076	0.0622179
STARD3NL	-0.0888295	0.0622339
PBDC1	0.0486464	0.0624936
COX14	0.074023	0.0626726
SEC23IP	0.0170038	0.0627655
CCSER1	0.0148698	0.0627888
IFIT3	-0.0425635	0.0628054
PRPF4B	0.105264	0.0629021
STK24	0.0580961	0.0629291
FAM149B1	0.0113592	0.0629989
FGF11	0.010474	0.0630831
PSKH1	0.00687735	0.0631114
AC106739.2	0.0105415	0.0632408
ENTR1	0.0348721	0.0632907
CALHM6	-0.100989	0.0633916
DICER1	0.0444682	0.0634041
AFG1L	0.0097131	0.0634093
TTC39C	0.0321742	0.0635121
RNF26	-0.0291959	0.0635391
OSBPL5	0.0149616	0.0635609
LAMA4	0.0133786	0.0635962
AL163051.1	0.00840598	0.0636254
AC099489.1	0.018715	0.0636894
MBP	0.0541042	0.0637313
ZDHHC5	0.0270083	0.0637629
ATP6V1F	0.354345	0.0638194
ERV3-1	0.0324274	0.0638722
CNN3	-0.0322276	0.0638982
BTBD7	0.0798494	0.0640266
CCM2	0.0459288	0.0641016
IKBIP	0.0531784	0.064136
KCNC3	0.0152412	0.0641767
CUTA	-0.125416	0.0641838
MORF4L2	-0.253312	0.0642138
ZNF641	0.0299915	0.0642729
MIR22HG	0.182306	0.0643575
AL133264.2	0.0132721	0.0643608
NMB	-0.0624971	0.0644374
G6PC3	0.0479116	0.064444
UAP1	0.0680549	0.0645226
SNX29	-0.0599793	0.0645671
GADD45G	0.138318	0.0646989
WRNIP1	-0.0216391	0.0647297
AC015813.1	0.00965795	0.0647504
CNTROB	0.02032	0.0647701
SAMD9	-0.0249797	0.0648722
NME8	0.00732547	0.0648886
ATP6V0B	0.347373	0.0649147
WBP1	0.0134261	0.0649454
PSMD13	-0.0782689	0.0649526
AC087672.2	-0.0162718	0.0649789
FAM57A	-0.021827	0.0649907
ZNF526	-0.0193034	0.0650114
TMEM134	0.0675362	0.065027
MCEE	0.0402782	0.0650346
RIF1	-0.0397702	0.0655373
KLHL17	0.00806345	0.0655699
NOCT	0.0183802	0.0656238
PITPNB	0.0446796	0.0656518
GPBP1	-0.123826	0.0656972
CARF	0.0132191	0.0657496
DIP2C	-0.017651	0.0658274
SIGLEC11	-0.0120499	0.0659082
USF3	0.0229506	0.0659082
NIFK-AS1	0.0212972	0.0659386
FUT1	-0.0471605	0.0659534
RAB6A	0.0418941	0.0660489
SLC17A5	0.0666383	0.0660835
AL138966.2	0.00656792	0.0661001
CDC23	0.0165922	0.0662511
CTHRC1	-0.0233321	0.0662856
FOXN2	0.0343663	0.0663595
CEP162	0.00889959	0.0663813
COLEC12	0.145478	0.0664784
HDHD3	0.0286441	0.0665308
SLC9A3	0.0222319	0.0666053
PAQR7	0.0684839	0.0666641
OSBPL3	0.0251252	0.0666991
RHNO1	0.0217217	0.0667624
CLEC2A	0.0157492	0.066813
NUP98	-0.050103	0.0668754
HLA-DRB1	-2.52192	0.0670844
GDPD1	0.00927731	0.0671171
RAB3IL1	0.0742609	0.0672501
CACFD1	0.012024	0.0674702
BTBD9	-0.00562377	0.0675448
CITED2	0.377231	0.0675516
CERS1	-0.00917122	0.067586
SLC37A3	0.0144518	0.0676004
HEXB	0.309109	0.0676281
BCAR1	0.0126627	0.0676357
PCOLCE	-0.0668302	0.0676487
HEATR5B	0.0317638	0.0676623
GEMIN6	-0.023066	0.0677337
SUPT7L	0.0301478	0.0678704
COX7A1	0.035716	0.0678874
LY6D	-0.120966	0.0679006
HSP90AA1	-4.94889	0.0679346
TMEM71	-0.0146035	0.0679724
PRAM1	0.0317147	0.068113
HLA-DPA1	-2.18788	0.0681313
SFN	-0.293379	0.0681806
CHN2	0.035523	0.0681815
FANCE	0.00769087	0.0682949
CYB5D2	0.0311492	0.0683257
YIF1A	0.0489689	0.068392
KATNBL1	-0.039074	0.0684007
VAMP4	0.0287562	0.0684284
RNF220	0.0385421	0.0684906
CEP55	0.0146002	0.0686311
MSRB3	-0.00840239	0.0686384
TMEM18	0.0265272	0.0687325
LMNA	0.615	0.0688149
TINCR	-0.0179541	0.0688499
GSDME	0.0178571	0.0689312
FAM234A	0.0243659	0.0689478
UQCRC2	-0.0651972	0.0690612
TSPAN33	0.0783821	0.0690911
PCGF1	-0.0314444	0.0691146
GRAMD1A	-0.0633387	0.0691275
ZNF586	0.0170309	0.0693513
CRK	-0.099882	0.0693608
SOX15	-0.0247991	0.0693838
SVIL	-0.0357427	0.0694337
TBCE.1	-0.0104064	0.0694438
GIGYF1	0.0314354	0.0694676
KRT14	-0.574927	0.0695831
B3GALT6	-0.0327864	0.0696184
TMCC3	-0.02013	0.0698789
AIFM3	-0.00916555	0.0700271
MED18	-0.0142219	0.0700499
NUDT16L1	0.0230783	0.0701428
CAMSAP1	-0.0261793	0.0701848
PKM	0.373655	0.0703013
MEX3C	0.0348138	0.0703031
UCHL1	0.0168226	0.0703377
PSENEN	0.06382	0.0703923
SLC2A8	0.0487921	0.0705477
INKA1	0.0145684	0.0707231
ELK3	0.0614832	0.0709288
RCC1	0.0523882	0.0710115
RTKN	0.00980627	0.071024
EIF2S2	-0.114114	0.0710313
ZEB2	0.268569	0.071047
ZNF395	0.0311795	0.071072
GPNMB	0.678018	0.0710875
CYB5R4	-0.0406383	0.0711876
MYC	-0.120899	0.0712052
SAFB	0.0574014	0.0714575
CYSTM1	0.0786196	0.0716044
AC004817.3	-0.0112965	0.0716385
HNRNPH3	-0.196898	0.0716551
CLDN23	0.0208944	0.0716987
NME1	0.0439227	0.0718379
NFKBIZ	-0.23163	0.071984
NOTCH3	0.015224	0.0720668
LIG3	0.0107446	0.0721361
WDR43	0.0434263	0.0721455
GATM	0.211109	0.072239
HDAC2	0.0762785	0.0722669
HIST1H4H	0.00899195	0.0723119
SUGP2	0.0257216	0.0723515
INTS12	-0.0346138	0.0723636
GGACT	0.0111445	0.0725255
NDUFA13	0.205478	0.0727939
CRYAB	-0.0773714	0.0728086
INPPL1	0.0505692	0.0729244
MVB12B	-0.0300693	0.073106
PRDM8	-0.0393253	0.0731454
PLCB3	0.0452885	0.0732341
TAF9B	0.0218386	0.0732533
AAMP	0.0529333	0.0732847
TMEM191B	0.010981	0.0734573
CEP350	-0.0710214	0.0734885
EDF1	-0.133068	0.0735055
NEK8	0.0160579	0.0736077
TSR2	0.0315604	0.0736409
AQP9	0.115818	0.0737076
ASH1L	0.0633802	0.0737303
DPEP2	0.0406353	0.0738099
CACYBP	-0.24027	0.0738515
PDCD2L	0.00973087	0.0739828
TMEM183A	0.0434936	0.0740089
MFAP4	-0.0606859	0.0741291
MAP3K7	0.0353101	0.0741728
CNRIP1	-0.110677	0.07418
AK4	0.00908519	0.0742478
AC074032.1	-0.0320645	0.0742581
RNF187	0.0729857	0.0743193
TMEM9	-0.0317662	0.0743409
LRRC8C-DT	-0.00929279	0.0743547
NAMPT	-0.796094	0.0743703
DIP2A	0.0278157	0.0744371
RRBP1	0.0804696	0.0744783
XRCC5	0.11961	0.0745795
GPR137	0.0163771	0.074617
SNW1	0.0707015	0.0747977
NFYC-AS1	0.00913043	0.0748196
TXNDC17	0.0691934	0.0748778
CREBBP	0.0744471	0.0751983
KCNAB2	0.0831701	0.0752008
GATB	0.0238093	0.0752754
TCF4	-0.0859	0.0753354
DVL2	0.041103	0.0753759
SNIP1	-0.0250069	0.0753888
AGTPBP1	0.0353401	0.0754494
CDH1	0.00887157	0.0755457
PERP	-0.218115	0.0756785
RPAP2	0.0119517	0.0756805
IFT52	0.0617288	0.0757256
ERVK3-1	0.0318696	0.0757265
SMTN	-0.0376649	0.0758063
PIBF1	-0.0158684	0.0758542
ICAM3	0.0162237	0.0759694
CCNY	0.0336728	0.0759909
KLF5	-0.0997625	0.0760438
RBMX	-0.093044	0.0760787
PFDN5	0.588601	0.0761577
CTTNBP2NL	0.0883599	0.0761975
ZBTB10	-0.0951213	0.0764041
IFT74	-0.0520656	0.0764515
AF117829.1	-0.0143147	0.0764979
CCDC22	0.0307359	0.0765304
SIRPB1	0.0115273	0.0765309
S100A16	-0.0516574	0.0765351
RHEB	0.186948	0.0765472
ARSD	0.037399	0.0766071
VSIR	0.0819239	0.0766133
ZNF814	0.0118206	0.0766181
ATP5MPL	0.207978	0.0766347
MPPED2	0.0182195	0.076668
CD82	0.0646065	0.0766981
CD276	0.0872172	0.0768268
PIGK	0.0430435	0.0769024
FAM206A	0.0192849	0.0769334
SLF2	0.0390038	0.0769532
SYNE2	-0.00588822	0.0770851
WDR70	0.0325445	0.0770893
NUAK2	0.0217403	0.0772859
PCMT1	0.0594072	0.0774785
CEP250	-0.0144589	0.0775083
AF213884.3	-0.00814028	0.0775933
SIPA1L1	-0.0413106	0.077647
CCNQ	-0.0631304	0.0777003
ZNF408	-0.0138939	0.0777014
KCNE3	-0.0306031	0.0777681
ADRB2	-0.101193	0.0777703
TNFRSF4	-0.0740175	0.0777814
FAM160A2	0.0178699	0.0779684
PLPP1	0.0244495	0.0781095
GEMIN2	-0.0206417	0.078113
AC022098.1	-0.0227558	0.0781368
RILPL1	-0.0237604	0.0781393
SLC25A16	-0.0235277	0.0782498
AC002553.1	0.0106793	0.078265
DOLK	0.0201198	0.0782808
PPP1R26	-0.00996274	0.0782828
SORT1	0.044358	0.078345
BTG3	-0.102966	0.0783807
UQCR10	0.165182	0.0784228
HEMK1	-0.0281001	0.078445
SLITRK4	0.0129219	0.0784817
RANBP10	0.0141931	0.0785419
TTC39B	0.0227253	0.078557
AGAP2	-0.00887494	0.07857
43719	0.116382	0.0785846
WDR45	-0.0594542	0.078658
CORO1A	0.143727	0.0788057
HIST1H2AC	-0.0183422	0.0788431
CAVIN3	-0.0540687	0.0788904
ENO3	-0.0151674	0.0789275
RPL17	0.348848	0.0789793
COPZ2	0.0376223	0.079153
MGLL	0.221337	0.0792929
PLK1	0.00819022	0.0795395
CENPB	0.03123	0.0795528
PDE9A	0.0118579	0.0796734
RNF125	-0.0413391	0.0798165
IFITM1	-0.0213439	0.0799828
CACNA1G	-0.0195886	0.0800071
HDGFL2	0.0289982	0.0801511
RAD18	-0.0120324	0.0801826
RPL36A	0.84532	0.0802022
EIF4H	-0.123896	0.0802355
NOTCH1	0.0374424	0.0804232
MEF2C-AS1	0.0116316	0.0805281
PLXDC2	-0.0492066	0.0805627
RPA1	0.0553487	0.0806951
PNO1	-0.0249777	0.0807455
BUD13	-0.0125606	0.08075
TTC19	0.0743462	0.0807921
LIX1L	0.0395272	0.0808688
NUDT16	-0.0329469	0.0808695
TTPAL	-0.016938	0.0808748
EIF2AK1	0.0333193	0.0808985
NCAPD3	-0.0200915	0.0809023
TBC1D7	0.0484754	0.0809284
DCXR	0.047799	0.0809531
TP53BP1	0.0171983	0.0809556
PPP1R3E	0.0125835	0.0809947
SENP5	0.0432453	0.0810018
USP9Y	-0.00934812	0.0811798
CDKL5	0.0188955	0.0812048
CLEC4G	-0.0646321	0.0812905
CEBPE	0.0102361	0.0813645
TUBB2B	-0.0166308	0.081373
AHRR	0.0100315	0.0814137
MPDU1	0.0929199	0.0814511
CPOX	-0.0331518	0.0816204
CYB561A3	0.039536	0.0816786
AC007448.3	-0.0126502	0.0819237
ACP5	0.542882	0.0819469
DENND1C	-0.0171144	0.0820158
C1orf74	-0.0079408	0.0821538
TBC1D8	0.0212782	0.0821678
TRAM2-AS1	0.0117422	0.0824138
NUP50-DT	0.00873264	0.0825433
PHLDB1	0.0394178	0.0825565
LTBP3	0.0374695	0.0825618
TBL1XR1	0.0551105	0.0826678
UBE2E2	0.0451161	0.0827812
PLEKHA4	0.0197734	0.0828536
TAOK3	0.0761965	0.0829264
INTS6-AS1	-0.00532883	0.0829953
LEMD2	0.0297729	0.0830323
PAPSS1	0.0742826	0.0831299
TRNT1	-0.0277417	0.0831478
ZDHHC6	-0.0420901	0.083168
LINC00921	0.00794573	0.0832094
COG8.1	0.00382874	0.0832443
PTK6	-0.0137267	0.0833102
EDNRA	-0.00399254	0.0833565
AL603910.1	-0.00399254	0.0833565
DIO2	-0.0273217	0.0835255
TLR3	0.00466151	0.0835342
NAALAD2	-0.0116896	0.0835485
RABEPK	0.0241292	0.0836178
SLC2A3	-0.239863	0.083648
ZBTB42	-0.0116825	0.0837271
MOK	0.0203402	0.0837752
KAZALD1	0.00790077	0.0839356
KCP	0.0182156	0.0839903
IFIT2	-0.0724714	0.0840621
TSKU	-0.00666827	0.0842048
ETV2	-0.0140595	0.0843254
HAGHL	0.0237295	0.084373
C2orf76	-0.05007	0.0844787
MYH9	0.124926	0.0846123
IL20	0.0163207	0.0846992
SUPV3L1	-0.0278405	0.0847133
MSR1	0.383173	0.0847811
ARHGAP39	0.00694625	0.0848167
GAS6-DT	-0.0176846	0.0850703
RNASEL	0.00977369	0.0851228
PDS5A	-0.0426997	0.0851422
STAG1	0.0363777	0.0852365
SEC61B	-0.222294	0.085251
GINS1	0.0098997	0.085322
TRIM72	0.0100534	0.0853862
FXYD3	-0.104749	0.0854322
USF1	0.00724275	0.0854947
GPSM1	-0.00654112	0.0855907
PSMF1	0.0800288	0.085597
PDE4D	-0.0213883	0.0856998
TRIOBP	-0.0328871	0.0857174
LRRC34	0.00897504	0.0857851
DSE	-0.144554	0.0857935
TMEM159	0.066309	0.0858384
AC022098.3	0.00787847	0.0858539
QRICH2	0.0094422	0.0858868
ATF1	0.0811441	0.0859159
NOP14	0.0199432	0.0859379
UTY	-0.00828429	0.0859441
TIMM23	0.0307784	0.0860726
TMEM258	-0.151463	0.0860994
ANKS6	0.00330525	0.0861922
EMC8	-0.0446905	0.0863559
CD63	1.14064	0.0863836
ARIH2OS	0.027152	0.0863927
LINC00526	0.00514406	0.0864112
ANKLE1	0.00514406	0.0864112
CDC14B	0.0101981	0.0864473
TYSND1	0.0179239	0.0864584
COL4A2-AS2	0.00954401	0.0865021
CHD8	0.0263979	0.086671
PRRT3	0.00891412	0.0866824
STC2	0.00961698	0.0867546
MMP16	-0.00877809	0.0867638
SPINK5	-0.0342274	0.086787
PRKAG1	0.0415402	0.0868837
CD19	0.00562318	0.0869313
KIF13B	0.0144144	0.0870059
WDR35	-0.00711435	0.0870518
TNFRSF10C	-0.00711435	0.0870518
PDE4DIP	0.186126	0.0872596
MEGF8	-0.0180675	0.0872625
LNX2	-0.00979649	0.0873173
METTL22	0.0324226	0.0873189
KCNQ3	0.00757446	0.0874463
ELOA	0.0647007	0.0874712
SPINT2	-0.0728916	0.0874729
VASH1	0.0160523	0.0875548
FKBP3	-0.057195	0.0875573
HOMER3-AS1	-0.00949614	0.0876082
EIF4A3	-0.489814	0.0876094
DGLUCY	0.0304363	0.087633
VTI1B	0.0861527	0.0876371
RNF150	-0.0436118	0.0877339
HDAC1	0.0448722	0.0877973
MARS2	0.00362674	0.0878107
WDR11-AS1	0.00338036	0.0878199
AL513283.1	0.0103089	0.0878785
SIPA1	0.0750392	0.0878864
CCDC112	0.0424479	0.087932
VCAN	-0.0316846	0.0880158
FUCA2	0.0788965	0.0880238
NXPH3	-0.0131235	0.0880286
SRRD	-0.0168548	0.088114
CGNL1	0.0200913	0.0881236
CAPS	-0.00638364	0.088189
PSMA6	0.0385749	0.0882248
AKAP11	0.0304577	0.0882421
AC022092.1	0.00736459	0.0882527
CKMT2-AS1	0.00554806	0.0884032
BCLAF3	0.0109409	0.0884842
CRABP2	0.111849	0.0886473
PRMT3	-0.0154959	0.0886596
LINC00996	-0.0190694	0.0886948
ECD	-0.0300596	0.0890119
EMC1	0.0193503	0.0890475
AL162231.1	0.0149508	0.0890923
AC092053.3	-0.00442047	0.0892913
RNF166	0.0445227	0.0893449
ZNF703	0.102815	0.0894355
SUMO4	-0.0155568	0.0895287
CLOCK	0.0326696	0.0895465
CIAPIN1	-0.0456931	0.0896722
URB1-AS1	-0.0140356	0.0897564
MED24	0.0311904	0.0897972
CTNNB1	0.191447	0.0898199
CAPN10-DT	0.0135633	0.0898892
MGAT4B	0.0479099	0.0899157
DDX60	-0.0434844	0.0899242
MED9	-0.0124729	0.0899529
CYB5A	-0.0767972	0.0899565
SIGLEC10	-0.00718393	0.0900145
TCF25	0.112812	0.0901633
LINC01176	-0.00787897	0.0902158
RETSAT	0.0089555	0.0902488
KLHL18	0.0316772	0.0902813
CCNG2	0.0723019	0.0903053
PHLPP1	0.0124356	0.0903497
EIF2B1	0.0398116	0.0903583
RNFT1-DT	0.011481	0.0904592
IL15	-0.0292063	0.0904696
KDELC2	0.0292347	0.090499
SELENOM	-0.0822449	0.0906488
AC005162.3	0.00896124	0.0906966
DUSP10	0.0601851	0.0908054
AHI1	-0.0323862	0.0908577
EFS	-0.00488563	0.0908801
TELO2	0.0331968	0.0909107
ZNF302	-0.0247667	0.0909371
HIST1H2BN	0.0143124	0.0910659
TRAPPC11	0.0333682	0.0910998
NDUFS2	0.0562004	0.0911099
ZIK1	-0.00411658	0.0912525
CDKN2AIPNL	-0.0350656	0.0912557
CARS	0.0240542	0.0914649
AC037459.2	-0.00410152	0.0914666
AL137186.1	-0.00410152	0.0914666
KCTD18	0.0138149	0.0914732
AP006621.3	0.0138057	0.0915437
S100A2	-0.121283	0.0915525
SLX4	0.00784768	0.0915619
MBNL3	0.0099155	0.0915718
PIP4P2	-0.0317695	0.0917328
GBA	0.0351439	0.0917623
ZFHX2	-0.00686474	0.0918136
PROSER3	0.00867493	0.0919259
NAP1L4	-0.0459031	0.0919694
ADORA2B	-0.0132266	0.0919757
NYNRIN	-0.0170751	0.0919832
NOTCH2NL	0.0256554	0.0920123
ZNF525	0.00859126	0.0920726
RHPN2	0.0199819	0.0921131
GNRH1	-0.00605935	0.0921569
DVL1	0.0315852	0.0921879
GDF15	0.127228	0.0922014
UBE2G2	0.04339	0.0923694
ZNF76	-0.0264617	0.0923965
RHOT2	-0.0265961	0.0924267
S100A11	0.771206	0.0925129
KCTD10	-0.0203881	0.0925405
ZKSCAN4	0.00800702	0.0925614
SAP18	-0.365157	0.0926408
ZDHHC16	0.0292526	0.0927162
TMC4	0.00826805	0.0927573
SPTLC3	-0.0123007	0.092941
PPP5D1	-0.0124992	0.0930436
MRO	0.0144067	0.093044
FIBP	0.0664035	0.0930992
RIOX2	-0.0147766	0.09316
CDK11B	0.0538886	0.0931642
PABPC3	-0.00574318	0.0931799
RAPGEF4	0.0124967	0.0932655
TRANK1	-0.00502877	0.093325
CPPED1	-0.0170072	0.0933421
STK32A	-0.00572812	0.0935866
PCM1	0.0346989	0.0936482
RAB11FIP3	-0.0073827	0.0937432
PLK3	0.118189	0.0938452
CLK4	0.0373995	0.0938712
KALRN	0.00616211	0.0940402
MESD	0.0517754	0.0940575
APMAP	0.0979875	0.094181
LMAN1	-0.0675452	0.0943601
UNC50	0.048425	0.0945182
BNIP2	-0.0803914	0.0945287
PDLIM1	-0.0607652	0.0945302
PAN2	0.0378825	0.0945962
TBC1D23	-0.0509903	0.0946925
GTF3C4	0.0127583	0.0947717
AC027607.1	-0.00592834	0.0947871
GRHL3	-0.00621379	0.0948279
GM2A	0.094379	0.0950257
ANGPTL2	0.00810324	0.0951864
PTOV1-AS1	-0.00550683	0.0952402
SOX5	-0.00458174	0.0952416
NCOA2	0.0392826	0.0952631
ARFGEF2	0.0212571	0.0953298
GIT2	0.0401583	0.0953779
TCHH	0.0471826	0.0954341
GSTCD	-0.0105756	0.0954479
CTSA	0.206186	0.0954594
SLC20A2	0.0245853	0.0955837
FOXD1	-0.0060696	0.0955911
TMEM59	0.17125	0.0956349
AL031280.1	-0.0107232	0.0956607
EMX2	-0.00515398	0.095674
AL021453.1	0.00402685	0.0956891
CDKN2B	-0.0298601	0.0957001
PLXNA2	-0.0242244	0.0957406
CROCC	0.0125442	0.0958214
IMPDH2	-0.0918153	0.0958886
KDM1B	0.0166323	0.0959044
SIPA1L3	0.0298596	0.095905
PLVAP	0.0153842	0.0959528
RNASEK	-0.0313037	0.0959548
ABHD17A	0.0632826	0.0961299
ARHGEF10	0.00615193	0.0962257
GPR18	0.00615193	0.0962257
FCGR3A	-0.10576	0.0962902
HEG1	0.0155988	0.0963655
ZNF155	0.00627789	0.0964445
ITPA	-0.0671496	0.09647
SEL1L3	0.0211621	0.0964788
RNF10	0.0537892	0.0964815
SLC25A43	-0.0196865	0.0965073
CAPRIN2	0.0206404	0.0965423
TXNDC12	0.0721408	0.0969459
SPSB2	-0.00733185	0.0970644
DNM2	0.0834508	0.0970899
AC108134.2	-0.0150079	0.0971459
UBR4	0.0568202	0.097189
DCAF11	-0.026421	0.097315
METTL7B	0.00855724	0.0973312
LAPTM5	0.964446	0.0973982
FAAP100	0.0126162	0.0974187
DDX3Y	-0.0388333	0.0975531
IGFBP6	0.0179178	0.097608
BMPR2	0.0250393	0.0977688
FCHO1	0.019902	0.0977744
ZFP90	0.020165	0.0978353
CHD3	0.0336316	0.0978735
AC008764.8	0.00839384	0.0978783
MAP2	0.0115191	0.0978946
STX2	0.0332076	0.097951
IRF4	-0.0439707	0.0980065
ZNF597	0.00758659	0.0980147
EHMT2	-0.0269457	0.0980325
AC009812.4	0.00285165	0.0980524
TNRC6C	0.0257149	0.0981967
NLN	0.0237301	0.0982458
CHDH	-0.00526296	0.0983881
CBLB	0.0347067	0.0984083
HIST1H2BK	0.00709141	0.0985463
MT1G	0.0268413	0.098625
MAN1A2	-0.0252349	0.0986617
HOXD8	0.00914215	0.098689
SMNDC1	-0.0530565	0.0987058
CBFA2T2	-0.0148099	0.0988803
TTI2	0.0113211	0.0989771
EFHC1	-0.0222209	0.0989943
ZBTB33	0.0151114	0.0990408
FRMD6	-0.0146947	0.0990814
HARS	-0.02446	0.0991145
ORAI1	-0.0342471	0.0991306
TIMM50	0.036456	0.0991401
VPS41	-0.0355344	0.0992005
ZNF414	-0.0356923	0.0992171
MAPK6	0.09769	0.0992466
ARAP3	0.00592015	0.0992776
RRM2B	0.0446211	0.0994045
CIDEB	0.0184036	0.0994147
ALKBH3	0.0218967	0.0994151
EPOP	-0.0677482	0.0995532
CAV2	-0.0196183	0.0996982
CTC1	0.00729526	0.0997636
GPR150	0.00611954	0.0998832
NME3	0.0540962	0.0999658
CASP9	0.0179866	0.100496
CRTAM	-0.0309129	0.100547
THAP1	0.0187606	0.10056
PCED1B	0.0115101	0.100603
KIAA1841	0.0105497	0.100631
PTPRA	0.0411107	0.100653
CTDSPL	-0.0143077	0.100668
CEP85	0.00862932	0.100858
RAB4A	-0.0658506	0.100891
ZFP14	-0.020581	0.100921
WASL	0.0433377	0.101052
ADGRL1	0.0103898	0.101074
POLR2L	0.280555	0.10147
MRPS6	0.0830056	0.101474
LPP-AS2	0.00578264	0.10154
CEP78	0.0145367	0.101581
ENO1-AS1	0.00425911	0.101598
MAK	0.00425911	0.101598
AL080317.1	0.00425911	0.101598
COQ6	0.0223993	0.101716
ZNF500	0.00505343	0.101735
AC019069.1	0.00604442	0.101815
GIPC2	-0.0139015	0.101861
AL096855.1	-0.00483503	0.101888
C9orf106	-0.00483503	0.101888
SAE1	0.0364472	0.101904
TOR1AIP1	0.031118	0.101912
ZKSCAN5	0.0143429	0.101931
TMEM259	0.0743721	0.102054
UBALD2	0.112826	0.102191
UPRT	0.0246605	0.102231
NBN	0.0466176	0.10225
TRPM7	-0.0406046	0.102295
BAIAP2	-0.0829459	0.102335
DNAJC21	0.0326988	0.102408
PER3	-0.038686	0.102495
C2orf69	0.0356854	0.102508
ZSWIM4	0.0146906	0.102571
AVIL	-0.00589484	0.102724
RNF122	0.0403524	0.102754
ACP1	0.0733109	0.102814
BCL3	0.108557	0.102885
BMF	0.0199279	0.102889
SULT1B1	0.00442107	0.102894
AC023813.3	0.00442107	0.102894
SH3BP4	0.00519443	0.102927
SAP130	-0.0107533	0.102953
SPIB	-0.0163766	0.102982
POLE	-0.00814227	0.103334
RASSF1-AS1	0.00452407	0.103376
ZFYVE26	0.029488	0.1034
RHBDD1	-0.0128503	0.103509
NKX3-1	-0.0113291	0.103631
KRT77	0.00434595	0.104035
AL136295.2	0.00434595	0.104035
ZMYND12	0.00446732	0.10413
ZNF777	0.00446732	0.10413
SMS	0.212442	0.104184
ALG11	0.00594467	0.104335
MAPK11	0.00594467	0.104335
NHLRC4	-0.00293893	0.104355
BEND6	0.00657052	0.104366
PTPN13	-0.00679195	0.10439
TTLL4	0.00781433	0.104417
GGT1	0.00690607	0.104438
MS4A6A	-0.697597	0.104463
IKZF5	0.0363773	0.104511
HMMR	-0.00794692	0.104521
CLDN4	-0.082481	0.104565
FHIT	0.0236473	0.104627
LAT2	0.0391935	0.104676
ATAD1	0.0438246	0.104722
LGALSL	0.0390026	0.104765
SNRK	-0.0305014	0.104778
ZBTB11	0.0261533	0.104824
POC5	0.0143704	0.104829
DCUN1D4	-0.0212095	0.104922
HMG20B	0.110644	0.104939
DHFR2	0.00977098	0.105197
RNASE6	0.197058	0.105375
MUC20-OT1	0.0413257	0.105416
PDE6B	0.0181537	0.105428
SPPL2B	0.0223582	0.105487
PCIF1	-0.0394665	0.10552
TRMU	0.0201886	0.105587
SET	0.215619	0.105649
PIK3CG	0.0363949	0.105697
RARRES2	-0.0170643	0.105749
SLC16A5	-0.00947433	0.1058
COQ7	0.0170867	0.105813
SLC44A2	0.0146345	0.10583
C2CD4B	0.00904217	0.105841
JAK3	-0.00928852	0.105897
AJM1	0.00680591	0.105965
KLHL9	0.021884	0.105975
PTPRE	0.118696	0.106107
DRAM1	-0.0656867	0.106341
CDKN3	-0.0304997	0.106369
MATN2	-0.00775977	0.106599
SMIM10	0.00723408	0.106661
TIMM23B	-0.0252539	0.106721
ANKHD1	0.0426616	0.106752
AP1B1	0.0948136	0.106766
FKBP1A	0.215467	0.106806
CCDC28A	0.0339613	0.106807
FAM200A	-0.00598193	0.106957
ILF3-DT	-0.0756514	0.107058
THUMPD3	-0.0242067	0.107063
LRRC4	0.021244	0.107088
GPN1	0.0401268	0.107429
AP4M1	0.0109804	0.107446
MAP1A	0.00573971	0.107512
OSCP1	-0.0218498	0.107564
ATP9B	0.0261325	0.107609
AC015660.2	0.0442895	0.107619
ENTPD1-AS1	-0.017532	0.107653
CSF1R	0.210113	0.107662
LINC00926	0.00978253	0.107775
RPS15	0.87222	0.107789
GRK2	0.0715071	0.107798
SHISA4	0.0201598	0.107856
AC027031.2	0.0395392	0.107936
PLXNB2	-0.0818511	0.107937
LARP7	-0.0622361	0.107968
EPN3	-0.00573915	0.107972
KLF10	0.132304	0.108019
ATP6V1G1	0.39604	0.108288
PPM1G	0.044458	0.10833
AFMID	0.0217344	0.10833
CYYR1	0.00901273	0.108332
PPM1J	-0.00943723	0.108416
ACVR1B	-0.0235127	0.108428
HUWE1	0.0276612	0.108515
ZNF101	-0.0116575	0.108622
METTL16	-0.0253816	0.108641
SIVA1	0.0635014	0.108646
TOM1	0.0378269	0.108695
C1orf131	0.0233117	0.10876
NCBP1	-0.0209808	0.108768
NR2C1	0.0149906	0.108826
FGL2	-0.253018	0.108841
C10orf55	0.00568296	0.108919
ZBTB25	0.0383076	0.109007
NT5C3B	0.0212449	0.109063
DDX39B	-0.0175997	0.109378
COL5A3	0.00969568	0.109404
TKTL1	-0.00837333	0.109554
SEC61A2	0.00579804	0.109635
TBC1D10C	0.0216847	0.10973
ASXL1	0.0393959	0.10976
SMC6	-0.0238307	0.109838
BCL7B	0.0645582	0.109848
PEX5	-0.0265304	0.109862
ARPC5	0.273837	0.109896
ARL11	0.0309742	0.109908
KLRG1	0.00819914	0.109958
IFT172	-0.0123492	0.109963
NRAV	0.00755112	0.110027
MYO15A	-0.00852947	0.110191
CANX	0.1627	0.110268
KRBA2	-0.00814415	0.110426
DYNC1LI2	-0.0561296	0.110462
RPL36	1.25619	0.110546
LINC01010	0.0306793	0.110562
TMEM53	0.0255288	0.110813
SPHK1	0.0891235	0.110832
C19orf81	0.011858	0.110838
VPS54	0.0299738	0.110874
BSG	0.120021	0.110897
ZBTB18	0.0244383	0.110933
CEP41	0.0109308	0.110947
NCS1	0.0175188	0.11102
LAMP1	0.287954	0.111023
BLVRB	0.544803	0.111112
SENP1	0.0201295	0.111139
ALDH5A1	0.00507516	0.111183
DPH2	-0.0238743	0.111202
ATAD2B	-0.0259781	0.111231
MAPKAPK5	0.0380136	0.11126
ANKHD1-EIF4EBP3	-0.00325788	0.111299
SEZ6L2	0.0193826	0.111326
CDK13	0.0608212	0.11133
C7orf31	0.0141906	0.111333
TMEM230	0.110563	0.111433
SLC39A7	0.0331421	0.111612
AC245140.1	0.00587577	0.111648
LAGE3	0.0618433	0.111921
MEX3A	-0.0106719	0.111961
PSMG3	0.0559337	0.111962
TAF11	-0.0217259	0.112139
TSTD3	0.00806605	0.112228
TOMM40	0.0317148	0.112263
MYO18A	0.00574267	0.112318
FLRT2	0.0101283	0.112318
MTRF1	0.0157809	0.112342
NHSL1	-0.015543	0.112581
RAMMET	-0.0734126	0.112603
DDX28	0.00729345	0.112746
NSMCE3	0.0114787	0.112818
NLRC5	-0.0114852	0.113056
GPI	0.0394857	0.113077
PRSS8	0.00852983	0.113149
SP3	0.0807796	0.113157
WNK1	0.0603119	0.113167
EEF1D	-0.429295	0.113172
CTGF	0.0250289	0.113252
ZNF211	0.0106341	0.113272
DNAJC16	0.0177222	0.113333
CDKN1A	0.402972	0.113512
EIF4EBP2	0.0590029	0.113548
SRRT	-0.0414581	0.113575
PI16	0.0336692	0.113615
C5orf38	0.0162601	0.113776
HLA-F	-0.0526484	0.113818
AC139795.2	0.00664303	0.113884
P4HA3	0.00664303	0.113884
POLD4	0.0564466	0.113928
PTEN	0.0473921	0.113969
PUM2	0.0483689	0.11398
LRPAP1	0.109566	0.114105
KANK1	0.0261487	0.114147
CTH	0.0133518	0.114173
ADSL	0.03339	0.114201
CORO7	-0.0435309	0.1144
ZNF467	0.0474749	0.114411
TSPAN15	0.0467145	0.11453
ZP3	0.012462	0.114607
LINC01526	0.00519807	0.114691
C3orf52	0.00799065	0.114786
KIAA0232	0.0243494	0.114851
ANKRA2	0.00947731	0.114949
DERA	0.0450104	0.115024
HMOX2	-0.0313541	0.115224
IRF2BPL	0.0811257	0.115242
HCN2	-0.00821581	0.115255
AC093627.4	0.0179262	0.115436
GOLGA8A	-0.0173957	0.115484
TFCP2L1	0.0155023	0.115532
CFAP36	0.0208744	0.115584
SPOCD1	0.0371527	0.115629
SELE	0.00991396	0.115724
CEP104	-0.0268784	0.115946
LINC01679	0.0110739	0.116118
FECH	-0.0343554	0.1163
SULT1A1	0.0506594	0.116311
NPL	0.187436	0.116314
NDUFAF6	0.0172594	0.116394
NBPF26	-0.0200024	0.116441
ARSA	-0.0314375	0.116443
CNDP2	0.0609003	0.116513
RAB33B	-0.0225585	0.116753
LINC02560	-0.00498604	0.116864
RPL35	0.801061	0.117005
SRSF5	0.123217	0.117021
C1orf61	-0.0120147	0.117141
CHRAC1	0.0557717	0.117157
PPP2R5E	-0.0391573	0.117296
FABP5	1.87207	0.117474
TNFRSF14-AS1	0.0109108	0.117506
LINC02574	-0.0100807	0.117511
AP1S1	0.0399112	0.11754
NUP43	0.0192368	0.117544
SCML1	-0.0580214	0.117644
PNKD	0.0577967	0.117776
FAM72D	0.0192917	0.117931
FUOM	0.0951288	0.117941
LOR	-0.0447463	0.117961
TMEM241	0.0060423	0.118137
MATK	0.274441	0.118162
TDP2	0.0502175	0.118192
SBSN	-0.0916305	0.118226
HLA-DQA1	-1.07612	0.118256
FBXO28	0.0287804	0.118449
CACNA2D4	0.0345587	0.118452
ZSCAN9	0.00802362	0.11852
MIF4GD	-0.0333802	0.118572
RBM34	0.0112961	0.118627
ST14	0.0452766	0.118748
TRADD	-0.0339989	0.118751
BASP1	0.275307	0.118849
EXOSC7	0.0208846	0.118904
PTPN18	-0.127195	0.119027
AC096667.1	0.0296726	0.119077
TMED10	0.114859	0.11912
ID1	-0.0613232	0.119182
AC027307.3	0.0152131	0.119204
ALDH1A2	0.0296965	0.119307
RTF1	0.0704769	0.119359
AC093249.6	0.00536147	0.119368
RHOB	-0.179783	0.119423
EFL1	-0.0111216	0.119532
BID	0.136016	0.119636
SUPT4H1	-0.0820707	0.119649
FAM193A	0.0256893	0.119898
AP1S3	0.0208291	0.119978
FGFBP1	-0.0476008	0.119989
AC005070.3	0.00627348	0.120012
CASP14	-0.00830742	0.120036
NUP133	-0.0295468	0.120172
AC003965.1	-0.00778219	0.12019
SLC16A10	0.0824344	0.120197
ACBD6	0.0591433	0.120205
GRAMD4	0.0443809	0.120256
VNN1	0.0237151	0.120399
SAT2	0.0987016	0.120425
AC083973.1	0.0151921	0.120442
CCDC170	-0.0327275	0.12052
DYRK1A	0.0393006	0.121073
MAP3K7CL	0.0116692	0.121077
CTSV	0.0122862	0.1211
DDR1	0.0183687	0.121286
NDEL1	-0.0270355	0.121324
APH1B	-0.0410767	0.121343
RNF223	0.0069494	0.121537
MYBL1	0.00815387	0.121568
P4HA2	-0.00811523	0.121615
OSBPL6	-0.00720269	0.121691
ACY1	0.0139613	0.121754
DUSP8	-0.0149588	0.121772
NECAB3	0.0112935	0.121781
HECTD2	0.032602	0.121846
DNAL4	0.0136255	0.121972
CD99L2	0.0276903	0.122087
HSPB1	-2.14792	0.122088
C19orf84	-0.010701	0.122419
RIN3	0.0549344	0.12246
SERTAD3	0.0881472	0.122515
ETV3L	-0.0079332	0.122549
TGFB1	0.0590214	0.12255
GFM2	0.0131608	0.122696
ZFP91	0.0929807	0.122825
RANBP9	-0.0391103	0.12296
LINC01270	-0.00563986	0.123011
ZUP1	0.0225282	0.123066
ERCC4	0.0111003	0.123078
GRIP1	-0.0109738	0.123097
AL136531.1	-0.0128814	0.123228
ACO2	0.035946	0.123235
ZNF432	-0.00879746	0.123275
SMCO4	0.0386729	0.123425
ANO9	0.00767229	0.123427
ANXA8	0.00767229	0.123427
AGBL3	0.00499607	0.12351
HTRA2	-0.028954	0.123581
TNFAIP6	0.0255944	0.123613
NSRP1	0.0526122	0.12385
SOWAHD	0.0151555	0.12385
TSPAN4	0.164345	0.123895
AC079630.1	-0.00673972	0.123932
DDX19B	0.0431136	0.123989
LIAS	0.0246742	0.124005
SCGB2A2	0.120639	0.124052
BIN2	-0.0278158	0.124069
PRR11	0.0178858	0.12408
MKKS	0.0163737	0.124099
SULT2B1	-0.0132264	0.124111
ARMC9	-0.0112257	0.124194
AKR1C3	-0.0125522	0.124222
AC009630.2	0.00750889	0.124233
KRBA1	0.0110233	0.124287
MPP1	0.120853	0.124332
HDAC6	-0.0173092	0.124357
SF3B5	0.151129	0.124379
RNF168	0.0354047	0.124429
ABHD6	0.0275046	0.124536
ABCA7	0.0325478	0.124579
SHMT2	0.0232054	0.124586
LPAR5	-0.0125673	0.124662
AC005899.8	0.00907512	0.124697
UVRAG	-0.0525307	0.124742
KBTBD11-OT1	0.00697393	0.124749
ELP3	0.018064	0.124758
MTX2	0.0433097	0.124963
SF3B2	0.0959904	0.12502
SPP1	3.17861	0.12505
SUN1	-0.0558555	0.125111
RABL2B	0.0205474	0.125174
LILRA2	0.021126	0.125216
ATAD2	0.0129619	0.125223
ECM2	0.00494117	0.125258
RERG	0.00921962	0.125287
NDUFS5	0.12591	0.125351
PRPF40B	0.00978223	0.125421
CSTA	0.120509	0.125421
RBX1	-0.114946	0.125452
MORC3	-0.0505219	0.125472
CD300A	0.0633285	0.125485
AL358472.3	-0.00766952	0.125504
ZYG11B	0.0316006	0.125545
TAGAP	-0.146224	0.125575
BRD7	0.0575076	0.125741
IFITM10	0.0556391	0.125838
UBE2J1	0.0863667	0.125924
KCNJ2	0.0185806	0.12606
PAK1IP1	0.0226592	0.126084
LACTB	0.0817566	0.12612
UBL3	0.0562068	0.126169
PLD4	0.044586	0.12627
ZNF692	0.0132799	0.126463
RFXANK	0.032389	0.126569
CCDC149	-0.0146191	0.126617
APBA1	0.0212318	0.126699
INTS2	0.0344344	0.126787
POU2F1	-0.0336038	0.12685
YOD1	0.0114804	0.126909
HSDL1	0.0148962	0.126913
ZKSCAN3	0.0127064	0.127073
MSH3	0.0168446	0.127085
GTF2IRD1	-0.010475	0.12709
PHB2	-0.0900625	0.127113
FGR	0.110325	0.127144
PTPN23	0.0308069	0.127167
RPL26L1	0.0605981	0.127425
43714	0.0628124	0.127432
PPP6C	-0.0316611	0.127543
FOXRED1	0.0174907	0.127643
ARL5B	0.152543	0.127758
PGP	0.0296103	0.127813
SMIM29	0.0349938	0.127984
KCNS3	-0.00605057	0.128036
SLC8A2	-0.00605057	0.128036
MSANTD3	0.0197306	0.12805
FAM135A	0.0191685	0.128197
APOC1	0.865476	0.128257
SLC24A4	-0.0104565	0.128334
ATXN2L	0.0526436	0.128368
WDR33	0.0561758	0.128433
AL118558.3	0.0154815	0.128433
EME2	0.00515947	0.128454
ATP2A3	0.00515947	0.128454
AC009133.1	-0.00766634	0.128519
NNT	0.0236675	0.128526
PLS3	-0.0220501	0.128592
Z83844.1	0.00877848	0.128605
RPP38	-0.0205228	0.128669
ATP1A1	0.214894	0.12871
AK6	0.046249	0.128735
HSPA1B	-2.77106	0.12878
RDX	0.058389	0.128845
PIP4P1	-0.0871823	0.12895
FP565260.1	0.0206021	0.12908
IDUA	-0.00799884	0.129148
C11orf45	0.0215008	0.129175
AC008443.5	0.00933105	0.129227
TXLNG	-0.033464	0.129244
FDFT1	0.05106	0.129272
ZFYVE21	0.0548051	0.129307
ARMC10	-0.0430061	0.129377
ZNF121	0.0156693	0.129393
CEP290	0.0279095	0.129474
UBE4B	0.017828	0.129539
ZC3H12A	-0.170102	0.129551
LYSMD2	-0.0302175	0.129572
PEBP1	-0.228001	0.129583
LPL	0.420461	0.129606
LONRF1	-0.0135964	0.129691
AC010336.1	-0.00991342	0.129713
MAST2	0.0161347	0.129808
TBC1D5	0.0234614	0.129808
FCGRT	0.577902	0.129836
ASNSD1	-0.0340135	0.129847
UBE2D2	0.0819182	0.129886
SCAMP1-AS1	0.0170362	0.13001
NAA15	0.0319201	0.130094
FAIM	0.0433333	0.130159
VPS26A	0.117342	0.130289
HABP4	0.0141031	0.130344
EEF1A1	-2.65076	0.130355
WWOX	0.0185125	0.130421
DAP	0.0597531	0.130439
AC010325.1	-0.009413	0.130597
OS9	0.157571	0.130782
GALK1	0.0302377	0.130802
ARHGAP1	0.0280083	0.130907
DLGAP4	0.0395406	0.130943
GNPAT	0.0161802	0.131046
TF	-0.0103971	0.131052
SENP7	-0.0340196	0.13111
EEF1B2	-0.389793	0.131188
HEY1	0.019522	0.13124
PSD3	-0.0252883	0.131265
HYPK	-0.017992	0.131428
NPIPB15	0.0205899	0.131466
PRDX6	-0.148936	0.131469
PHACTR1	0.314947	0.131522
DRG1	0.0346832	0.131538
ZNF711	0.00902813	0.13167
UBTD2	0.0415104	0.131692
NDUFAF4	0.0166453	0.131732
AC022509.2	0.00658794	0.131754
PPP1R2	0.103669	0.131845
N4BP2L1	0.0666351	0.13186
RUFY3	-0.0220807	0.132035
AC116407.2	-0.0135215	0.132054
ADCY4	0.0125817	0.132123
HOMEZ	-0.0180724	0.13223
AC010976.2	0.00973111	0.132263
RDH13	-0.016076	0.132297
KIAA1211L	0.00690928	0.132342
PPP2CA	0.101751	0.132428
AGO4	0.0255507	0.132505
NPW	0.00735312	0.132569
RETREG1	0.00474969	0.132585
INSM1	-0.0134537	0.132599
ATP6V1E1	0.0656924	0.132657
FAM89A	0.00925363	0.132663
TMPO	0.0233479	0.1327
EPN2	0.0448236	0.132703
ERAP2	-0.0305354	0.132716
ZFHX3	0.0718022	0.132721
PSMD6-AS2	-0.00572294	0.132788
ZNF276	0.0178484	0.132814
KRT10	-0.479813	0.133064
SOS2	-0.0239521	0.133191
ZNF48	-0.00980576	0.133254
BECN1	0.0427369	0.133421
PUM1	-0.0726842	0.133529
SATB1	0.0406588	0.133534
ZNF366	-0.00522798	0.133582
FAM76A	0.0298929	0.133673
AC139749.1	0.00478881	0.133909
EXOSC6	0.0325959	0.133954
ZNF184	-0.00971373	0.133998
NDUFAF7	0.0140396	0.134058
ZC3H12C	0.0799751	0.134067
RNF115	0.0440504	0.134129
ARPC2	0.295761	0.1342
HSD17B4	-0.0335424	0.134321
DLAT	0.0234869	0.134331
GPC1	-0.0169564	0.134377
KIF1B	0.0760464	0.134393
COPS7B	-0.0219386	0.134504
PPIL2	0.0136712	0.134803
ATP6V1D	0.0609239	0.134812
GTF2IRD2B	0.00920057	0.134959
IQGAP3	0.0157131	0.135007
SHKBP1	0.0549317	0.135044
ARMC1	-0.0223852	0.135107
ZNF146	0.0196031	0.135216
MINDY1	0.0104014	0.135229
MUM1	0.0254289	0.135251
TRPV2	0.0527527	0.135289
GLIPR1	0.207896	0.135373
SNORC	0.0151634	0.135415
U73166.1	-0.0263805	0.1355
IRX4	0.0071405	0.135514
POLR2I	0.054913	0.135524
TDP1	0.0142806	0.135567
AC124798.1	0.0296788	0.135572
PPP2R2A	0.0743912	0.135649
TBKBP1	-0.0152054	0.135681
YPEL4	0.00898002	0.135703
CCDC85C	0.00850725	0.135772
FKBP7	0.00914583	0.135807
MMP2-AS1	0.0127712	0.135886
TOPORS	-0.0491947	0.135932
AMZ2	0.0524649	0.136012
ZNF778	-0.00890159	0.136054
AC004540.1	0.00596011	0.136157
MLLT3	0.00754867	0.136194
CDIP1	0.0391263	0.136227
TEC	-0.018687	0.136232
YIPF6	0.0231479	0.136266
SEPHS2	0.188652	0.136296
NKRF	-0.0495499	0.136454
GABARAPL2	0.143455	0.136571
LYNX1	-0.0123239	0.136636
AC098850.3	0.0183784	0.136698
RABL6	0.0473393	0.13678
RER1	0.0653046	0.137063
KCNK6	-0.0260737	0.137107
LINC01137	-0.0144483	0.137213
AIFM2	0.00861418	0.137268
PTMS	0.180753	0.13729
FXYD5	0.194048	0.137301
[truncated: 21,803 more rows]
[truncated: 126 more columns]
