# Supplementary material for: Tofacitinib blocks IFN-regulated biomarker genes in skin fibroblasts and keratinocytes in a systemic sclerosis trial
Source: JCI Insight. 2022 Sep 8;7(17):e159566. doi: 10.1172/jci.insight.159566 (PMC9536259; doi:10.1172/jci.insight.159566)
Supplement: Supplemental table 7 [file jciinsight-7-159566-s210.xlsx]

## Sheet: Cluster Gene-MRSS correlations 
Table S7. Correlations between genes in fibroblast and myeloid clusters in JAK/STAT pathways with the MRSS
SFRP2/DPP4 fibroblast STAT1 cluster				MYOC/CCL19 fibroblast JAK2 cluster				MYOC/CCL19 fibroblast STAT1 cluster				Macrophage STAT3 cluster				DC STAT3 cluster				DC STAT1 cluster
Gene	Correlation	p-value*		Gene	Correlation	p-value		Gene	Correlation	p-value		Gene	Correlation	p-value		Gene	Correlation	p-value		Gene	Correlation	p-value
IFITM3	0.764611	< 0.00001		TMEM173	0.599286	8.9e-05		STAT1	0.588075	0.00013		FCGR1A	0.369826	0.0264175		DCUN1D5	0.447802	0.00544892		LONP1	0.368756	0.0247119
IFITM1	0.605141	7.3e-05		LAP3	0.586364	0.000137		COL4A4	0.576411	0.000189		PSMD8	0.367844	0.0272996		STAT3	0.376172	0.0217541		POLR3K	0.348384	0.0345918
STAT1	0.593052	0.00011		APOL3	0.564817	0.000271		CD82	0.5277	0.00079		LAP3	0.366028	0.028129		LAMTOR3	0.312114	0.060021		WSB2	0.346382	0.0357159
NPR3	0.592292	0.000113		SLC39A8	0.561286	0.000302		MT1G	0.454866	0.004683		SLC25A30	0.338089	0.0437195		JTB	0.281242	0.0917495		G2E3	0.226527	0.177588
ISG15	0.578399	0.000178		CTSS	0.556512	0.000348		TMEM209	0.440739	0.006334		SAMD9	0.334806	0.0459382		HTRA2	0.223659	0.183289		GPR137B	0.226256	0.178121
CISD1	0.574322	0.000202		HAPLN3	0.500295	0.001618		STOM	0.440087	0.006428		PSMB5	0.327628	0.051104		ATP11C	0.150398	0.37427		LAP3	0.221012	0.188662
LAP3	0.555886	0.000355		TYMP	0.490511	0.002056		CYP19A1	0.387035	0.017969		DSC3	0.322173	0.0553318		OAZ1	0.067498	0.691415		STAT1	0.20939	0.213574
OAS1	0.544727	0.000491		PDPN	0.487569	0.002211		DPY19L3	0.383651	0.019093		IL17RC	0.280954	0.0969431		ADAR	0.0566451	0.739134		CDC42EP2	0.183259	0.277617
SPIDR	0.544263	0.000498		LINC01686	0.469575	0.003372		HYOU1	0.380825	0.020062		SELENOW	0.269595	0.111816		PIGK	0.0311026	0.855002		GLA	0.0726059	0.669342
OAS3	0.512406	0.001186		TLCD1	0.461077	0.004084		PARP10	0.330734	0.04559		STAT3	0.244236	0.151132		FAM177A1	0.00938018	0.956059		BRK1	0.0504835	0.766674
IFI6	0.505555	0.001416		PARP14	0.460591	0.00413		CCL5	0.321666	0.05226		ARID5A	0.239853	0.158836		RAPH1	-0.00813961	0.961866		ESYT2	0.0423488	0.803463
TAP2	0.503073	0.001508		IFI35	0.453973	0.004776		CTSB	0.304754	0.066701		DUSP12	0.230346	0.176518		MAGT1	-0.0180066	0.915758		NAMPT	0.0158555	0.925792
SSH1	0.490185	0.002076		IL15RA	0.420112	0.009635		ETV7	0.277677	0.096213		AL118506.1	0.227529	0.182014		DKC1	-0.0260515	0.878357		UBXN1	-0.0688576	0.685514
TRIM69	0.473205	0.003097		JAK2	0.408649	0.012046		MARCKSL1	0.247232	0.140198		ZNF254	0.216617	0.204454		ASXL2	-0.107131	0.52797		LITAF	-0.113918	0.502003
IFI44L	0.438308	0.00666		PLPP5	0.405373	0.012826		PEX3	0.187428	0.266715		VPS26C	0.15868	0.355301		ZEB2-AS1	-0.253705	0.129728		TTYH3	-0.169836	0.314926
FAM102B	0.417735	0.010101		UBD	0.404445	0.013046		VIRMA	0.297122	0.74143		TMEM245	0.156199	0.36297		ATP6V1C1	-0.444178	0.00588633		CHST7	-0.209043	0.214351
XAF1	0.341284	0.038764		TMEM37	0.397327	0.014896		TBX5	-0.0363303	0.832472		GEMIN2	0.152913	0.373277						KYNU	-0.428403	0.00816091
KMT2D	0.329079	0.046781		CBX5	0.393655	0.015944						TBC1D23	0.0980792	0.569301
PARP14	0.300534	0.070738		ELK3	0.390753	0.016809						LY75	0.0672714	0.696665
AP5Z1	0.277288	0.096714		ABCC3	0.37849	0.020925						IFIT3	0.0618226	0.720203
DTX3L	0.226444	0.177838		MCM5	0.365833	0.02598						LINC00685	0.0618108	0.720254
DARS	0.146765	0.386263		HSD11B1	0.363712	0.026914						CD274	-0.00591076	0.972707
PARP12	0.142528	0.400152		IL32	0.349612	0.033923						KARS	-0.128745	0.45442
RNF19A	0.0503913	0.767498		TMX2	0.341537	0.038582
INTS8	0.00438666	0.979849		SLAMF8	0.315773	0.056986
TIPIN	-0.0710264	0.676254		TNFSF10	0.297838	0.073432
PTPRG	-0.117784	0.490426		ETHE1	0.252605	0.131465
PRRC2C	-0.151988	0.372338		BRD3OS	0.206679	0.219877
SERPING1	-0.216968	0.199141		PTGER3	0.120232	0.478555
				SCLT1	0.108819	0.521525
				DSN1	0.0721268	0.671517
				PPA1	0.0368154	0.828804
				HPGD	0.0335699	0.843958
				LRRCC1	-0.0095512	0.957838
				SIRT5	-0.133474	0.432608
*uncorrected p-values
